# Supplementary material for: A Molecular Ruler for Measuring Quantitative Distance Distributions
Source: PLoS One. 2008 Oct 17;3(10):e3229. doi: 10.1371/journal.pone.0003229 (PMC2566812; doi:10.1371/journal.pone.0003229)
Supplement: Supplementary Materials S2 — MATLAB Data Analysis Scripts (2.42 MB ZIP) [file pone.0003229.s002.zip]

Archive with 43 entries (36 files):
- Data for PLoS ONE/
- Data for PLoS ONE/buffer subtracted profiles/
- Data for PLoS ONE/buffer subtracted profiles/A10.txt
- Data for PLoS ONE/buffer subtracted profiles/A25.txt
- Data for PLoS ONE/buffer subtracted profiles/AB10.txt
- Data for PLoS ONE/buffer subtracted profiles/AB25.txt
- Data for PLoS ONE/buffer subtracted profiles/B10.txt
- Data for PLoS ONE/buffer subtracted profiles/B25.txt
- Data for PLoS ONE/buffer subtracted profiles/F10.txt
- Data for PLoS ONE/buffer subtracted profiles/F25.txt
- Data for PLoS ONE/buffer subtracted profiles/G10.txt
- Data for PLoS ONE/buffer subtracted profiles/G25.txt
- Data for PLoS ONE/buffer subtracted profiles/sval10.txt
- Data for PLoS ONE/buffer subtracted profiles/sval25.txt
- Data for PLoS ONE/buffer subtracted profiles/U10.txt
- Data for PLoS ONE/buffer subtracted profiles/U25.txt
- Data for PLoS ONE/distance distributions/
- Data for PLoS ONE/distance distributions/P10j2.txt
- Data for PLoS ONE/distance distributions/P25j2.txt
- Data for PLoS ONE/files for generating transforms/
- Data for PLoS ONE/files for generating transforms/D10_std.txt
- Data for PLoS ONE/files for generating transforms/D25_std.txt
- Data for PLoS ONE/files for generating transforms/ICF.txt
- Data for PLoS ONE/files for generating transforms/IqD10.txt
- Data for PLoS ONE/files for generating transforms/IqD25.txt
- Data for PLoS ONE/Instructions_README/
- Data for PLoS ONE/Instructions_README/MemSys5_manual.pdf
- Data for PLoS ONE/Instructions_README/README_Data analysis procedure_final.doc
- Data for PLoS ONE/interference profiles/
- Data for PLoS ONE/interference profiles/Id10.txt
- Data for PLoS ONE/interference profiles/Id25.txt
- Data for PLoS ONE/scripts/
- Data for PLoS ONE/scripts/fms5.m
- Data for PLoS ONE/scripts/gen_Ic2c0.m
- Data for PLoS ONE/scripts/gen_ICF.m
- Data for PLoS ONE/scripts/gen_Idelta.m
- Data for PLoS ONE/scripts/gen_IqD.m
- Data for PLoS ONE/scripts/gen_IqR.m
- Data for PLoS ONE/scripts/gui.m
- Data for PLoS ONE/scripts/jacknife.m
- Data for PLoS ONE/scripts/mask.txt
- Data for PLoS ONE/scripts/scale.m
- Data for PLoS ONE/scripts/tail.m
