# Supplementary material for: A Molecular Ruler for Measuring Quantitative Distance Distributions
Source: PLoS One. 2008 Oct 17;3(10):e3229. doi: 10.1371/journal.pone.0003229 (PMC2566812; doi:10.1371/journal.pone.0003229)
Supplement: Supplementary Materials S2 — MATLAB Data Analysis Scripts (2.42 MB ZIP) [file pone.0003229.s002.zip › Data for PLoS ONE/buffer subtracted profiles/A10.txt]

  1.8852933e-003
  1.8775690e-003
  1.8706045e-003
  1.8642213e-003
  1.8555071e-003
  1.8478470e-003
  1.8429509e-003
  1.8331897e-003
  1.8190034e-003
  1.8094171e-003
  1.7963825e-003
  1.7890365e-003
  1.7816582e-003
  1.7727881e-003
  1.7635621e-003
  1.7566619e-003
  1.7467937e-003
  1.7418751e-003
  1.7285458e-003
  1.7156129e-003
  1.7162779e-003
  1.7069180e-003
  1.6923568e-003
  1.6842124e-003
  1.6759454e-003
  1.6646540e-003
  1.6635158e-003
  1.6533801e-003
  1.6419941e-003
  1.6295606e-003
  1.6222922e-003
  1.6104902e-003
  1.6027119e-003
  1.5920283e-003
  1.5863262e-003
  1.5802110e-003
  1.5690591e-003
  1.5586537e-003
  1.5501480e-003
  1.5410769e-003
  1.5342703e-003
  1.5247193e-003
  1.5212434e-003
  1.5136661e-003
  1.5036065e-003
  1.4952568e-003
  1.4851628e-003
  1.4800190e-003
  1.4761396e-003
  1.4703133e-003
  1.4590429e-003
  1.4492312e-003
  1.4358959e-003
  1.4296669e-003
  1.4274095e-003
  1.4181608e-003
  1.4068192e-003
  1.3954251e-003
  1.3841582e-003
  1.3764150e-003
  1.3724279e-003
  1.3698954e-003
  1.3628334e-003
  1.3551287e-003
  1.3470259e-003
  1.3379315e-003
  1.3322631e-003
  1.3275385e-003
  1.3185802e-003
  1.3046849e-003
  1.2954503e-003
  1.2888364e-003
  1.2905192e-003
  1.2830347e-003
  1.2722711e-003
  1.2637694e-003
  1.2591597e-003
  1.2537627e-003
  1.2461720e-003
  1.2329149e-003
  1.2294618e-003
  1.2242329e-003
  1.2195573e-003
  1.2133097e-003
  1.2041442e-003
  1.1930297e-003
  1.1868839e-003
  1.1852087e-003
  1.1803553e-003
  1.1767967e-003
  1.1701890e-003
  1.1657894e-003
  1.1565735e-003
  1.1506252e-003
  1.1453400e-003
  1.1386346e-003
  1.1333811e-003
  1.1279553e-003
  1.1190825e-003
  1.1091315e-003
  1.1074752e-003
  1.1029648e-003
  1.0989622e-003
  1.0946974e-003
  1.0888834e-003
  1.0830913e-003
  1.0758406e-003
  1.0730056e-003
  1.0636699e-003
  1.0588303e-003
  1.0515485e-003
  1.0447578e-003
  1.0386943e-003
  1.0310299e-003
  1.0284415e-003
  1.0237010e-003
  1.0185902e-003
  1.0133860e-003
  1.0096929e-003
  1.0083911e-003
  1.0054950e-003
  9.9710697e-004
  9.9121723e-004
  9.8867222e-004
  9.8378212e-004
  9.7583757e-004
  9.6832162e-004
  9.6529520e-004
  9.6129628e-004
  9.5606124e-004
  9.4921931e-004
  9.4466298e-004
  9.4436375e-004
  9.4031561e-004
  9.3448919e-004
  9.3009050e-004
  9.2238835e-004
  9.1676022e-004
  9.1347184e-004
  9.1064069e-004
  9.0676117e-004
  9.0253434e-004
  8.9475716e-004
  8.9153174e-004
  8.8799833e-004
  8.8271088e-004
  8.8141265e-004
  8.7554783e-004
  8.7177200e-004
  8.6507578e-004
  8.5608253e-004
  8.5415017e-004
  8.5036670e-004
  8.4169036e-004
  8.3835069e-004
  8.3595250e-004
  8.3323790e-004
  8.2946234e-004
  8.2759427e-004
  8.2336489e-004
  8.1942031e-004
  8.1158649e-004
  8.0755289e-004
  8.0266150e-004
  8.0050136e-004
  7.9785792e-004
  7.9459035e-004
  7.9081389e-004
  7.8487728e-004
  7.8005551e-004
  7.7556370e-004
  7.7535627e-004
  7.7167009e-004
  7.6636895e-004
  7.6269475e-004
  7.5840348e-004
  7.5316126e-004
  7.4927358e-004
  7.4554813e-004
  7.4123164e-004
  7.3816202e-004
  7.3446988e-004
  7.2850696e-004
  7.2513269e-004
  7.2514210e-004
  7.2097353e-004
  7.1711028e-004
  7.1381334e-004
  7.1360054e-004
  7.0910806e-004
  7.0398923e-004
  6.9799176e-004
  6.9317150e-004
  6.9181329e-004
  6.8958436e-004
  6.8416725e-004
  6.7926565e-004
  6.7920551e-004
  6.7519298e-004
  6.7188388e-004
  6.6627052e-004
  6.6687193e-004
  6.6485185e-004
  6.6251541e-004
  6.5700205e-004
  6.5533651e-004
  6.5361247e-004
  6.4796457e-004
  6.4163921e-004
  6.3905023e-004
  6.3947150e-004
  6.3333899e-004
  6.2424701e-004
  6.2314546e-004
  6.2107527e-004
  6.1822854e-004
  6.1499908e-004
  6.1173252e-004
  6.0491625e-004
  6.0363252e-004
  6.0166987e-004
  5.9896293e-004
  5.9363434e-004
  5.8753188e-004
  5.8316384e-004
  5.8005078e-004
  5.7919813e-004
  5.7515047e-004
  5.7493830e-004
  5.7249985e-004
  5.7063634e-004
  5.6746689e-004
  5.6377820e-004
  5.6334164e-004
  5.6587601e-004
  5.7099412e-004
  5.5672510e-004
  5.4850066e-004
  5.3972364e-004
  5.3959472e-004
  5.4061529e-004
  5.3615259e-004
  5.3074262e-004
  5.2452579e-004
  5.2560677e-004
  5.2476758e-004
  5.2390703e-004
  5.2512985e-004
  5.1944975e-004
  5.1106035e-004
  5.0606641e-004
  5.0318021e-004
  5.0027288e-004
  5.0104698e-004
  4.9658772e-004
  4.9389447e-004
  4.9150342e-004
  4.9115646e-004
  4.9059934e-004
  4.8651882e-004
  4.8461672e-004
  4.8292230e-004
  4.7582779e-004
  4.7572743e-004
  4.7171696e-004
  4.6903438e-004
  4.6910650e-004
  4.6834853e-004
  4.5955092e-004
  4.5763433e-004
  4.5737977e-004
  4.5614977e-004
  4.5394464e-004
  4.4676724e-004
  4.4151734e-004
  4.4202743e-004
  4.4479196e-004
  4.4365363e-004
  4.3991932e-004
  4.3706006e-004
  4.3099724e-004
  4.2673760e-004
  4.2687225e-004
  4.2864688e-004
  4.2360203e-004
  4.1522600e-004
  4.1423397e-004
  4.1584919e-004
  4.1182740e-004
  4.0633981e-004
  4.0125526e-004
  4.0085320e-004
  3.9751043e-004
  3.9038280e-004
  3.9069471e-004
  3.8918826e-004
  3.8498879e-004
  3.8515523e-004
  3.8357442e-004
  3.8209563e-004
  3.7810606e-004
  3.7675551e-004
  3.7353895e-004
  3.7018062e-004
  3.7263217e-004
  3.7464642e-004
  3.7119907e-004
  3.7033969e-004
  3.6681203e-004
  3.6440048e-004
  3.6171379e-004
  3.6205711e-004
  3.5816771e-004
  3.5101239e-004
  3.4445900e-004
  3.4722826e-004
  3.4314666e-004
  3.4359656e-004
  3.4501625e-004
  3.4127849e-004
  3.3900047e-004
  3.3577296e-004
  3.2987807e-004
  3.2807558e-004
  3.2788483e-004
  3.2436089e-004
  3.2853155e-004
  3.2516707e-004
  3.2004128e-004
  3.1583599e-004
  3.1487503e-004
  3.1460235e-004
  3.1236530e-004
  3.0953374e-004
  3.1237005e-004
  3.0859832e-004
  3.0335361e-004
  3.0299770e-004
  2.9998935e-004
  2.9634622e-004
  2.9424168e-004
  2.9179251e-004
  2.9323030e-004
  2.9335037e-004
  2.9005128e-004
  2.8882320e-004
  2.8717423e-004
  2.8493913e-004
  2.8319069e-004
  2.8237382e-004
  2.8117183e-004
  2.7977831e-004
  2.7523121e-004
  2.7377807e-004
  2.7177962e-004
  2.7102092e-004
  2.6958341e-004
  2.6395584e-004
  2.6328995e-004
  2.6320829e-004
  2.6429278e-004
  2.6395196e-004
  2.5955550e-004
  2.5704139e-004
  2.5486744e-004
  2.5351623e-004
  2.5079306e-004
  2.5033498e-004
  2.4685031e-004
  2.4360357e-004
  2.4133982e-004
  2.3895686e-004
  2.3891558e-004
  2.3906402e-004
  2.3812017e-004
  2.3781157e-004
  2.3324803e-004
  2.2978148e-004
  2.2832420e-004
  2.2905557e-004
  2.2867688e-004
  2.2734828e-004
  2.2501777e-004
  2.2325124e-004
  2.2338242e-004
  2.1721967e-004
  2.1604231e-004
  2.1548166e-004
  2.1550335e-004
  2.1391123e-004
  2.1107245e-004
  2.0920605e-004
  2.0808797e-004
  2.0746735e-004
  2.0916590e-004
  2.0832909e-004
  2.0768578e-004
  2.0493264e-004
  2.0494128e-004
  2.0238152e-004
  2.0195957e-004
  1.9861193e-004
  1.9737123e-004
  1.9388574e-004
  1.9109018e-004
  1.8805914e-004
  1.8997517e-004
  1.8990801e-004
  1.8754494e-004
  1.8869691e-004
  1.8623354e-004
  1.8402851e-004
  1.8287291e-004
  1.8048117e-004
  1.7880402e-004
  1.8035993e-004
  1.7742896e-004
  1.7381488e-004
  1.7140737e-004
  1.7079418e-004
  1.7243546e-004
  1.7185755e-004
  1.6926882e-004
  1.6752088e-004
  1.6663667e-004
  1.6540035e-004
  1.6383470e-004
  1.6612963e-004
  1.6475679e-004
  1.6361196e-004
  1.5853488e-004
  1.5630869e-004
  1.5779874e-004
  1.5805439e-004
  1.5635374e-004
  1.5466808e-004
  1.5357979e-004
  1.5260356e-004
  1.4959145e-004
  1.4738633e-004
  1.4777380e-004
  1.4857814e-004
  1.4793299e-004
  1.4588917e-004
  1.4036917e-004
  1.4193204e-004
  1.4195146e-004
  1.3992986e-004
  1.4153359e-004
  1.3864513e-004
  1.3762904e-004
  1.3526871e-004
  1.3396529e-004
  1.3241355e-004
  1.3308070e-004
  1.3205528e-004
  1.2920806e-004
  1.3043804e-004
  1.2922084e-004
  1.2550610e-004
  1.2582327e-004
  1.2488763e-004
  1.2440484e-004
  1.2051825e-004
  1.2064746e-004
  1.1987813e-004
  1.1959710e-004
  1.1961986e-004
  1.1934942e-004
  1.1648442e-004
  1.1520657e-004
  1.1500465e-004
  1.1260637e-004
  1.1190397e-004
  1.1130398e-004
  1.1002513e-004
  1.0931030e-004
  1.0867834e-004
  1.0912490e-004
  1.0901302e-004
  1.0735480e-004
  1.0535032e-004
  1.0484771e-004
  1.0507980e-004
  1.0347699e-004
  1.0478477e-004
  1.0447082e-004
  1.0170588e-004
  1.0151803e-004
  1.0126832e-004
  9.9317043e-005
  9.8613584e-005
  9.6423525e-005
  9.6276905e-005
  9.7113037e-005
  9.5412226e-005
  9.4561393e-005
  9.3505945e-005
  9.2230314e-005
  9.2004178e-005
  9.1745596e-005
  9.0136608e-005
  9.1572889e-005
  9.0386624e-005
  8.9118204e-005
  8.6551460e-005
  8.5871448e-005
  8.8177399e-005
  8.8398278e-005
  8.4691252e-005
  8.3259011e-005
  8.3428177e-005
  8.4243291e-005
  8.4079618e-005
  8.1961728e-005
  8.1285281e-005
  8.0186735e-005
  7.7827580e-005
  7.6889282e-005
  7.7575917e-005
  7.7104238e-005
  7.5262317e-005
  7.4691277e-005
  7.4848310e-005
  7.5311250e-005
  7.5158887e-005
  7.2705797e-005
  7.1333217e-005
  7.0097145e-005
  7.0025045e-005
  6.9160334e-005
  6.9642069e-005
  7.0107195e-005
  6.9128901e-005
  6.8257822e-005
  6.6045257e-005
  6.4410433e-005
  6.3596378e-005
  6.4428302e-005
  6.5683750e-005
  6.4745771e-005
  6.4856948e-005
  6.3239752e-005
  6.2244805e-005
  6.0292698e-005
  6.0021850e-005
  5.9690814e-005
  5.9474492e-005
  5.8494108e-005
  5.8816611e-005
  6.0371250e-005
  5.9764529e-005
  5.6804427e-005
  5.5169585e-005
  5.5761215e-005
  5.5897864e-005
  5.6305237e-005
  5.6659616e-005
  5.4930203e-005
  5.3997355e-005
  5.4002799e-005
  5.3828744e-005
  5.3463969e-005
  5.3487579e-005
  5.2646372e-005
  5.1850434e-005
  5.0141882e-005
  4.9159248e-005
  4.8487663e-005
  4.7005931e-005
  4.6372410e-005
  4.6842376e-005
  4.5834500e-005
  4.6030243e-005
  4.5947374e-005
  4.6533085e-005
  4.5015125e-005
  4.4836791e-005
  4.4436347e-005
  4.3767338e-005
  4.4532507e-005
  4.3236650e-005
  4.2437676e-005
  4.2726072e-005
  4.3945950e-005
  4.2186232e-005
  4.2523931e-005
  4.0897800e-005
  3.9345855e-005
  3.9982707e-005
  3.9286533e-005
  3.8030196e-005
  3.6418462e-005
  3.7389240e-005
  3.7742068e-005
  3.7433201e-005
  3.8891071e-005
  3.9161026e-005
  3.8614730e-005
  3.7783609e-005
  3.6247964e-005
  3.5567046e-005
  3.3895444e-005
  3.3178446e-005
  3.2487198e-005
  3.3214032e-005
  3.3862160e-005
  3.3619756e-005
  3.3022663e-005
  3.3569565e-005
  3.2639162e-005
  3.0028654e-005
  2.9002702e-005
  2.8994162e-005
  3.0684396e-005
  3.1701558e-005
  3.1974758e-005
  3.2217524e-005
  2.9624195e-005
  2.8137407e-005
  2.7755119e-005
  2.7935909e-005
  2.8115856e-005
  2.6530396e-005
  2.5893350e-005
  2.5442822e-005
  2.4498169e-005
  2.3814064e-005
  2.5545729e-005
  2.4256803e-005
  2.3859699e-005
  2.4481441e-005
  2.4184030e-005
  2.4152677e-005
  2.4310665e-005
  2.4739213e-005
  2.4224753e-005
  2.3021113e-005
  2.1139135e-005
  2.1717292e-005
  2.2833321e-005
  2.3587590e-005
  2.3057996e-005
  2.1461350e-005
  2.0659409e-005
  2.1001476e-005
  2.0054645e-005
  2.0685807e-005
  2.0375812e-005
  1.9900667e-005
  1.8907510e-005
  1.9742087e-005
  2.0417601e-005
  1.8828745e-005
  1.7787731e-005
  1.8056072e-005
  1.6775669e-005
  1.6899971e-005
  1.5267394e-005
  1.5383427e-005
  1.6238805e-005
  1.5712693e-005
  1.4984084e-005
  1.4337864e-005
  1.4078201e-005
  1.3671134e-005
  1.3690736e-005
  1.3406630e-005
  1.4148456e-005
  1.3024070e-005
  1.5097811e-005
  1.4454560e-005
  1.3983023e-005
  1.3496057e-005
  1.2669821e-005
  1.2787594e-005
  1.2343437e-005
  1.0925630e-005
  1.1634549e-005
  1.1735909e-005
  1.1928055e-005
  1.1354630e-005
  1.1861596e-005
  1.2782055e-005
  1.3056715e-005
  1.1344427e-005
  1.0380646e-005
  1.0512470e-005
  9.6290234e-006
  9.8045125e-006
  9.7259322e-006
  1.0147228e-005
  9.8923406e-006
  9.6173430e-006
  8.7578826e-006
  8.1726486e-006
  7.2796771e-006
  7.8104861e-006
  7.9955529e-006
  6.7042834e-006
  7.4768133e-006
  6.2411191e-006
  5.5946918e-006
  6.2536127e-006
  6.2610592e-006
  6.5575965e-006
  6.7288539e-006
  7.4048250e-006
  6.9913283e-006
  7.0000562e-006
  7.0838443e-006
  7.4604715e-006
  5.5316707e-006
  4.5298234e-006
  5.5769426e-006
  4.9735156e-006
  4.8909791e-006
  4.7497303e-006
  5.5007822e-006
  4.3761070e-006
  5.4365436e-006
  4.7348562e-006
  3.6972131e-006
  3.5394371e-006
  3.0451197e-006
  2.6919430e-006
  2.5227947e-006
  3.7616586e-006
  3.8799584e-006
  3.8969303e-006
  2.6749400e-006
  3.0348682e-006
  2.5323553e-006
  2.5074271e-006
  2.2365844e-006
  1.5788686e-006
  1.2363146e-006
  4.3908301e-007
  1.9601879e-006
  2.1274553e-006
  2.3543961e-006
  2.3176512e-006
  1.9627824e-006
  1.0124535e-006
  1.1146373e-006
 -1.5739883e-007
 -8.6258027e-007
 -5.7107754e-007
 -6.6109121e-007
 -1.7777070e-007
 -5.7197344e-007
  1.1213924e-006
 -8.8534785e-007
 -2.1592656e-006
 -7.8385859e-007
 -2.1373711e-007
  3.7547090e-007
  3.0050449e-007
 -6.8204844e-007
 -8.7582129e-007
 -8.8835391e-007
 -1.0967471e-006
 -1.3768973e-006
 -2.8974512e-007
 -1.4272580e-006
 -2.6107781e-006
 -1.2000193e-006
 -1.4557475e-006
 -2.1788402e-006
 -3.8077848e-006
 -3.5213914e-006
 -3.1705324e-006
 -1.5877928e-006
 -1.4817520e-007
 -1.3604254e-006
 -2.2860738e-006
 -2.6240543e-006
 -2.2446416e-006
 -2.9829881e-006
 -2.5807232e-006
 -2.9356705e-006
 -4.0501090e-006
 -4.6215863e-006
 -2.8498920e-006
 -3.5728875e-006
 -4.7545121e-006
 -4.2976150e-006
 -3.4729375e-006
 -3.5751381e-006
 -4.9930547e-006
 -7.5649947e-006
 -6.8341254e-006
 -4.6113619e-006
 -4.2541330e-006
 -5.9435646e-006
 -4.8994215e-006
 -3.3351879e-006
 -3.1889133e-006
 -5.2326701e-006
 -4.9592740e-006
 -5.2991809e-006
 -6.4616703e-006
 -5.4326088e-006
 -3.8330633e-006
 -3.5915189e-006
 -3.5085166e-006
 -4.3720318e-006
 -6.1100598e-006
 -6.6894770e-006
 -6.6345848e-006
