# Supplementary material for: A Molecular Ruler for Measuring Quantitative Distance Distributions
Source: PLoS One. 2008 Oct 17;3(10):e3229. doi: 10.1371/journal.pone.0003229 (PMC2566812; doi:10.1371/journal.pone.0003229)
Supplement: Supplementary Materials S2 — MATLAB Data Analysis Scripts (2.42 MB ZIP) [file pone.0003229.s002.zip › Data for PLoS ONE/buffer subtracted profiles/A25.txt]

  3.5782364e-003
  3.5354961e-003
  3.4853812e-003
  3.4402829e-003
  3.4029291e-003
  3.3649053e-003
  3.3311515e-003
  3.2988829e-003
  3.2526077e-003
  3.2178024e-003
  3.1857048e-003
  3.1498560e-003
  3.1146879e-003
  3.0862629e-003
  3.0534117e-003
  3.0171061e-003
  2.9759314e-003
  2.9489338e-003
  2.9266747e-003
  2.8944573e-003
  2.8677709e-003
  2.8425485e-003
  2.8249725e-003
  2.8055363e-003
  2.7728566e-003
  2.7449470e-003
  2.7232840e-003
  2.7112010e-003
  2.6927381e-003
  2.6630050e-003
  2.6395663e-003
  2.6266632e-003
  2.6076646e-003
  2.5811469e-003
  2.5566964e-003
  2.5399005e-003
  2.5252998e-003
  2.5117648e-003
  2.5082999e-003
  2.4817001e-003
  2.4643973e-003
  2.4518594e-003
  2.4303288e-003
  2.4094547e-003
  2.3887270e-003
  2.3724905e-003
  2.3627717e-003
  2.3459299e-003
  2.3263536e-003
  2.3173374e-003
  2.3057197e-003
  2.2879038e-003
  2.2729506e-003
  2.2558966e-003
  2.2292989e-003
  2.2135763e-003
  2.1994017e-003
  2.1910196e-003
  2.1773529e-003
  2.1606547e-003
  2.1468005e-003
  2.1335978e-003
  2.1195234e-003
  2.1023273e-003
  2.0900096e-003
  2.0743755e-003
  2.0631432e-003
  2.0489627e-003
  2.0363025e-003
  2.0245430e-003
  2.0079183e-003
  1.9909471e-003
  1.9712491e-003
  1.9644965e-003
  1.9523088e-003
  1.9379246e-003
  1.9260823e-003
  1.9184085e-003
  1.9048654e-003
  1.8860634e-003
  1.8765300e-003
  1.8653774e-003
  1.8535095e-003
  1.8433525e-003
  1.8209219e-003
  1.8082874e-003
  1.7998505e-003
  1.7908469e-003
  1.7829725e-003
  1.7660855e-003
  1.7502565e-003
  1.7418620e-003
  1.7320074e-003
  1.7138272e-003
  1.7037234e-003
  1.6994336e-003
  1.6883343e-003
  1.6794451e-003
  1.6699890e-003
  1.6515229e-003
  1.6429701e-003
  1.6364057e-003
  1.6249139e-003
  1.6189408e-003
  1.6090612e-003
  1.5956112e-003
  1.5861977e-003
  1.5717862e-003
  1.5644155e-003
  1.5583018e-003
  1.5429635e-003
  1.5315242e-003
  1.5260226e-003
  1.5176861e-003
  1.5099345e-003
  1.5019351e-003
  1.5003466e-003
  1.4855084e-003
  1.4714853e-003
  1.4594367e-003
  1.4573761e-003
  1.4500393e-003
  1.4353840e-003
  1.4297623e-003
  1.4283723e-003
  1.4143634e-003
  1.4059071e-003
  1.4001060e-003
  1.3884141e-003
  1.3867009e-003
  1.3797306e-003
  1.3683207e-003
  1.3540463e-003
  1.3498725e-003
  1.3433510e-003
  1.3321270e-003
  1.3299490e-003
  1.3261936e-003
  1.3190123e-003
  1.3065314e-003
  1.2969832e-003
  1.2902097e-003
  1.2889632e-003
  1.2830450e-003
  1.2727363e-003
  1.2600258e-003
  1.2524561e-003
  1.2464637e-003
  1.2437539e-003
  1.2396934e-003
  1.2309714e-003
  1.2245858e-003
  1.2125936e-003
  1.2082008e-003
  1.2062912e-003
  1.1979352e-003
  1.1896236e-003
  1.1796937e-003
  1.1748409e-003
  1.1642280e-003
  1.1554496e-003
  1.1517686e-003
  1.1458954e-003
  1.1377906e-003
  1.1324439e-003
  1.1267531e-003
  1.1197217e-003
  1.1172335e-003
  1.1082702e-003
  1.0967715e-003
  1.0927413e-003
  1.0834183e-003
  1.0774458e-003
  1.0738753e-003
  1.0655457e-003
  1.0575505e-003
  1.0523604e-003
  1.0467779e-003
  1.0425604e-003
  1.0396765e-003
  1.0390609e-003
  1.0277138e-003
  1.0243415e-003
  1.0200081e-003
  1.0033700e-003
  9.9615556e-004
  9.9570343e-004
  9.8598963e-004
  9.7451451e-004
  9.7123730e-004
  9.6823263e-004
  9.6411513e-004
  9.6191892e-004
  9.5240464e-004
  9.4581930e-004
  9.4288037e-004
  9.3698168e-004
  9.3354220e-004
  9.2571299e-004
  9.2066270e-004
  9.1723938e-004
  9.0574297e-004
  9.0025668e-004
  8.9768439e-004
  8.9386602e-004
  8.8958961e-004
  8.8103168e-004
  8.7420366e-004
  8.7356958e-004
  8.6892533e-004
  8.6261071e-004
  8.5907212e-004
  8.4870540e-004
  8.4293676e-004
  8.4068682e-004
  8.4482496e-004
  8.3672622e-004
  8.2899810e-004
  8.1880944e-004
  8.1522863e-004
  8.1357227e-004
  8.0255642e-004
  7.9819475e-004
  7.9294703e-004
  7.9221227e-004
  7.8259015e-004
  7.7982090e-004
  7.6909107e-004
  7.6574329e-004
  7.6736562e-004
  7.6433031e-004
  7.5794375e-004
  7.5056752e-004
  7.4662301e-004
  7.4917512e-004
  7.6094929e-004
  7.4134608e-004
  7.3493564e-004
  7.2199807e-004
  7.1843879e-004
  7.2109415e-004
  7.0957621e-004
  7.0692797e-004
  7.0255239e-004
  7.0484887e-004
  7.0079053e-004
  6.9773791e-004
  6.9078736e-004
  6.8174932e-004
  6.7978651e-004
  6.7546083e-004
  6.7561493e-004
  6.7753194e-004
  6.6972192e-004
  6.5671863e-004
  6.5311277e-004
  6.5623239e-004
  6.5817063e-004
  6.5183579e-004
  6.4703147e-004
  6.4002774e-004
  6.4019000e-004
  6.3840968e-004
  6.3624782e-004
  6.3205755e-004
  6.2818115e-004
  6.2120277e-004
  6.1487780e-004
  6.1031170e-004
  6.0965735e-004
  6.0110192e-004
  5.9669069e-004
  5.9168419e-004
  5.9242627e-004
  5.8984628e-004
  5.8561881e-004
  5.8276812e-004
  5.7986697e-004
  5.8001698e-004
  5.7633097e-004
  5.6422917e-004
  5.5580418e-004
  5.6059098e-004
  5.6746710e-004
  5.5963629e-004
  5.5803603e-004
  5.5278873e-004
  5.4724608e-004
  5.4249450e-004
  5.3972699e-004
  5.3984231e-004
  5.4182715e-004
  5.3244121e-004
  5.3046010e-004
  5.2131566e-004
  5.1477982e-004
  5.1179857e-004
  5.1326438e-004
  5.1253458e-004
  5.0665896e-004
  5.0515215e-004
  4.9651883e-004
  4.8976771e-004
  4.9255709e-004
  4.9630138e-004
  4.8973448e-004
  4.7720158e-004
  4.6982592e-004
  4.7625020e-004
  4.8036419e-004
  4.6753746e-004
  4.6221153e-004
  4.6016366e-004
  4.6338742e-004
  4.6071395e-004
  4.5881501e-004
  4.4428616e-004
  4.4348110e-004
  4.4683377e-004
  4.4669323e-004
  4.4443024e-004
  4.3967161e-004
  4.3992455e-004
  4.3884168e-004
  4.3595470e-004
  4.3580325e-004
  4.2968372e-004
  4.2544215e-004
  4.2822311e-004
  4.2238600e-004
  4.1635982e-004
  4.0944655e-004
  4.1193127e-004
  4.0693026e-004
  4.0657056e-004
  4.0668191e-004
  4.0328290e-004
  3.9648613e-004
  3.8735902e-004
  3.8751726e-004
  3.9014014e-004
  3.8649435e-004
  3.8624470e-004
  3.8349932e-004
  3.8814859e-004
  3.8628154e-004
  3.8375753e-004
  3.7405426e-004
  3.7026563e-004
  3.6642611e-004
  3.6238004e-004
  3.6654621e-004
  3.6236853e-004
  3.5947149e-004
  3.5805695e-004
  3.5856023e-004
  3.5362983e-004
  3.4875896e-004
  3.4424371e-004
  3.4964544e-004
  3.4695851e-004
  3.3867454e-004
  3.3233883e-004
  3.2938955e-004
  3.3383478e-004
  3.3438853e-004
  3.2940874e-004
  3.2633021e-004
  3.2367236e-004
  3.2237459e-004
  3.2256720e-004
  3.1850090e-004
  3.1571765e-004
  3.1532105e-004
  3.1512076e-004
  3.1193146e-004
  3.0749345e-004
  3.0928587e-004
  3.0688541e-004
  3.0435895e-004
  3.0898926e-004
  3.0842483e-004
  2.9822264e-004
  2.9551789e-004
  2.9424189e-004
  2.9706196e-004
  2.9194126e-004
  2.8784107e-004
  2.8649881e-004
  2.8398943e-004
  2.8687368e-004
  2.8190015e-004
  2.7971675e-004
  2.7643690e-004
  2.7659306e-004
  2.7139116e-004
  2.7246706e-004
  2.7067081e-004
  2.6550996e-004
  2.6288203e-004
  2.6802572e-004
  2.6601232e-004
  2.6071711e-004
  2.5784134e-004
  2.5565603e-004
  2.5538160e-004
  2.5046479e-004
  2.4781874e-004
  2.4577100e-004
  2.4174088e-004
  2.4004597e-004
  2.4317589e-004
  2.4152329e-004
  2.3915972e-004
  2.3771101e-004
  2.3745102e-004
  2.3193394e-004
  2.2627612e-004
  2.3196137e-004
  2.3062154e-004
  2.2713450e-004
  2.3014690e-004
  2.3003357e-004
  2.3080299e-004
  2.2710704e-004
  2.2525209e-004
  2.1943170e-004
  2.1575460e-004
  2.1359988e-004
  2.1187616e-004
  2.1073020e-004
  2.1025506e-004
  2.0792362e-004
  2.0773418e-004
  2.0652127e-004
  2.0323535e-004
  2.0033300e-004
  1.9875541e-004
  1.9879242e-004
  1.9762423e-004
  1.9778262e-004
  1.9584780e-004
  1.9151782e-004
  1.8680439e-004
  1.9338810e-004
  1.9160358e-004
  1.8989079e-004
  1.8707054e-004
  1.8526401e-004
  1.8567575e-004
  1.8240988e-004
  1.8173636e-004
  1.7867302e-004
  1.7886373e-004
  1.8043376e-004
  1.7772944e-004
  1.7719354e-004
  1.7252232e-004
  1.7121739e-004
  1.7405115e-004
  1.7096411e-004
  1.6654963e-004
  1.6347796e-004
  1.6239738e-004
  1.5844255e-004
  1.5489138e-004
  1.5618362e-004
  1.6040299e-004
  1.5807972e-004
  1.5670853e-004
  1.5796371e-004
  1.5604786e-004
  1.5137321e-004
  1.4500851e-004
  1.4683429e-004
  1.4767029e-004
  1.4895993e-004
  1.4848998e-004
  1.4562725e-004
  1.4385301e-004
  1.4399368e-004
  1.4256331e-004
  1.4221241e-004
  1.3988900e-004
  1.3694904e-004
  1.3727629e-004
  1.3660946e-004
  1.3304934e-004
  1.3365122e-004
  1.3390998e-004
  1.3238280e-004
  1.3165818e-004
  1.3185422e-004
  1.2992601e-004
  1.2736662e-004
  1.2353478e-004
  1.2450665e-004
  1.2467311e-004
  1.2447099e-004
  1.2484653e-004
  1.2314685e-004
  1.2260395e-004
  1.2078028e-004
  1.1730409e-004
  1.1886837e-004
  1.1600078e-004
  1.1492491e-004
  1.1600766e-004
  1.1531676e-004
  1.1886783e-004
  1.1743715e-004
  1.1301536e-004
  1.0887712e-004
  1.0325589e-004
  1.0503986e-004
  1.0910035e-004
  1.0831986e-004
  1.0688757e-004
  1.0598630e-004
  1.0526889e-004
  1.0418195e-004
  1.0211798e-004
  1.0311045e-004
  1.0406585e-004
  1.0300649e-004
  1.0157849e-004
  9.5440742e-005
  9.3673790e-005
  9.7248828e-005
  9.5938398e-005
  9.0519127e-005
  9.1956638e-005
  9.2027966e-005
  8.9778196e-005
  8.9699234e-005
  9.1876708e-005
  9.0551937e-005
  8.9136069e-005
  8.8928915e-005
  8.9985069e-005
  8.7144743e-005
  8.6163918e-005
  8.5431124e-005
  8.5933905e-005
  8.3714852e-005
  8.1839303e-005
  8.2894901e-005
  8.1451544e-005
  8.1778448e-005
  8.1549235e-005
  7.7973040e-005
  7.8436632e-005
  7.7291958e-005
  7.8660899e-005
  7.5919957e-005
  7.7486340e-005
  7.5774198e-005
  7.8025273e-005
  7.6166529e-005
  7.5625488e-005
  7.4616653e-005
  7.4672022e-005
  7.2978357e-005
  6.9446183e-005
  7.1522430e-005
  7.1153525e-005
  6.8682847e-005
  6.8854056e-005
  6.7050931e-005
  6.6013191e-005
  6.3488307e-005
  6.3593232e-005
  6.7576648e-005
  6.6782476e-005
  6.4334357e-005
  6.2747917e-005
  6.3772487e-005
  6.4227175e-005
  6.3092007e-005
  6.2355991e-005
  6.1440311e-005
  6.0685130e-005
  5.8773062e-005
  5.7784282e-005
  5.7130855e-005
  5.7610869e-005
  5.4763728e-005
  5.2795348e-005
  5.2519160e-005
  5.4483509e-005
  5.4556689e-005
  5.4760524e-005
  5.4059734e-005
  5.1875440e-005
  5.0254095e-005
  4.7486511e-005
  4.7769087e-005
  5.0796293e-005
  5.1146643e-005
  5.0638679e-005
  4.8628990e-005
  5.0063207e-005
  4.8604111e-005
  4.6629214e-005
  4.5158744e-005
  4.6295940e-005
  4.6115812e-005
  4.4589333e-005
  4.3669530e-005
  4.6349258e-005
  4.6664439e-005
  4.5561379e-005
  4.5664433e-005
  4.3863979e-005
  4.2767546e-005
  4.2614713e-005
  4.3033943e-005
  4.1054979e-005
  3.9139430e-005
  4.0730725e-005
  3.9518364e-005
  3.6744783e-005
  3.9070781e-005
  3.8621734e-005
  4.0423326e-005
  4.0050424e-005
  3.6909721e-005
  3.7521868e-005
  3.8913723e-005
  3.6987269e-005
  3.4605927e-005
  3.3380462e-005
  3.3290987e-005
  3.2513402e-005
  3.3395129e-005
  3.3729276e-005
  3.1092271e-005
  3.1006651e-005
  3.0351132e-005
  3.0694604e-005
  3.1123266e-005
  3.1030840e-005
  2.7874911e-005
  2.9720570e-005
  2.7668322e-005
  2.7832387e-005
  2.8117902e-005
  2.5453574e-005
  2.5773225e-005
  2.5487934e-005
  2.4570239e-005
  2.5963713e-005
  2.5215412e-005
  2.7349166e-005
  2.7285398e-005
  2.7929064e-005
  2.6650332e-005
  2.5475579e-005
  2.5714171e-005
  2.3716225e-005
  2.4366351e-005
  2.4973789e-005
  2.4244552e-005
  2.4701563e-005
  2.4378286e-005
  2.3056095e-005
  2.0775327e-005
  2.0987425e-005
  2.3254665e-005
  1.9704713e-005
  1.8519760e-005
  1.7559017e-005
  1.7678628e-005
  1.7799218e-005
  1.8571443e-005
  1.8394899e-005
  1.7931353e-005
  1.7915112e-005
  1.6957193e-005
  1.7803790e-005
  1.9379276e-005
  1.8163138e-005
  1.7535207e-005
  1.6708643e-005
  1.4482731e-005
  1.2489817e-005
  1.1508160e-005
  1.1098310e-005
  1.1898884e-005
  1.2677354e-005
  1.2901442e-005
  1.3791368e-005
  1.3149626e-005
  1.1758357e-005
  1.1678197e-005
  1.3194589e-005
  1.4180316e-005
  1.3263847e-005
  1.3938339e-005
  1.3867073e-005
  1.3002870e-005
  1.0778493e-005
  9.8488955e-006
  9.2266348e-006
  9.3123467e-006
  7.3666338e-006
  7.3082783e-006
  8.4820488e-006
  8.9485186e-006
  9.6454600e-006
  8.0520273e-006
  6.6770801e-006
  7.1794453e-006
  8.0590908e-006
  8.7082080e-006
  6.5070273e-006
  5.3336543e-006
  6.2161582e-006
  9.7528096e-006
  7.9301768e-006
  5.0104102e-006
  2.8211738e-006
  5.0569570e-006
  7.2405449e-006
  5.9122900e-006
  7.3249434e-006
  3.7174453e-006
  4.1249912e-006
  6.0314004e-006
  5.0973125e-006
  4.7849609e-006
  2.5409883e-006
  1.2061299e-006
  2.4759980e-006
  1.2321436e-006
  2.0196055e-006
  3.7057588e-006
  4.7816865e-006
  3.8222354e-006
  2.5325352e-006
  2.5371611e-006
  1.6689492e-006
  1.6503174e-006
  1.6868359e-006
  7.0700391e-007
  1.5296143e-006
  8.7732129e-007
 -1.4867676e-007
  9.4242578e-007
  1.0070557e-006
  2.5585664e-006
  2.7638672e-007
 -1.4683574e-006
 -2.4565273e-006
 -1.2674922e-006
 -1.7258447e-006
 -2.6566016e-007
 -1.0635127e-006
 -2.9851826e-006
 -3.1829482e-006
 -4.0205127e-006
 -4.0219014e-006
 -2.4573252e-006
 -2.4288506e-006
 -1.5924766e-006
 -3.5829902e-006
 -4.3265693e-006
 -1.5143262e-006
 -2.4846475e-006
 -1.3558311e-006
 -2.7227734e-007
 -1.6739775e-006
 -5.9242188e-008
 -2.7492207e-006
 -3.4081855e-006
 -2.5361133e-006
 -2.3767383e-006
 -3.4688545e-006
 -5.5263320e-006
 -7.2350684e-006
 -5.5796406e-006
 -4.3442803e-006
 -2.8452568e-006
 -3.1612773e-006
 -5.5853613e-006
 -7.7814600e-006
 -6.1281631e-006
 -8.2292598e-006
 -7.8974170e-006
 -7.7221455e-006
 -8.5161055e-006
 -7.7080410e-006
 -3.5482832e-006
 -2.3256934e-006
 -4.9808262e-006
 -6.5107217e-006
 -7.0787188e-006
 -9.5427354e-006
 -7.9448096e-006
 -6.5418740e-006
 -5.2417607e-006
 -5.2475557e-006
 -6.6666582e-006
 -8.0951592e-006
 -8.9420449e-006
 -8.0718301e-006
 -8.9297520e-006
 -7.1679365e-006
 -6.3359658e-006
 -6.7224492e-006
