# Supplementary material for: A Molecular Ruler for Measuring Quantitative Distance Distributions
Source: PLoS One. 2008 Oct 17;3(10):e3229. doi: 10.1371/journal.pone.0003229 (PMC2566812; doi:10.1371/journal.pone.0003229)
Supplement: Supplementary Materials S2 — MATLAB Data Analysis Scripts (2.42 MB ZIP) [file pone.0003229.s002.zip › Data for PLoS ONE/buffer subtracted profiles/AB10.txt]

  2.8067891e-003
  2.7670627e-003
  2.7317186e-003
  2.6984593e-003
  2.6602618e-003
  2.6220518e-003
  2.5934279e-003
  2.5591942e-003
  2.5247937e-003
  2.4931602e-003
  2.4643510e-003
  2.4401148e-003
  2.4140468e-003
  2.3854009e-003
  2.3587314e-003
  2.3297074e-003
  2.3042516e-003
  2.2822863e-003
  2.2555808e-003
  2.2294851e-003
  2.2058371e-003
  2.1832660e-003
  2.1600805e-003
  2.1443989e-003
  2.1271146e-003
  2.1049414e-003
  2.0832518e-003
  2.0664297e-003
  2.0502320e-003
  2.0286158e-003
  2.0114805e-003
  1.9982929e-003
  1.9888027e-003
  1.9713236e-003
  1.9537620e-003
  1.9356549e-003
  1.9185392e-003
  1.9058373e-003
  1.8891044e-003
  1.8783770e-003
  1.8640006e-003
  1.8489454e-003
  1.8431370e-003
  1.8292391e-003
  1.8138289e-003
  1.8039495e-003
  1.7974031e-003
  1.7861436e-003
  1.7751093e-003
  1.7677762e-003
  1.7596797e-003
  1.7485451e-003
  1.7436965e-003
  1.7402358e-003
  1.7326279e-003
  1.7222141e-003
  1.7134046e-003
  1.7073016e-003
  1.7014412e-003
  1.6946897e-003
  1.6863814e-003
  1.6811551e-003
  1.6729325e-003
  1.6663196e-003
  1.6628805e-003
  1.6607565e-003
  1.6586307e-003
  1.6515697e-003
  1.6462006e-003
  1.6408901e-003
  1.6377120e-003
  1.6277926e-003
  1.6235765e-003
  1.6252176e-003
  1.6216614e-003
  1.6181382e-003
  1.6167044e-003
  1.6138845e-003
  1.6090711e-003
  1.6032386e-003
  1.5997282e-003
  1.5987030e-003
  1.5979048e-003
  1.5914478e-003
  1.5841348e-003
  1.5790585e-003
  1.5763319e-003
  1.5783177e-003
  1.5755051e-003
  1.5728809e-003
  1.5692721e-003
  1.5671993e-003
  1.5637813e-003
  1.5582370e-003
  1.5546487e-003
  1.5507950e-003
  1.5483998e-003
  1.5452692e-003
  1.5389738e-003
  1.5286019e-003
  1.5326966e-003
  1.5281560e-003
  1.5208254e-003
  1.5171681e-003
  1.5163198e-003
  1.5094338e-003
  1.5052470e-003
  1.4973320e-003
  1.4910073e-003
  1.4862601e-003
  1.4817307e-003
  1.4730617e-003
  1.4678414e-003
  1.4625880e-003
  1.4560841e-003
  1.4482195e-003
  1.4447779e-003
  1.4383408e-003
  1.4316474e-003
  1.4282772e-003
  1.4198708e-003
  1.4110712e-003
  1.4060648e-003
  1.3994039e-003
  1.3915280e-003
  1.3817706e-003
  1.3713267e-003
  1.3675551e-003
  1.3586522e-003
  1.3503075e-003
  1.3413371e-003
  1.3324218e-003
  1.3262367e-003
  1.3216005e-003
  1.3123816e-003
  1.3031585e-003
  1.2924096e-003
  1.2829960e-003
  1.2766296e-003
  1.2679355e-003
  1.2590579e-003
  1.2514513e-003
  1.2421900e-003
  1.2363563e-003
  1.2290652e-003
  1.2192291e-003
  1.2155345e-003
  1.2068883e-003
  1.1958973e-003
  1.1839857e-003
  1.1721879e-003
  1.1677323e-003
  1.1650583e-003
  1.1550967e-003
  1.1452203e-003
  1.1341234e-003
  1.1252105e-003
  1.1196353e-003
  1.1140610e-003
  1.1041271e-003
  1.0987204e-003
  1.0899047e-003
  1.0813596e-003
  1.0704056e-003
  1.0648490e-003
  1.0614664e-003
  1.0545708e-003
  1.0488066e-003
  1.0411411e-003
  1.0316483e-003
  1.0252175e-003
  1.0185981e-003
  1.0127242e-003
  1.0082675e-003
  1.0008301e-003
  9.9244863e-004
  9.8536752e-004
  9.8116933e-004
  9.7672930e-004
  9.6914109e-004
  9.6628985e-004
  9.6130056e-004
  9.5356857e-004
  9.4949407e-004
  9.4684389e-004
  9.3802120e-004
  9.3060599e-004
  9.2608682e-004
  9.2291441e-004
  9.1844153e-004
  9.1595447e-004
  9.1187289e-004
  9.0568669e-004
  9.0109831e-004
  8.9565795e-004
  8.9239587e-004
  8.8706826e-004
  8.8278904e-004
  8.7742100e-004
  8.7325995e-004
  8.6935478e-004
  8.6418764e-004
  8.5900803e-004
  8.5645537e-004
  8.5198019e-004
  8.5027648e-004
  8.4655671e-004
  8.4117527e-004
  8.3625225e-004
  8.3427894e-004
  8.3441259e-004
  8.3026602e-004
  8.2268742e-004
  8.1790015e-004
  8.1398318e-004
  8.0942765e-004
  8.0663191e-004
  8.0295409e-004
  7.9757212e-004
  7.9450447e-004
  7.9586350e-004
  7.8957173e-004
  7.8461275e-004
  7.8309172e-004
  7.7996663e-004
  7.7621061e-004
  7.7569482e-004
  7.7005589e-004
  7.6759476e-004
  7.6429424e-004
  7.6063726e-004
  7.6027893e-004
  7.5900330e-004
  7.5949511e-004
  7.5959663e-004
  7.6302581e-004
  7.4807027e-004
  7.3714546e-004
  7.2849074e-004
  7.3102557e-004
  7.3120650e-004
  7.2717998e-004
  7.2054664e-004
  7.1730965e-004
  7.1568340e-004
  7.1649424e-004
  7.1103517e-004
  7.0912089e-004
  7.0734241e-004
  7.0534777e-004
  7.0175908e-004
  6.9215375e-004
  6.8817804e-004
  6.8490925e-004
  6.7903271e-004
  6.7608934e-004
  6.7175636e-004
  6.6933387e-004
  6.7034958e-004
  6.6560457e-004
  6.6329305e-004
  6.6353155e-004
  6.6131675e-004
  6.5911428e-004
  6.5105665e-004
  6.4697269e-004
  6.4811753e-004
  6.4395945e-004
  6.3431903e-004
  6.2813937e-004
  6.2992681e-004
  6.2834125e-004
  6.2747555e-004
  6.2152580e-004
  6.1626947e-004
  6.1273315e-004
  6.1073570e-004
  6.0744773e-004
  6.0236326e-004
  6.0103190e-004
  5.9421358e-004
  5.9209308e-004
  5.8589635e-004
  5.8363776e-004
  5.8140233e-004
  5.7611509e-004
  5.7281317e-004
  5.6858476e-004
  5.6477423e-004
  5.5856491e-004
  5.5317051e-004
  5.5235712e-004
  5.4708693e-004
  5.3959245e-004
  5.3771106e-004
  5.3517061e-004
  5.3129081e-004
  5.2951606e-004
  5.2669263e-004
  5.2118036e-004
  5.1372206e-004
  5.1223964e-004
  5.1159037e-004
  5.0829759e-004
  5.0602189e-004
  5.0329194e-004
  5.0371773e-004
  5.0225122e-004
  4.9569229e-004
  4.8788022e-004
  4.8672650e-004
  4.8564170e-004
  4.8303706e-004
  4.7592255e-004
  4.6920553e-004
  4.6900614e-004
  4.6574852e-004
  4.6505447e-004
  4.6230197e-004
  4.5893530e-004
  4.5566612e-004
  4.5250900e-004
  4.4672848e-004
  4.4186812e-004
  4.3493078e-004
  4.3451465e-004
  4.3783286e-004
  4.3331807e-004
  4.2819689e-004
  4.2376798e-004
  4.2434308e-004
  4.2047534e-004
  4.1621195e-004
  4.1274683e-004
  4.1404854e-004
  4.1023564e-004
  4.0658120e-004
  4.0348399e-004
  4.0382677e-004
  3.9796111e-004
  3.9324777e-004
  3.8854449e-004
  3.8851351e-004
  3.8434121e-004
  3.8041873e-004
  3.8315830e-004
  3.8198684e-004
  3.7561791e-004
  3.7215009e-004
  3.7331845e-004
  3.7257644e-004
  3.7152584e-004
  3.6521441e-004
  3.6342332e-004
  3.6346499e-004
  3.6039369e-004
  3.5865446e-004
  3.5176214e-004
  3.4908855e-004
  3.4785750e-004
  3.5073492e-004
  3.4842323e-004
  3.4488950e-004
  3.4105783e-004
  3.3633781e-004
  3.3618766e-004
  3.3571409e-004
  3.3436316e-004
  3.3220937e-004
  3.2869814e-004
  3.2781994e-004
  3.2493601e-004
  3.2256196e-004
  3.1796184e-004
  3.1597753e-004
  3.1809717e-004
  3.1423254e-004
  3.1144791e-004
  3.0949771e-004
  3.0890214e-004
  3.0772154e-004
  3.0472426e-004
  3.0662587e-004
  3.0294679e-004
  3.0134762e-004
  2.9760506e-004
  2.9587355e-004
  2.9493058e-004
  2.9400365e-004
  2.9227695e-004
  2.8968565e-004
  2.8711649e-004
  2.8460121e-004
  2.8255853e-004
  2.8303119e-004
  2.8139116e-004
  2.7965760e-004
  2.7666305e-004
  2.7612691e-004
  2.7235194e-004
  2.7347829e-004
  2.7056758e-004
  2.6695285e-004
  2.6509357e-004
  2.6331701e-004
  2.6147081e-004
  2.6203131e-004
  2.5821639e-004
  2.5817179e-004
  2.5508524e-004
  2.5182852e-004
  2.4917679e-004
  2.4767359e-004
  2.4834057e-004
  2.4531566e-004
  2.4482650e-004
  2.4397060e-004
  2.3937904e-004
  2.3721684e-004
  2.3744827e-004
  2.3566325e-004
  2.3398233e-004
  2.3208757e-004
  2.3211629e-004
  2.2935813e-004
  2.2755602e-004
  2.2563702e-004
  2.2532063e-004
  2.2593169e-004
  2.2531829e-004
  2.2191573e-004
  2.1888698e-004
  2.1691473e-004
  2.1769881e-004
  2.1597714e-004
  2.1207318e-004
  2.1099993e-004
  2.1048194e-004
  2.0568464e-004
  2.0377443e-004
  2.0430826e-004
  2.0318474e-004
  2.0143827e-004
  2.0044703e-004
  1.9613044e-004
  1.9681788e-004
  1.9660048e-004
  1.9396635e-004
  1.9371554e-004
  1.8913623e-004
  1.8771262e-004
  1.8700173e-004
  1.8478031e-004
  1.8374504e-004
  1.8300773e-004
  1.8094717e-004
  1.7735506e-004
  1.7543644e-004
  1.7672938e-004
  1.7448100e-004
  1.7366450e-004
  1.7298557e-004
  1.7238661e-004
  1.7043144e-004
  1.6847644e-004
  1.6633510e-004
  1.6509593e-004
  1.6285523e-004
  1.6276441e-004
  1.5988582e-004
  1.5767466e-004
  1.5591500e-004
  1.5572262e-004
  1.5567030e-004
  1.5400774e-004
  1.5228033e-004
  1.5091498e-004
  1.4910566e-004
  1.4960107e-004
  1.4804584e-004
  1.4548133e-004
  1.4376279e-004
  1.4375513e-004
  1.4128788e-004
  1.3949849e-004
  1.3937822e-004
  1.3912957e-004
  1.3870248e-004
  1.3821799e-004
  1.3481982e-004
  1.3254010e-004
  1.3191388e-004
  1.2969438e-004
  1.2778711e-004
  1.3055806e-004
  1.3049200e-004
  1.2852090e-004
  1.2754579e-004
  1.2575382e-004
  1.2600427e-004
  1.2570443e-004
  1.2210576e-004
  1.2291540e-004
  1.2138837e-004
  1.2046477e-004
  1.1934528e-004
  1.1792055e-004
  1.1755622e-004
  1.1653823e-004
  1.1484372e-004
  1.1230477e-004
  1.1260189e-004
  1.1304022e-004
  1.1146655e-004
  1.0968700e-004
  1.0960692e-004
  1.0931829e-004
  1.0746390e-004
  1.0434489e-004
  1.0257794e-004
  1.0341123e-004
  1.0211032e-004
  1.0103366e-004
  1.0049065e-004
  9.8506375e-005
  9.8354237e-005
  9.9297601e-005
  9.8175388e-005
  9.7743374e-005
  9.6288630e-005
  9.3099908e-005
  9.3561103e-005
  9.3163167e-005
  9.2992414e-005
  9.2845515e-005
  9.1326667e-005
  9.0113681e-005
  8.9747661e-005
  8.9946796e-005
  9.0012125e-005
  8.8709970e-005
  8.7156391e-005
  8.6709754e-005
  8.4565739e-005
  8.3186516e-005
  8.1739869e-005
  8.2295065e-005
  8.0092582e-005
  7.9531600e-005
  8.0321354e-005
  8.1207063e-005
  8.0461450e-005
  7.8320266e-005
  7.8612659e-005
  7.7245447e-005
  7.5600640e-005
  7.3875886e-005
  7.4830423e-005
  7.4628523e-005
  7.4981876e-005
  7.4222136e-005
  7.2702898e-005
  7.1142859e-005
  7.0920431e-005
  6.9466058e-005
  6.8664963e-005
  6.8336886e-005
  6.7758841e-005
  6.6389370e-005
  6.5783615e-005
  6.5603490e-005
  6.4070721e-005
  6.2566938e-005
  6.3626801e-005
  6.3710498e-005
  6.3668815e-005
  6.2347282e-005
  6.0428874e-005
  6.0089614e-005
  5.9586100e-005
  6.1707447e-005
  6.1401475e-005
  5.9973171e-005
  6.0117702e-005
  5.9053519e-005
  5.8188317e-005
  5.7911303e-005
  5.5953794e-005
  5.5306408e-005
  5.5326530e-005
  5.4078549e-005
  5.2184107e-005
  5.0364912e-005
  5.0189391e-005
  5.1276039e-005
  5.1068770e-005
  5.1324920e-005
  5.1229602e-005
  4.8793221e-005
  4.8085226e-005
  4.8368290e-005
  4.8540412e-005
  4.6951354e-005
  4.7513982e-005
  4.5411548e-005
  4.4158235e-005
  4.4915521e-005
  4.4629728e-005
  4.4041464e-005
  4.5856160e-005
  4.4245962e-005
  4.2611356e-005
  4.2442302e-005
  4.1593150e-005
  4.2683625e-005
  4.1766493e-005
  4.0935981e-005
  4.1448317e-005
  4.0604355e-005
  3.9261174e-005
  3.8041084e-005
  3.6461488e-005
  3.6629690e-005
  3.6598437e-005
  3.6749525e-005
  3.6253515e-005
  3.5037253e-005
  3.4123252e-005
  3.4426062e-005
  3.3063299e-005
  3.2575892e-005
  3.2988161e-005
  3.2852483e-005
  3.2127453e-005
  3.2022528e-005
  3.2395195e-005
  3.2939348e-005
  3.1621451e-005
  3.1180484e-005
  3.1460282e-005
  3.0803607e-005
  3.1921292e-005
  3.0853713e-005
  2.7959931e-005
  2.7932020e-005
  2.8518589e-005
  2.8047718e-005
  2.8703180e-005
  2.8259031e-005
  2.7090157e-005
  2.7026952e-005
  2.6769161e-005
  2.8465058e-005
  2.6553680e-005
  2.4755503e-005
  2.5206202e-005
  2.2580003e-005
  2.2848270e-005
  2.3598091e-005
  2.3106266e-005
  2.2560957e-005
  2.1418070e-005
  1.9865533e-005
  1.9919640e-005
  2.0591082e-005
  2.0858513e-005
  1.9833760e-005
  1.9581977e-005
  1.9376996e-005
  1.8194979e-005
  1.8521654e-005
  1.9060809e-005
  1.9866691e-005
  1.9076867e-005
  1.6813357e-005
  1.7077579e-005
  1.6989186e-005
  1.5891383e-005
  1.5899261e-005
  1.6039770e-005
  1.6380832e-005
  1.6940195e-005
  1.6456207e-005
  1.5103020e-005
  1.5378979e-005
  1.5613890e-005
  1.5083594e-005
  1.3935579e-005
  1.3780285e-005
  1.2919269e-005
  1.3388867e-005
  1.3588842e-005
  1.3272511e-005
  1.3521139e-005
  1.2249480e-005
  1.3076817e-005
  1.2651547e-005
  1.2438573e-005
  1.1689736e-005
  1.0039456e-005
  9.4300949e-006
  9.1703662e-006
  1.0065100e-005
  1.0509013e-005
  9.2664950e-006
  7.3512072e-006
  7.5271559e-006
  9.0022375e-006
  1.0470586e-005
  9.4420844e-006
  8.6900478e-006
  7.4450197e-006
  8.1424436e-006
  7.5054852e-006
  8.0508514e-006
  5.3657734e-006
  4.7544374e-006
  5.7816267e-006
  7.5946421e-006
  7.8235355e-006
  8.1687216e-006
  7.1852844e-006
  5.9961009e-006
  5.7854682e-006
  4.5716483e-006
  4.1900395e-006
  5.2541608e-006
  5.8906129e-006
  6.3884688e-006
  6.4679267e-006
  4.7446288e-006
  4.5980210e-006
  3.8045642e-006
  3.5401720e-006
  3.9403766e-006
  4.0942091e-006
  5.5895032e-006
  4.8534683e-006
  4.9724693e-006
  2.4557142e-006
  9.0521914e-007
  1.1375393e-006
 -1.9976387e-007
 -1.6171322e-006
 -6.9563779e-007
 -5.6303574e-007
 -8.4901660e-008
  2.0766494e-007
 -3.9391807e-007
 -2.6059355e-007
  1.0228984e-007
  3.7943232e-007
  2.8009473e-008
 -6.7789844e-007
 -2.6441289e-007
 -7.2041816e-007
 -2.6026240e-007
 -1.7150870e-006
 -1.7468227e-006
 -6.3845068e-007
 -2.2039059e-006
 -2.1102144e-006
 -3.2345334e-006
 -1.6837739e-006
 -1.2372308e-006
 -2.0971672e-006
 -1.9593103e-006
 -1.4094024e-006
 -3.2860729e-006
 -3.8818646e-006
 -3.5889621e-006
 -3.7773611e-006
 -3.5637204e-006
 -2.1018565e-006
 -2.9833256e-006
 -4.4095482e-006
 -4.8321439e-006
 -3.6964312e-006
 -2.9927634e-006
 -4.5727411e-006
 -5.8203495e-006
 -7.3269760e-006
 -5.6978170e-006
 -4.3064942e-006
 -4.5338313e-006
 -4.7565807e-006
 -4.6411413e-006
 -5.0334063e-006
 -5.5624884e-006
 -7.3553320e-006
 -8.6514608e-006
 -9.2503756e-006
 -8.3062616e-006
 -6.9020433e-006
 -7.4623782e-006
 -8.2169447e-006
 -7.0214693e-006
 -6.9067449e-006
 -7.1381614e-006
 -6.3284423e-006
 -6.6865838e-006
 -7.1427555e-006
 -5.8996319e-006
 -4.6229699e-006
 -4.5663722e-006
 -4.9197437e-006
 -7.0048290e-006
 -9.2957771e-006
 -8.7351529e-006
 -8.0555646e-006
