# Supplementary material for: A Molecular Ruler for Measuring Quantitative Distance Distributions
Source: PLoS One. 2008 Oct 17;3(10):e3229. doi: 10.1371/journal.pone.0003229 (PMC2566812; doi:10.1371/journal.pone.0003229)
Supplement: Supplementary Materials S2 — MATLAB Data Analysis Scripts (2.42 MB ZIP) [file pone.0003229.s002.zip › Data for PLoS ONE/buffer subtracted profiles/AB25.txt]

  4.2914333e-003
  4.2370536e-003
  4.1778814e-003
  4.1461517e-003
  4.1046486e-003
  4.0570680e-003
  4.0333673e-003
  4.0084357e-003
  3.9640767e-003
  3.9306938e-003
  3.9022503e-003
  3.8817154e-003
  3.8593506e-003
  3.8348298e-003
  3.8140757e-003
  3.7821722e-003
  3.7623272e-003
  3.7234915e-003
  3.7071870e-003
  3.6984382e-003
  3.6892229e-003
  3.6699210e-003
  3.6403823e-003
  3.6095061e-003
  3.5954359e-003
  3.5842716e-003
  3.5801691e-003
  3.5634453e-003
  3.5442692e-003
  3.5218927e-003
  3.5124848e-003
  3.4942477e-003
  3.4733856e-003
  3.4434571e-003
  3.4157663e-003
  3.4057369e-003
  3.3947383e-003
  3.3732449e-003
  3.3474920e-003
  3.3266899e-003
  3.3014186e-003
  3.2720077e-003
  3.2567242e-003
  3.2349604e-003
  3.1978845e-003
  3.1709465e-003
  3.1484983e-003
  3.1204704e-003
  3.0910460e-003
  3.0744431e-003
  3.0561114e-003
  3.0278384e-003
  3.0055693e-003
  2.9790175e-003
  2.9517166e-003
  2.9259614e-003
  2.9003767e-003
  2.8766651e-003
  2.8550708e-003
  2.8202890e-003
  2.7808307e-003
  2.7625859e-003
  2.7437403e-003
  2.7173346e-003
  2.6966983e-003
  2.6733086e-003
  2.6543690e-003
  2.6288496e-003
  2.6050945e-003
  2.5860653e-003
  2.5715816e-003
  2.5516599e-003
  2.5208625e-003
  2.5002532e-003
  2.4790040e-003
  2.4663675e-003
  2.4551170e-003
  2.4355417e-003
  2.4091809e-003
  2.3869348e-003
  2.3697665e-003
  2.3568296e-003
  2.3487226e-003
  2.3338024e-003
  2.3179468e-003
  2.3063244e-003
  2.2946749e-003
  2.2833413e-003
  2.2673914e-003
  2.2487536e-003
  2.2420345e-003
  2.2337371e-003
  2.2256118e-003
  2.2101195e-003
  2.1930001e-003
  2.1838788e-003
  2.1757809e-003
  2.1655538e-003
  2.1528337e-003
  2.1371037e-003
  2.1318035e-003
  2.1272725e-003
  2.1271420e-003
  2.1155090e-003
  2.0985490e-003
  2.0900135e-003
  2.0781622e-003
  2.0662822e-003
  2.0644584e-003
  2.0635450e-003
  2.0467573e-003
  2.0301236e-003
  2.0213997e-003
  2.0162616e-003
  2.0107135e-003
  1.9986489e-003
  1.9908292e-003
  1.9772343e-003
  1.9668078e-003
  1.9596129e-003
  1.9513070e-003
  1.9337841e-003
  1.9250103e-003
  1.9155243e-003
  1.9053508e-003
  1.8893667e-003
  1.8835451e-003
  1.8726887e-003
  1.8618817e-003
  1.8506939e-003
  1.8377687e-003
  1.8264591e-003
  1.8131842e-003
  1.8002989e-003
  1.7922334e-003
  1.7828425e-003
  1.7715436e-003
  1.7584043e-003
  1.7480464e-003
  1.7282811e-003
  1.7178853e-003
  1.7046500e-003
  1.6979454e-003
  1.6894104e-003
  1.6807282e-003
  1.6620622e-003
  1.6495807e-003
  1.6373229e-003
  1.6327029e-003
  1.6248876e-003
  1.6160536e-003
  1.6025534e-003
  1.5910174e-003
  1.5838029e-003
  1.5751531e-003
  1.5598038e-003
  1.5471586e-003
  1.5345216e-003
  1.5292105e-003
  1.5201206e-003
  1.5165438e-003
  1.5118923e-003
  1.5018063e-003
  1.4858927e-003
  1.4730250e-003
  1.4691667e-003
  1.4654142e-003
  1.4575645e-003
  1.4488083e-003
  1.4380649e-003
  1.4327625e-003
  1.4218494e-003
  1.4204986e-003
  1.4139924e-003
  1.4020568e-003
  1.3935111e-003
  1.3888515e-003
  1.3837524e-003
  1.3782909e-003
  1.3684695e-003
  1.3601882e-003
  1.3549335e-003
  1.3573662e-003
  1.3490411e-003
  1.3326516e-003
  1.3220537e-003
  1.3219232e-003
  1.3201092e-003
  1.3048419e-003
  1.3002742e-003
  1.2952562e-003
  1.2901167e-003
  1.2832361e-003
  1.2725071e-003
  1.2687462e-003
  1.2642159e-003
  1.2577827e-003
  1.2492446e-003
  1.2431516e-003
  1.2317232e-003
  1.2319844e-003
  1.2227715e-003
  1.2159516e-003
  1.2106800e-003
  1.1980665e-003
  1.1904225e-003
  1.1920993e-003
  1.1791178e-003
  1.1781200e-003
  1.1715789e-003
  1.1661923e-003
  1.1527541e-003
  1.1487604e-003
  1.1396019e-003
  1.1324678e-003
  1.1336544e-003
  1.1250053e-003
  1.1083944e-003
  1.0988892e-003
  1.0917132e-003
  1.0896183e-003
  1.0773987e-003
  1.0649398e-003
  1.0627690e-003
  1.0624627e-003
  1.0554267e-003
  1.0564323e-003
  1.0454522e-003
  1.0282188e-003
  1.0194017e-003
  1.0147498e-003
  1.0169715e-003
  1.0115698e-003
  1.0008205e-003
  9.9834760e-004
  1.0077205e-003
  9.9160997e-004
  9.8138843e-004
  9.6895842e-004
  9.6483617e-004
  9.6270385e-004
  9.4754399e-004
  9.3889568e-004
  9.3505883e-004
  9.3350773e-004
  9.2635989e-004
  9.2307529e-004
  9.2418317e-004
  9.1943599e-004
  9.0864472e-004
  9.0848947e-004
  9.0800840e-004
  8.9824604e-004
  8.8054266e-004
  8.7191518e-004
  8.7350105e-004
  8.7508543e-004
  8.7781821e-004
  8.7094363e-004
  8.6712548e-004
  8.5992979e-004
  8.5297780e-004
  8.4374030e-004
  8.4299355e-004
  8.4112525e-004
  8.3335797e-004
  8.3044551e-004
  8.2500011e-004
  8.2311016e-004
  8.2027845e-004
  8.1300920e-004
  8.0225847e-004
  7.9656179e-004
  7.9778532e-004
  7.9833424e-004
  7.9510501e-004
  7.9009522e-004
  7.8454836e-004
  7.8372842e-004
  7.8000349e-004
  7.7178493e-004
  7.6223947e-004
  7.5912687e-004
  7.6231133e-004
  7.6382756e-004
  7.5869377e-004
  7.5016218e-004
  7.4526737e-004
  7.3428451e-004
  7.3140054e-004
  7.3395581e-004
  7.2874593e-004
  7.1657589e-004
  7.1490140e-004
  7.1057701e-004
  7.0252204e-004
  6.9820786e-004
  6.9625047e-004
  6.9020053e-004
  6.8484907e-004
  6.8017483e-004
  6.7585825e-004
  6.6931489e-004
  6.6743447e-004
  6.6867800e-004
  6.6232547e-004
  6.5812480e-004
  6.5487645e-004
  6.5559760e-004
  6.4643373e-004
  6.3605331e-004
  6.2902226e-004
  6.3184278e-004
  6.3151649e-004
  6.2969113e-004
  6.2509308e-004
  6.0791333e-004
  6.0795077e-004
  6.1367003e-004
  6.1326236e-004
  6.0922220e-004
  6.0498596e-004
  5.9855137e-004
  5.9016972e-004
  5.8529218e-004
  5.8169020e-004
  5.8522636e-004
  5.7916809e-004
  5.7359600e-004
  5.6747001e-004
  5.6274184e-004
  5.5960000e-004
  5.5353942e-004
  5.4168224e-004
  5.4158625e-004
  5.3980994e-004
  5.4040581e-004
  5.4479743e-004
  5.4039813e-004
  5.3096865e-004
  5.2667374e-004
  5.1855231e-004
  5.2063884e-004
  5.2388879e-004
  5.2490884e-004
  5.1705652e-004
  5.1250021e-004
  5.0806837e-004
  5.0811331e-004
  5.0370619e-004
  4.9994534e-004
  4.9729119e-004
  4.9102946e-004
  4.8768398e-004
  4.8093226e-004
  4.8289302e-004
  4.8275176e-004
  4.7836547e-004
  4.7703058e-004
  4.7754097e-004
  4.7709042e-004
  4.6843885e-004
  4.6295239e-004
  4.5760781e-004
  4.5512920e-004
  4.5074172e-004
  4.4724184e-004
  4.4381958e-004
  4.4010021e-004
  4.4009032e-004
  4.3980813e-004
  4.3423371e-004
  4.3067085e-004
  4.2786017e-004
  4.2534397e-004
  4.2151816e-004
  4.2226120e-004
  4.2237905e-004
  4.1757294e-004
  4.0937863e-004
  4.1167493e-004
  4.0745500e-004
  3.9690409e-004
  3.9832779e-004
  3.9874630e-004
  4.0297554e-004
  3.9680916e-004
  3.9234355e-004
  3.8880781e-004
  3.8425263e-004
  3.8240028e-004
  3.7624800e-004
  3.7432426e-004
  3.7585626e-004
  3.7810766e-004
  3.6907623e-004
  3.6383498e-004
  3.6416637e-004
  3.6825572e-004
  3.5943032e-004
  3.5714693e-004
  3.5422653e-004
  3.4759305e-004
  3.4718286e-004
  3.4449657e-004
  3.4574664e-004
  3.4145918e-004
  3.3951724e-004
  3.3713751e-004
  3.3270901e-004
  3.2762625e-004
  3.3040683e-004
  3.3071342e-004
  3.2820312e-004
  3.2447417e-004
  3.2530089e-004
  3.1759621e-004
  3.1266711e-004
  3.1333522e-004
  3.1338292e-004
  3.1201291e-004
  3.0779732e-004
  3.0578176e-004
  3.0861602e-004
  3.0639140e-004
  3.0282731e-004
  2.9978610e-004
  2.9537018e-004
  2.9312630e-004
  2.9406173e-004
  2.9266040e-004
  2.8657402e-004
  2.8238650e-004
  2.8384761e-004
  2.7627462e-004
  2.7520242e-004
  2.7590054e-004
  2.7503608e-004
  2.7198039e-004
  2.6929127e-004
  2.6646825e-004
  2.6130931e-004
  2.5922055e-004
  2.5950445e-004
  2.6273218e-004
  2.5969288e-004
  2.6063387e-004
  2.5475461e-004
  2.5035657e-004
  2.5422029e-004
  2.4778956e-004
  2.4415620e-004
  2.4333618e-004
  2.4689708e-004
  2.4430951e-004
  2.4278909e-004
  2.4244040e-004
  2.3755973e-004
  2.3393127e-004
  2.3447937e-004
  2.3340556e-004
  2.3007961e-004
  2.2647026e-004
  2.2669323e-004
  2.2275133e-004
  2.1930362e-004
  2.2133664e-004
  2.1952816e-004
  2.1751545e-004
  2.1732229e-004
  2.1583290e-004
  2.1314403e-004
  2.1139217e-004
  2.0477046e-004
  2.0620269e-004
  2.0327534e-004
  2.0394650e-004
  2.0409900e-004
  2.0144224e-004
  1.9741547e-004
  1.9603545e-004
  1.9320613e-004
  1.9141048e-004
  1.8887366e-004
  1.8954584e-004
  1.8979558e-004
  1.8754126e-004
  1.8519564e-004
  1.8558184e-004
  1.8503837e-004
  1.8515419e-004
  1.8167311e-004
  1.8072467e-004
  1.8121767e-004
  1.7626617e-004
  1.7347340e-004
  1.7450350e-004
  1.7269890e-004
  1.7112486e-004
  1.6956720e-004
  1.6972535e-004
  1.6941416e-004
  1.6580020e-004
  1.6304194e-004
  1.6472848e-004
  1.5895161e-004
  1.5563862e-004
  1.5598906e-004
  1.5373701e-004
  1.5605146e-004
  1.5661360e-004
  1.5226637e-004
  1.4894297e-004
  1.4803518e-004
  1.4549308e-004
  1.4653022e-004
  1.4378228e-004
  1.4165098e-004
  1.4097760e-004
  1.4006521e-004
  1.3843962e-004
  1.3917920e-004
  1.4008190e-004
  1.3838775e-004
  1.3690728e-004
  1.3627927e-004
  1.3232713e-004
  1.3004742e-004
  1.2895129e-004
  1.3032670e-004
  1.2879586e-004
  1.2691604e-004
  1.2728278e-004
  1.2649061e-004
  1.2573838e-004
  1.2622331e-004
  1.2645202e-004
  1.2371415e-004
  1.2236955e-004
  1.2233925e-004
  1.1948174e-004
  1.1667579e-004
  1.1602603e-004
  1.1487093e-004
  1.1304217e-004
  1.0991522e-004
  1.1012059e-004
  1.0816199e-004
  1.1036751e-004
  1.0712389e-004
  1.0492539e-004
  1.0586127e-004
  1.0533568e-004
  1.0493276e-004
  1.0197867e-004
  1.0216918e-004
  1.0159544e-004
  1.0457886e-004
  1.0133741e-004
  9.9672506e-005
  1.0018384e-004
  9.8833276e-005
  9.5790396e-005
  9.5888446e-005
  9.8270685e-005
  9.6164262e-005
  9.1318314e-005
  9.0448685e-005
  8.9380047e-005
  9.1416054e-005
  9.0381072e-005
  8.8859959e-005
  8.9629876e-005
  8.8863950e-005
  8.6237696e-005
  8.3891279e-005
  8.5528794e-005
  8.5835250e-005
  8.4379584e-005
  8.2894492e-005
  7.8218420e-005
  7.6918898e-005
  7.6706369e-005
  7.8631571e-005
  7.9899222e-005
  7.9684190e-005
  7.8037249e-005
  7.6212976e-005
  7.5072170e-005
  7.4836358e-005
  7.4885880e-005
  7.3749450e-005
  7.0182833e-005
  6.9736517e-005
  6.7795665e-005
  6.7031382e-005
  6.6813169e-005
  6.9029604e-005
  6.9658804e-005
  6.6664148e-005
  6.6147580e-005
  6.6325746e-005
  6.3799169e-005
  6.2289231e-005
  6.2513753e-005
  6.2871267e-005
  6.2653482e-005
  6.2283396e-005
  5.7833922e-005
  5.8842271e-005
  5.9838905e-005
  5.9852761e-005
  5.8100421e-005
  5.7087036e-005
  5.7368215e-005
  5.6344769e-005
  5.7056803e-005
  5.4988248e-005
  5.5761285e-005
  5.3898713e-005
  5.2862880e-005
  4.9253633e-005
  4.9619609e-005
  4.9916333e-005
  5.2200312e-005
  5.1628113e-005
  4.9958465e-005
  5.0065678e-005
  4.9967789e-005
  4.8563403e-005
  4.7329699e-005
  4.5806582e-005
  4.5001844e-005
  4.4344449e-005
  4.6319686e-005
  4.4775899e-005
  4.3594427e-005
  4.2427712e-005
  4.3361922e-005
  4.5181535e-005
  4.2995167e-005
  4.0812730e-005
  3.9796607e-005
  4.1127315e-005
  4.1033164e-005
  3.8135457e-005
  3.7082999e-005
  3.4967263e-005
  3.4329263e-005
  3.3705183e-005
  3.5169343e-005
  3.5691169e-005
  3.4209369e-005
  3.3861442e-005
  3.4688501e-005
  3.4530493e-005
  3.2546984e-005
  3.2932023e-005
  3.1943902e-005
  3.0499563e-005
  3.1966312e-005
  3.3111705e-005
  3.0824387e-005
  2.9721119e-005
  2.9798019e-005
  2.8125765e-005
  2.7003724e-005
  2.7996525e-005
  2.9218180e-005
  2.8012369e-005
  2.7656645e-005
  2.5796304e-005
  2.7563524e-005
  2.6211179e-005
  2.5582753e-005
  2.5388263e-005
  2.4258536e-005
  2.3137981e-005
  2.2307578e-005
  2.2832817e-005
  2.3811499e-005
  2.2661894e-005
  2.2148646e-005
  2.3076704e-005
  2.2154797e-005
  1.9983654e-005
  2.0026270e-005
  1.9808608e-005
  1.9590271e-005
  2.0494860e-005
  1.9998941e-005
  1.9666828e-005
  2.0400700e-005
  1.7672096e-005
  1.6689026e-005
  1.5497143e-005
  1.5207392e-005
  1.7529914e-005
  1.7554868e-005
  1.6326601e-005
  1.6381502e-005
  1.5909566e-005
  1.4132315e-005
  1.4861408e-005
  1.4209464e-005
  1.3112096e-005
  1.0712523e-005
  1.1965701e-005
  1.2198178e-005
  1.1530258e-005
  9.0732363e-006
  8.1109850e-006
  8.3682773e-006
  8.6492171e-006
  1.3069458e-005
  1.0399936e-005
  9.4070479e-006
  1.0246946e-005
  1.2708158e-005
  1.1330374e-005
  8.8863449e-006
  6.9979381e-006
  7.9408715e-006
  9.3367025e-006
  8.5920675e-006
  8.8063033e-006
  8.1668773e-006
  6.4063919e-006
  7.9689248e-006
  6.7576437e-006
  5.4994195e-006
  2.0991559e-006
  2.7448976e-006
  5.0978760e-006
  4.2999657e-006
  4.2708473e-006
  4.4575331e-006
  5.0777442e-006
  4.5944948e-006
  2.7050824e-006
  1.8911819e-006
  4.4257539e-007
  1.5541038e-006
  2.6108820e-006
  2.9545480e-006
  2.5357554e-006
  2.7504519e-006
  1.4087759e-006
  1.9840371e-006
  2.4597847e-006
  1.7029668e-006
 -3.7784336e-007
 -1.8650963e-006
 -5.8398633e-007
 -1.6253906e-008
  7.3130986e-007
  2.0919801e-006
 -2.0990615e-007
 -1.4023462e-006
 -2.2632634e-006
 -4.3250062e-006
 -3.8990868e-006
 -2.0071999e-006
 -3.1074622e-006
 -2.2096617e-006
 -3.5982799e-006
 -3.6023028e-006
 -1.7072119e-006
 -2.8703638e-006
 -4.1992220e-006
 -3.7900113e-006
 -5.7244237e-006
 -4.7745789e-006
 -7.9442146e-006
 -6.0947822e-006
 -4.3376934e-006
 -3.2128809e-006
 -3.1289103e-006
 -6.0139840e-006
 -8.5207408e-006
 -7.4779797e-006
 -7.2432474e-006
 -5.4186591e-006
 -6.3231113e-006
 -6.7049443e-006
 -7.6949575e-006
 -6.1703060e-006
 -9.4019951e-006
 -1.2063929e-005
 -9.8079897e-006
 -8.2950973e-006
 -6.3058045e-006
 -6.1353834e-006
 -5.6646283e-006
 -8.5969619e-006
 -1.1401977e-005
 -1.0791641e-005
 -1.1543945e-005
 -1.0806958e-005
 -1.0325250e-005
 -1.0914357e-005
 -1.1643135e-005
 -1.2055296e-005
 -1.4735958e-005
 -1.3030053e-005
 -1.2822110e-005
 -1.1988749e-005
 -1.1578319e-005
 -1.4668580e-005
 -1.3425825e-005
