# Supplementary material for: A Molecular Ruler for Measuring Quantitative Distance Distributions
Source: PLoS One. 2008 Oct 17;3(10):e3229. doi: 10.1371/journal.pone.0003229 (PMC2566812; doi:10.1371/journal.pone.0003229)
Supplement: Supplementary Materials S2 — MATLAB Data Analysis Scripts (2.42 MB ZIP) [file pone.0003229.s002.zip › Data for PLoS ONE/buffer subtracted profiles/B10.txt]

  1.6719586e-003
  1.6538035e-003
  1.6432192e-003
  1.6336067e-003
  1.6229162e-003
  1.6092749e-003
  1.6026276e-003
  1.5997647e-003
  1.5902717e-003
  1.5792632e-003
  1.5701583e-003
  1.5643399e-003
  1.5582244e-003
  1.5462988e-003
  1.5364394e-003
  1.5233834e-003
  1.5138534e-003
  1.5041077e-003
  1.4922486e-003
  1.4870140e-003
  1.4807039e-003
  1.4738344e-003
  1.4621623e-003
  1.4528398e-003
  1.4411035e-003
  1.4402861e-003
  1.4352902e-003
  1.4291782e-003
  1.4157259e-003
  1.4043092e-003
  1.3949980e-003
  1.3932385e-003
  1.3876515e-003
  1.3759358e-003
  1.3676175e-003
  1.3589980e-003
  1.3504687e-003
  1.3454500e-003
  1.3345445e-003
  1.3280297e-003
  1.3255514e-003
  1.3160650e-003
  1.3094358e-003
  1.2960793e-003
  1.2907135e-003
  1.2829649e-003
  1.2745214e-003
  1.2692731e-003
  1.2644595e-003
  1.2570500e-003
  1.2521999e-003
  1.2402908e-003
  1.2319902e-003
  1.2287139e-003
  1.2259802e-003
  1.2182931e-003
  1.2148382e-003
  1.2052526e-003
  1.1988623e-003
  1.1919224e-003
  1.1812013e-003
  1.1752999e-003
  1.1693059e-003
  1.1692548e-003
  1.1607165e-003
  1.1535344e-003
  1.1492982e-003
  1.1396341e-003
  1.1335769e-003
  1.1268233e-003
  1.1227252e-003
  1.1159534e-003
  1.1127434e-003
  1.1073980e-003
  1.1009782e-003
  1.0919970e-003
  1.0874446e-003
  1.0830090e-003
  1.0784437e-003
  1.0716513e-003
  1.0676975e-003
  1.0662148e-003
  1.0610486e-003
  1.0515786e-003
  1.0456438e-003
  1.0403562e-003
  1.0355072e-003
  1.0338236e-003
  1.0287205e-003
  1.0212615e-003
  1.0151910e-003
  1.0107918e-003
  1.0065545e-003
  9.9996621e-004
  9.9829133e-004
  9.9586928e-004
  9.9094240e-004
  9.8607488e-004
  9.8019008e-004
  9.7198177e-004
  9.7129398e-004
  9.6644257e-004
  9.6271700e-004
  9.5718889e-004
  9.5192248e-004
  9.4499439e-004
  9.3986823e-004
  9.3537462e-004
  9.2802615e-004
  9.2616311e-004
  9.2324070e-004
  9.1619621e-004
  9.1246822e-004
  9.0686652e-004
  9.0250323e-004
  8.9968574e-004
  8.9500035e-004
  8.8944619e-004
  8.8396332e-004
  8.8205089e-004
  8.8161085e-004
  8.7754933e-004
  8.7262631e-004
  8.6630122e-004
  8.6193939e-004
  8.5853883e-004
  8.5445004e-004
  8.4941820e-004
  8.4745076e-004
  8.4320938e-004
  8.3733811e-004
  8.3152032e-004
  8.2918664e-004
  8.2431571e-004
  8.2008442e-004
  8.1768767e-004
  8.0819367e-004
  8.0383329e-004
  8.0227944e-004
  7.9781245e-004
  7.9334439e-004
  7.8847726e-004
  7.8449021e-004
  7.8210816e-004
  7.8123293e-004
  7.7603221e-004
  7.7406889e-004
  7.6910024e-004
  7.6071458e-004
  7.5461030e-004
  7.5055355e-004
  7.5202292e-004
  7.4986177e-004
  7.4340714e-004
  7.3715133e-004
  7.3392281e-004
  7.3091579e-004
  7.2737544e-004
  7.2586782e-004
  7.2500639e-004
  7.2341621e-004
  7.1380792e-004
  7.0748069e-004
  7.0339301e-004
  7.0181360e-004
  6.9885040e-004
  6.9795157e-004
  6.9389604e-004
  6.8836220e-004
  6.8375608e-004
  6.7988293e-004
  6.7754129e-004
  6.7499180e-004
  6.7271426e-004
  6.7116475e-004
  6.6638797e-004
  6.5942842e-004
  6.5645869e-004
  6.5309979e-004
  6.5032575e-004
  6.5089419e-004
  6.4661796e-004
  6.3831373e-004
  6.3602979e-004
  6.3587583e-004
  6.3134166e-004
  6.2952547e-004
  6.2748744e-004
  6.2490133e-004
  6.2075091e-004
  6.2089530e-004
  6.1638219e-004
  6.1218466e-004
  6.0716818e-004
  6.0451129e-004
  6.0103700e-004
  5.9974547e-004
  5.9498550e-004
  5.9048083e-004
  5.8838601e-004
  5.8326947e-004
  5.7969456e-004
  5.7913957e-004
  5.7604199e-004
  5.7105546e-004
  5.7169307e-004
  5.6845870e-004
  5.6754734e-004
  5.6445288e-004
  5.5834008e-004
  5.5653519e-004
  5.5409848e-004
  5.4983018e-004
  5.4651401e-004
  5.4564923e-004
  5.4330505e-004
  5.4029031e-004
  5.4015127e-004
  5.3308163e-004
  5.2881350e-004
  5.2714570e-004
  5.2486711e-004
  5.1877609e-004
  5.1468586e-004
  5.1183787e-004
  5.0804478e-004
  5.0742810e-004
  5.0732799e-004
  5.0564157e-004
  5.0270607e-004
  5.0121901e-004
  4.9867371e-004
  4.9616640e-004
  4.9491514e-004
  4.9443760e-004
  5.0141227e-004
  4.9125297e-004
  4.8056332e-004
  4.7453473e-004
  4.7377896e-004
  4.7491329e-004
  4.7368902e-004
  4.6568809e-004
  4.5968874e-004
  4.6167002e-004
  4.6174504e-004
  4.6116090e-004
  4.6183106e-004
  4.5643867e-004
  4.4891374e-004
  4.4484232e-004
  4.3895488e-004
  4.3639674e-004
  4.3715220e-004
  4.3476056e-004
  4.3299047e-004
  4.2804643e-004
  4.2486434e-004
  4.2568172e-004
  4.2561609e-004
  4.2415466e-004
  4.2467907e-004
  4.1872220e-004
  4.1759061e-004
  4.1131755e-004
  4.0985418e-004
  4.1105967e-004
  4.0957611e-004
  4.0195526e-004
  4.0099604e-004
  4.0396437e-004
  3.9986103e-004
  3.9865671e-004
  3.9834692e-004
  3.9286042e-004
  3.8799392e-004
  3.8501151e-004
  3.8382691e-004
  3.8061983e-004
  3.8070931e-004
  3.8021859e-004
  3.7988740e-004
  3.7546979e-004
  3.7356198e-004
  3.7017371e-004
  3.6505364e-004
  3.6236720e-004
  3.6001336e-004
  3.5615148e-004
  3.5486636e-004
  3.5629860e-004
  3.5322420e-004
  3.4571051e-004
  3.4469114e-004
  3.4544222e-004
  3.4476298e-004
  3.4107972e-004
  3.3928785e-004
  3.3482228e-004
  3.3540568e-004
  3.3429904e-004
  3.3333888e-004
  3.2984897e-004
  3.2513949e-004
  3.2543987e-004
  3.2617707e-004
  3.2328276e-004
  3.2415378e-004
  3.2352267e-004
  3.1680261e-004
  3.1436966e-004
  3.1197506e-004
  3.1113614e-004
  3.0837094e-004
  3.0235921e-004
  3.0296228e-004
  2.9929075e-004
  3.0013202e-004
  2.9910156e-004
  2.9744352e-004
  2.9559314e-004
  2.9355157e-004
  2.8755130e-004
  2.8621318e-004
  2.8335894e-004
  2.8270195e-004
  2.8412473e-004
  2.7864795e-004
  2.7628791e-004
  2.7651035e-004
  2.7636334e-004
  2.7489409e-004
  2.7251669e-004
  2.6738759e-004
  2.6850647e-004
  2.6513597e-004
  2.6333952e-004
  2.6095106e-004
  2.5916583e-004
  2.5403463e-004
  2.5271247e-004
  2.4898098e-004
  2.5268194e-004
  2.5312957e-004
  2.4738201e-004
  2.4907431e-004
  2.4756161e-004
  2.4302874e-004
  2.4099118e-004
  2.4043932e-004
  2.3941775e-004
  2.3931765e-004
  2.3619261e-004
  2.3661540e-004
  2.3559210e-004
  2.3487607e-004
  2.3531055e-004
  2.3106160e-004
  2.3029717e-004
  2.2930712e-004
  2.2770958e-004
  2.2561672e-004
  2.2308354e-004
  2.2236761e-004
  2.1840365e-004
  2.1763832e-004
  2.1952934e-004
  2.1797273e-004
  2.1477178e-004
  2.1451366e-004
  2.1686149e-004
  2.1271027e-004
  2.1046446e-004
  2.0789536e-004
  2.0938403e-004
  2.0752587e-004
  2.0565121e-004
  2.0594173e-004
  2.0260784e-004
  2.0072675e-004
  2.0142057e-004
  2.0123823e-004
  2.0010589e-004
  1.9776101e-004
  1.9685536e-004
  1.9195670e-004
  1.8893798e-004
  1.8682809e-004
  1.8614197e-004
  1.8337299e-004
  1.8271110e-004
  1.8293496e-004
  1.7973724e-004
  1.8116611e-004
  1.8310190e-004
  1.8133876e-004
  1.7882087e-004
  1.7870071e-004
  1.7735430e-004
  1.7549837e-004
  1.7601373e-004
  1.7226813e-004
  1.7115144e-004
  1.7058522e-004
  1.6828256e-004
  1.6609453e-004
  1.6829770e-004
  1.6569088e-004
  1.6347880e-004
  1.6439968e-004
  1.6287428e-004
  1.5977595e-004
  1.5799478e-004
  1.5670299e-004
  1.5662316e-004
  1.5532739e-004
  1.5446004e-004
  1.5249874e-004
  1.5220426e-004
  1.5122592e-004
  1.4961748e-004
  1.4741151e-004
  1.4834918e-004
  1.4714820e-004
  1.4490896e-004
  1.4452729e-004
  1.4361727e-004
  1.4220053e-004
  1.4069786e-004
  1.4096306e-004
  1.3768177e-004
  1.3653923e-004
  1.3902503e-004
  1.3752730e-004
  1.3416548e-004
  1.3321624e-004
  1.3225841e-004
  1.3165381e-004
  1.2939527e-004
  1.2811347e-004
  1.2816194e-004
  1.2876828e-004
  1.2838485e-004
  1.2823203e-004
  1.2628239e-004
  1.2604166e-004
  1.2413472e-004
  1.2164937e-004
  1.2101636e-004
  1.1818554e-004
  1.1981829e-004
  1.1804295e-004
  1.1519309e-004
  1.1594193e-004
  1.1565360e-004
  1.1532667e-004
  1.1222204e-004
  1.1276109e-004
  1.1376723e-004
  1.1031813e-004
  1.0915294e-004
  1.0811110e-004
  1.0826448e-004
  1.0510934e-004
  1.0471759e-004
  1.0433777e-004
  1.0458796e-004
  1.0294951e-004
  1.0383895e-004
  1.0015630e-004
  9.9258048e-005
  1.0000801e-004
  9.9928017e-005
  9.9443801e-005
  9.9831371e-005
  9.8400009e-005
  9.9620902e-005
  9.8234449e-005
  9.7909129e-005
  9.6260273e-005
  9.3427284e-005
  9.2171048e-005
  9.2134392e-005
  9.1940802e-005
  9.1334263e-005
  9.0713730e-005
  8.9300088e-005
  8.8339224e-005
  8.8068695e-005
  8.5491176e-005
  8.4806990e-005
  8.4570637e-005
  8.3380857e-005
  8.3199169e-005
  8.4720950e-005
  8.4045599e-005
  8.3428861e-005
  8.1297803e-005
  7.9646263e-005
  7.8889013e-005
  7.7494502e-005
  7.8607038e-005
  8.0209492e-005
  7.9269158e-005
  7.6404098e-005
  7.4066695e-005
  7.3137716e-005
  7.5617572e-005
  7.4666098e-005
  7.3846013e-005
  7.2289194e-005
  7.3679784e-005
  7.3773534e-005
  7.2753447e-005
  7.2343055e-005
  7.2642125e-005
  7.0515552e-005
  6.9081940e-005
  6.8129910e-005
  6.7661705e-005
  6.7914578e-005
  6.6334176e-005
  6.6755756e-005
  6.6720452e-005
  6.5331000e-005
  6.5139593e-005
  6.4640130e-005
  6.3891305e-005
  6.3097874e-005
  6.1990117e-005
  5.9726080e-005
  6.0625075e-005
  6.0610803e-005
  5.9088142e-005
  5.8689659e-005
  5.7197496e-005
  5.7073052e-005
  5.6223970e-005
  5.7209613e-005
  5.8283000e-005
  5.7764273e-005
  5.7357273e-005
  5.5569684e-005
  5.2254640e-005
  5.1587273e-005
  5.2600757e-005
  5.3328263e-005
  5.1238276e-005
  5.0719595e-005
  5.1061508e-005
  5.1231114e-005
  5.1802112e-005
  4.9913784e-005
  4.8259309e-005
  4.8330734e-005
  4.7633863e-005
  4.7249565e-005
  4.7745762e-005
  4.8066641e-005
  4.7747126e-005
  4.7200258e-005
  4.5452846e-005
  4.4911318e-005
  4.5523155e-005
  4.5214587e-005
  4.3816723e-005
  4.2692667e-005
  4.2085873e-005
  4.1514678e-005
  4.0732254e-005
  4.0908766e-005
  4.1854399e-005
  4.1839114e-005
  4.0298833e-005
  4.0818158e-005
  4.0193752e-005
  3.9363057e-005
  3.9401977e-005
  3.8405845e-005
  3.8432107e-005
  3.9666939e-005
  3.9322800e-005
  3.9024999e-005
  3.9252545e-005
  3.8576957e-005
  3.5970310e-005
  3.7169368e-005
  3.6305157e-005
  3.5546797e-005
  3.5626010e-005
  3.5500581e-005
  3.4558373e-005
  3.3340379e-005
  3.2843477e-005
  3.2913733e-005
  3.2880185e-005
  3.4263873e-005
  3.3724642e-005
  3.2075297e-005
  3.2118823e-005
  3.2219063e-005
  3.0593788e-005
  3.0163689e-005
  2.9789373e-005
  2.9261944e-005
  2.9309239e-005
  2.9519209e-005
  2.9076382e-005
  2.7926235e-005
  2.7972048e-005
  2.7906779e-005
  2.7248941e-005
  2.6892856e-005
  2.6284893e-005
  2.7051102e-005
  2.7686324e-005
  2.7363838e-005
  2.6685515e-005
  2.5094917e-005
  2.4741967e-005
  2.4993118e-005
  2.4400309e-005
  2.3921468e-005
  2.2627988e-005
  2.2261200e-005
  2.3059659e-005
  2.3183275e-005
  2.2428149e-005
  2.2755398e-005
  2.2389070e-005
  2.0938501e-005
  2.0947662e-005
  2.0534783e-005
  2.0852670e-005
  2.1157577e-005
  2.1446278e-005
  2.0679241e-005
  2.0590521e-005
  2.0474909e-005
  2.0438876e-005
  2.0250759e-005
  1.9718905e-005
  1.9035416e-005
  1.7691643e-005
  1.6962980e-005
  1.7438928e-005
  1.7018431e-005
  1.7123210e-005
  1.7120136e-005
  1.6658262e-005
  1.4908852e-005
  1.6045765e-005
  1.7046099e-005
  1.6087517e-005
  1.5153968e-005
  1.5357545e-005
  1.5849275e-005
  1.5529673e-005
  1.5299975e-005
  1.5118784e-005
  1.3425969e-005
  1.2251790e-005
  1.1886080e-005
  1.1692863e-005
  1.2865071e-005
  1.2544123e-005
  1.2634337e-005
  1.3219540e-005
  1.2979111e-005
  1.2258303e-005
  1.3988908e-005
  1.4792123e-005
  1.4657287e-005
  1.3071096e-005
  1.2177759e-005
  1.1638489e-005
  1.0852965e-005
  1.0631983e-005
  1.0678258e-005
  1.0069980e-005
  9.4509687e-006
  1.1066869e-005
  1.0386173e-005
  9.4770828e-006
  1.0516405e-005
  9.7645562e-006
  9.2006594e-006
  1.0190103e-005
  8.7678438e-006
  9.1146500e-006
  9.9707102e-006
  1.0586612e-005
  9.1714625e-006
  8.1611469e-006
  7.1112242e-006
  7.8539008e-006
  8.0862273e-006
  7.8954508e-006
  6.9399555e-006
  5.7342523e-006
  6.5604781e-006
  5.2407891e-006
  5.6230047e-006
  5.6854070e-006
  5.0787805e-006
  5.8011734e-006
  6.1483406e-006
  6.5739000e-006
  6.6413695e-006
  6.6414250e-006
  5.8380461e-006
  5.4486734e-006
  3.7938453e-006
  3.6594437e-006
  4.8692328e-006
  3.9135625e-006
  2.7473977e-006
  2.7657398e-006
  4.9599102e-006
  5.8222531e-006
  6.0532180e-006
  5.0340250e-006
  3.4957211e-006
  3.0166359e-006
  2.5594602e-006
  1.8513469e-006
  2.3425602e-006
  2.8453094e-006
  3.3473523e-006
  3.9831398e-006
  2.3049914e-006
  2.5860039e-006
  1.8142398e-006
  1.7822273e-006
  3.1826375e-006
  2.7641180e-006
  2.3373773e-006
  1.5697383e-006
  1.9408641e-006
  2.3943984e-007
  1.4365937e-007
  7.8514219e-007
  4.7346719e-007
  3.4642656e-007
  5.3592969e-008
 -8.8445781e-007
 -2.1393984e-007
  2.0085859e-007
  5.9986641e-007
 -4.8004531e-007
 -1.0882438e-006
  2.0757813e-009
 -2.6007266e-007
  2.8043750e-007
 -1.9070937e-007
  6.9476406e-007
  1.1610023e-006
 -1.3018828e-007
 -1.9571437e-006
 -1.4143164e-006
 -1.8663406e-006
 -2.3746445e-006
 -1.7830016e-006
 -2.2807422e-007
 -2.8383828e-007
 -1.5922125e-006
 -9.0514609e-007
 -9.9375859e-007
 -2.7493484e-006
 -1.0281516e-006
 -5.5290625e-008
 -4.2846719e-007
 -1.4598984e-007
  1.1183430e-006
 -5.0321406e-007
 -3.9575578e-006
 -4.0358547e-006
 -2.1418477e-006
 -1.8890211e-006
 -2.6716867e-006
 -3.7772883e-006
 -4.4658234e-006
 -4.5022078e-006
 -4.5959617e-006
 -3.6471500e-006
 -4.4055359e-006
 -3.6330914e-006
 -2.7327500e-006
 -3.0298211e-006
 -3.2889688e-006
 -4.8179602e-006
 -4.0676141e-006
 -4.7821789e-006
 -4.7023383e-006
 -4.4983773e-006
 -5.1860734e-006
 -3.4578641e-006
 -4.6826781e-006
 -3.6191742e-006
 -4.4615148e-006
 -4.9398109e-006
 -5.4517312e-006
 -4.3602664e-006
 -2.7714781e-006
 -3.3620320e-006
 -4.1463477e-006
 -5.4267961e-006
 -6.3954516e-006
 -6.2772703e-006
 -4.6857516e-006
