# Supplementary material for: A Molecular Ruler for Measuring Quantitative Distance Distributions
Source: PLoS One. 2008 Oct 17;3(10):e3229. doi: 10.1371/journal.pone.0003229 (PMC2566812; doi:10.1371/journal.pone.0003229)
Supplement: Supplementary Materials S2 — MATLAB Data Analysis Scripts (2.42 MB ZIP) [file pone.0003229.s002.zip › Data for PLoS ONE/buffer subtracted profiles/B25.txt]

  2.7261508e-003
  2.7018150e-003
  2.6588381e-003
  2.6331942e-003
  2.6003734e-003
  2.5673473e-003
  2.5402086e-003
  2.5063822e-003
  2.4751725e-003
  2.4464979e-003
  2.4165364e-003
  2.3943340e-003
  2.3708897e-003
  2.3471729e-003
  2.3246446e-003
  2.3073349e-003
  2.2883363e-003
  2.2478454e-003
  2.2290027e-003
  2.2054046e-003
  2.1818425e-003
  2.1659955e-003
  2.1438037e-003
  2.1302222e-003
  2.1015559e-003
  2.0771722e-003
  2.0583474e-003
  2.0500252e-003
  2.0343591e-003
  2.0125614e-003
  1.9968137e-003
  1.9911364e-003
  1.9796149e-003
  1.9683395e-003
  1.9393045e-003
  1.9203150e-003
  1.9108795e-003
  1.8986662e-003
  1.8823844e-003
  1.8631276e-003
  1.8554247e-003
  1.8371726e-003
  1.8270284e-003
  1.8161272e-003
  1.7991082e-003
  1.7886542e-003
  1.7829021e-003
  1.7720089e-003
  1.7581990e-003
  1.7528835e-003
  1.7385273e-003
  1.7168483e-003
  1.7065141e-003
  1.7001397e-003
  1.6899122e-003
  1.6789219e-003
  1.6615230e-003
  1.6448239e-003
  1.6412176e-003
  1.6299424e-003
  1.6138486e-003
  1.6021998e-003
  1.5918815e-003
  1.5789461e-003
  1.5688473e-003
  1.5594281e-003
  1.5470342e-003
  1.5375820e-003
  1.5306388e-003
  1.5210401e-003
  1.5088488e-003
  1.4960226e-003
  1.4818146e-003
  1.4729587e-003
  1.4592037e-003
  1.4493806e-003
  1.4418390e-003
  1.4300688e-003
  1.4215356e-003
  1.4074577e-003
  1.3935212e-003
  1.3850037e-003
  1.3810454e-003
  1.3772964e-003
  1.3588382e-003
  1.3495442e-003
  1.3469830e-003
  1.3366298e-003
  1.3238307e-003
  1.3107211e-003
  1.3027941e-003
  1.2974752e-003
  1.2882831e-003
  1.2758228e-003
  1.2665451e-003
  1.2588296e-003
  1.2499982e-003
  1.2424100e-003
  1.2353891e-003
  1.2218982e-003
  1.2158011e-003
  1.2072626e-003
  1.1964748e-003
  1.1894912e-003
  1.1836730e-003
  1.1797301e-003
  1.1661837e-003
  1.1545882e-003
  1.1521443e-003
  1.1457010e-003
  1.1326378e-003
  1.1245902e-003
  1.1175744e-003
  1.1120304e-003
  1.1084692e-003
  1.0988458e-003
  1.0931010e-003
  1.0829260e-003
  1.0772983e-003
  1.0696369e-003
  1.0663942e-003
  1.0569998e-003
  1.0515148e-003
  1.0477205e-003
  1.0462963e-003
  1.0371490e-003
  1.0270990e-003
  1.0204632e-003
  1.0126139e-003
  1.0082671e-003
  1.0005022e-003
  9.9453198e-004
  9.8696781e-004
  9.8434755e-004
  9.8203287e-004
  9.7036254e-004
  9.6476908e-004
  9.5861773e-004
  9.5213452e-004
  9.4655792e-004
  9.3697528e-004
  9.2649317e-004
  9.2396699e-004
  9.1951565e-004
  9.2166250e-004
  9.1655175e-004
  9.0470909e-004
  8.9517220e-004
  8.9913942e-004
  8.9524461e-004
  8.8847537e-004
  8.8213280e-004
  8.7702113e-004
  8.7430219e-004
  8.7255569e-004
  8.6439067e-004
  8.5876218e-004
  8.4918845e-004
  8.4189731e-004
  8.3118001e-004
  8.3015980e-004
  8.3050254e-004
  8.2439270e-004
  8.1896592e-004
  8.1118812e-004
  8.1095882e-004
  8.0465041e-004
  7.9769386e-004
  7.9196232e-004
  7.9223813e-004
  7.8877145e-004
  7.7817440e-004
  7.7345125e-004
  7.7035879e-004
  7.6430238e-004
  7.5847876e-004
  7.5548029e-004
  7.4625430e-004
  7.4324070e-004
  7.4268613e-004
  7.3666786e-004
  7.3242631e-004
  7.3151453e-004
  7.3001412e-004
  7.2086385e-004
  7.1104977e-004
  7.0867011e-004
  7.0512896e-004
  7.0184274e-004
  6.9745493e-004
  6.9297457e-004
  6.9246967e-004
  6.8929097e-004
  6.8085941e-004
  6.7775912e-004
  6.7531109e-004
  6.7060860e-004
  6.6371096e-004
  6.5750651e-004
  6.5419187e-004
  6.5356383e-004
  6.4702116e-004
  6.4041840e-004
  6.3945118e-004
  6.3120707e-004
  6.2639870e-004
  6.2490980e-004
  6.1871254e-004
  6.2119390e-004
  6.1396729e-004
  6.1040603e-004
  6.0575850e-004
  6.0446175e-004
  5.9960081e-004
  5.9563342e-004
  6.0234100e-004
  5.9538225e-004
  5.8147287e-004
  5.7169803e-004
  5.6888184e-004
  5.7416947e-004
  5.7073827e-004
  5.6460392e-004
  5.6505169e-004
  5.6219027e-004
  5.5374047e-004
  5.5112691e-004
  5.4411513e-004
  5.4003274e-004
  5.3500637e-004
  5.3665209e-004
  5.3732005e-004
  5.3074665e-004
  5.2595711e-004
  5.2756896e-004
  5.3378357e-004
  5.2805288e-004
  5.2354928e-004
  5.1408557e-004
  5.1001341e-004
  5.0794760e-004
  4.9812115e-004
  4.9530371e-004
  4.9151259e-004
  4.9137421e-004
  4.9311466e-004
  4.8781395e-004
  4.8194988e-004
  4.8172172e-004
  4.8154888e-004
  4.8630035e-004
  4.8562734e-004
  4.7507158e-004
  4.6353013e-004
  4.5765584e-004
  4.6030478e-004
  4.6880379e-004
  4.6429838e-004
  4.6177859e-004
  4.5798833e-004
  4.5341288e-004
  4.4935960e-004
  4.4365161e-004
  4.3990409e-004
  4.3552481e-004
  4.3211034e-004
  4.3017193e-004
  4.2881629e-004
  4.3151075e-004
  4.2318998e-004
  4.2498498e-004
  4.2401543e-004
  4.1378155e-004
  4.1157655e-004
  4.1396085e-004
  4.0985401e-004
  4.0449747e-004
  4.0955184e-004
  4.0793819e-004
  4.0027862e-004
  3.9166045e-004
  3.8886845e-004
  3.9363007e-004
  3.9515175e-004
  3.9650595e-004
  3.8702017e-004
  3.8286845e-004
  3.8245968e-004
  3.7615329e-004
  3.8169489e-004
  3.8273063e-004
  3.7947326e-004
  3.7617695e-004
  3.7687341e-004
  3.7081713e-004
  3.6211578e-004
  3.5693843e-004
  3.5493768e-004
  3.5514125e-004
  3.4961128e-004
  3.4701306e-004
  3.4760541e-004
  3.4679393e-004
  3.4791780e-004
  3.4955922e-004
  3.4398629e-004
  3.3655404e-004
  3.3126846e-004
  3.2903042e-004
  3.3383920e-004
  3.2924854e-004
  3.2051288e-004
  3.2344619e-004
  3.2704929e-004
  3.2493447e-004
  3.2379685e-004
  3.1274129e-004
  3.0928563e-004
  3.1558420e-004
  3.1582729e-004
  3.1478193e-004
  3.0796774e-004
  3.0846155e-004
  3.0917895e-004
  3.0375006e-004
  3.0011589e-004
  2.9878835e-004
  2.9473181e-004
  2.9445857e-004
  2.8880327e-004
  2.9162938e-004
  2.9180329e-004
  2.9221275e-004
  2.8906093e-004
  2.8546477e-004
  2.8565423e-004
  2.8060230e-004
  2.7961034e-004
  2.7294993e-004
  2.7448777e-004
  2.7536817e-004
  2.6763997e-004
  2.6910761e-004
  2.7030132e-004
  2.7257308e-004
  2.6598363e-004
  2.6213580e-004
  2.6279971e-004
  2.5791658e-004
  2.5642293e-004
  2.5443076e-004
  2.5540155e-004
  2.5100532e-004
  2.5173248e-004
  2.4954448e-004
  2.4873488e-004
  2.4684568e-004
  2.4554608e-004
  2.4757009e-004
  2.5077890e-004
  2.4903832e-004
  2.4556204e-004
  2.3900346e-004
  2.3825820e-004
  2.3517002e-004
  2.3328207e-004
  2.2837200e-004
  2.2502708e-004
  2.2586573e-004
  2.2446750e-004
  2.2684796e-004
  2.2339806e-004
  2.1978262e-004
  2.1405213e-004
  2.1362789e-004
  2.1448523e-004
  2.1371511e-004
  2.1341735e-004
  2.1155125e-004
  2.0949947e-004
  2.1389906e-004
  2.1344993e-004
  2.0671687e-004
  2.0557180e-004
  2.0892003e-004
  2.0869774e-004
  2.0056000e-004
  1.9862358e-004
  1.9713361e-004
  1.9582053e-004
  1.9806834e-004
  1.9433892e-004
  1.9325126e-004
  1.9014818e-004
  1.9006182e-004
  1.8703909e-004
  1.8758900e-004
  1.8735900e-004
  1.8583760e-004
  1.8175929e-004
  1.8155074e-004
  1.8115553e-004
  1.7756565e-004
  1.7881886e-004
  1.7890277e-004
  1.8059964e-004
  1.7818868e-004
  1.7354080e-004
  1.7329827e-004
  1.7186051e-004
  1.6622037e-004
  1.6931461e-004
  1.6786894e-004
  1.6777587e-004
  1.6603382e-004
  1.6929572e-004
  1.6650117e-004
  1.6236823e-004
  1.6339196e-004
  1.6211443e-004
  1.5978309e-004
  1.6101553e-004
  1.6076023e-004
  1.6403931e-004
  1.5934114e-004
  1.5254725e-004
  1.5127640e-004
  1.5105345e-004
  1.5190284e-004
  1.5011409e-004
  1.4948702e-004
  1.4385881e-004
  1.4193578e-004
  1.4693650e-004
  1.4679815e-004
  1.4267644e-004
  1.4238981e-004
  1.3881430e-004
  1.3802509e-004
  1.3821636e-004
  1.3956526e-004
  1.3666469e-004
  1.3412709e-004
  1.3353233e-004
  1.3532447e-004
  1.3104993e-004
  1.3256484e-004
  1.3208056e-004
  1.3094258e-004
  1.3165584e-004
  1.2936759e-004
  1.2638846e-004
  1.2559101e-004
  1.2452425e-004
  1.2518970e-004
  1.2418768e-004
  1.2469913e-004
  1.2095893e-004
  1.1679824e-004
  1.1769014e-004
  1.1973292e-004
  1.1878918e-004
  1.1551441e-004
  1.1543943e-004
  1.1322647e-004
  1.0879100e-004
  1.0876079e-004
  1.0975936e-004
  1.0779428e-004
  1.0568946e-004
  1.0823196e-004
  1.0899489e-004
  1.0788301e-004
  1.0366113e-004
  1.0290497e-004
  1.0097728e-004
  1.0308754e-004
  1.0227885e-004
  9.9020701e-005
  9.9770382e-005
  1.0145793e-004
  1.0160777e-004
  9.9744099e-005
  9.7194551e-005
  9.7054794e-005
  9.7865495e-005
  9.6383425e-005
  9.5025190e-005
  9.3260787e-005
  9.2700068e-005
  9.5600906e-005
  9.4847502e-005
  9.5646966e-005
  9.4336782e-005
  9.1794374e-005
  9.1452424e-005
  8.9670898e-005
  8.9523373e-005
  8.6324759e-005
  8.6386533e-005
  8.5644802e-005
  8.4988284e-005
  8.2984004e-005
  8.2068261e-005
  8.3264715e-005
  7.9354094e-005
  7.8322089e-005
  8.1145249e-005
  8.1857741e-005
  8.1242080e-005
  8.1358079e-005
  7.9274323e-005
  7.4755954e-005
  7.2695287e-005
  7.3673973e-005
  7.7162042e-005
  7.4081373e-005
  7.2826938e-005
  7.0602996e-005
  7.1433866e-005
  6.9383434e-005
  6.8581247e-005
  7.0509514e-005
  7.1123602e-005
  6.8871079e-005
  6.8461809e-005
  6.6008289e-005
  6.6535925e-005
  6.7175259e-005
  6.6543808e-005
  6.3608715e-005
  6.4352787e-005
  6.5045946e-005
  6.4279694e-005
  6.5600828e-005
  6.6444035e-005
  6.3751042e-005
  6.4233778e-005
  6.6376700e-005
  6.4329978e-005
  6.2192759e-005
  6.0866910e-005
  6.1766305e-005
  5.8604999e-005
  5.8680942e-005
  5.8104736e-005
  5.8668318e-005
  5.7508055e-005
  6.1147984e-005
  5.9939098e-005
  5.6896875e-005
  5.8154766e-005
  5.7653785e-005
  5.5842178e-005
  5.2511515e-005
  5.3169001e-005
  5.2604834e-005
  5.4796633e-005
  5.4662204e-005
  5.1126059e-005
  4.8958308e-005
  4.8318213e-005
  4.9426863e-005
  4.8909912e-005
  5.1154652e-005
  5.1779923e-005
  5.1349992e-005
  5.0380397e-005
  4.6594622e-005
  4.3339343e-005
  4.4191417e-005
  4.3449488e-005
  4.5322158e-005
  4.7000747e-005
  4.5935463e-005
  4.5908640e-005
  4.7307388e-005
  4.5592551e-005
  4.2512891e-005
  4.3594769e-005
  4.0644097e-005
  3.8444526e-005
  4.0020487e-005
  4.2094264e-005
  4.2375023e-005
  3.9863404e-005
  3.7672837e-005
  3.7616562e-005
  3.9306699e-005
  4.1008931e-005
  4.1339503e-005
  3.8526053e-005
  3.7119728e-005
  3.6011023e-005
  3.5536201e-005
  3.6774471e-005
  3.6307240e-005
  3.7432035e-005
  3.7028537e-005
  3.6278331e-005
  3.3887699e-005
  3.5405665e-005
  3.5609393e-005
  3.5396356e-005
  3.3268029e-005
  3.3436523e-005
  3.4177467e-005
  3.2954710e-005
  3.1071474e-005
  3.1613511e-005
  3.3256553e-005
  3.2873005e-005
  3.0700862e-005
  3.1022657e-005
  3.2100996e-005
  3.1758186e-005
  3.1219333e-005
  2.9726328e-005
  3.0134852e-005
  2.9166027e-005
  2.9548554e-005
  2.6729634e-005
  2.8128094e-005
  2.7190728e-005
  2.7170819e-005
  2.7614031e-005
  2.5821546e-005
  2.6289134e-005
  2.7181687e-005
  2.5915482e-005
  2.6423941e-005
  2.5392565e-005
  2.4590488e-005
  2.2309288e-005
  2.1798855e-005
  2.4997443e-005
  2.4740022e-005
  2.3276568e-005
  2.3061066e-005
  2.2242403e-005
  2.2635272e-005
  2.2329101e-005
  2.1291819e-005
  2.3972348e-005
  2.1686539e-005
  1.8549366e-005
  1.8144388e-005
  1.6928229e-005
  1.7099127e-005
  1.6610632e-005
  1.8112979e-005
  1.9091986e-005
  1.7755589e-005
  1.9741720e-005
  1.9974408e-005
  1.7356228e-005
  1.5822640e-005
  1.7492979e-005
  1.8181871e-005
  1.6307727e-005
  1.5887972e-005
  1.7213255e-005
  1.7869816e-005
  1.8378988e-005
  1.7203144e-005
  1.6699401e-005
  1.6562889e-005
  1.7427101e-005
  1.6422950e-005
  1.4387386e-005
  1.5558751e-005
  1.4530792e-005
  1.4834285e-005
  1.4244236e-005
  1.4379233e-005
  1.3098178e-005
  1.4041912e-005
  1.3995263e-005
  1.4753883e-005
  1.2803725e-005
  1.3637643e-005
  1.3378487e-005
  1.0283465e-005
  9.9823371e-006
  1.0868918e-005
  9.1022881e-006
  8.2198992e-006
  8.6062271e-006
  1.0657256e-005
  1.2038053e-005
  1.1420363e-005
  1.0653434e-005
  1.2052145e-005
  9.4722629e-006
  6.2967637e-006
  7.5816807e-006
  9.2315180e-006
  8.5631916e-006
  8.4331307e-006
  9.1446588e-006
  9.4352744e-006
  1.0330409e-005
  9.8962975e-006
  9.4877762e-006
  7.2962916e-006
  3.2399061e-006
  5.0111834e-006
  5.5347059e-006
  4.9910322e-006
  6.6654252e-006
  6.0813633e-006
  5.0151496e-006
  5.0047734e-006
  4.8763209e-006
  6.4493350e-006
  5.2227633e-006
  5.6049785e-006
  4.1017590e-006
  8.5413271e-006
  8.2092912e-006
  4.0260492e-006
  2.3176809e-006
  4.0889148e-006
  5.6217254e-006
  3.5812248e-006
  4.2343332e-006
  3.0479734e-006
  1.3275689e-006
  3.6957480e-006
  4.2010375e-006
  4.4469953e-006
  2.7263586e-006
  9.0752559e-007
  3.1152598e-006
  2.7521072e-006
  3.3082727e-006
  4.6942811e-006
  5.2014924e-006
  3.8072982e-006
  1.5280242e-006
  1.6099693e-006
  8.4735391e-007
 -8.8681191e-007
 -1.4175797e-006
  8.3108047e-007
  2.6903037e-006
  2.0718686e-006
  1.0510088e-006
  3.5037109e-007
  7.2059668e-007
  2.1516680e-006
  6.5076641e-007
 -2.3726289e-007
  1.5121367e-006
  2.2460937e-008
 -7.4725137e-007
  2.8360078e-007
 -1.4701152e-007
 -1.6207119e-006
 -5.2548379e-007
 -1.2052115e-006
 -4.0573182e-006
 -1.9653490e-006
  5.9272793e-007
  6.3458281e-007
 -2.7980988e-006
 -2.9070783e-006
  4.5138086e-007
 -5.0887695e-008
 -8.2186973e-007
  2.6408672e-007
 -2.1861873e-006
 -2.8189062e-008
 -2.2860465e-006
 -2.2013223e-006
 -2.0869336e-006
 -4.1980859e-007
 -1.4915254e-007
 -4.7866398e-006
 -5.5247082e-006
 -3.8463969e-006
 -4.6781236e-006
 -4.9710408e-006
 -4.0371133e-006
 -4.4579434e-006
 -6.7988252e-006
 -7.2287096e-006
 -6.3844512e-006
 -5.6869400e-006
 -2.7796475e-006
 -4.0377727e-006
 -3.0159449e-006
 -2.7481340e-006
 -2.9739832e-006
 -4.3831191e-006
 -5.0378166e-006
 -6.7944063e-006
 -8.8231982e-006
 -7.3609271e-006
 -6.6367549e-006
 -5.4424213e-006
 -6.7562967e-006
 -9.3354590e-006
 -1.1377029e-005
 -1.0713425e-005
 -7.7243996e-006
 -7.2479902e-006
 -4.1906424e-006
 -6.7805459e-006
 -5.4598539e-006
