# Supplementary material for: A Molecular Ruler for Measuring Quantitative Distance Distributions
Source: PLoS One. 2008 Oct 17;3(10):e3229. doi: 10.1371/journal.pone.0003229 (PMC2566812; doi:10.1371/journal.pone.0003229)
Supplement: Supplementary Materials S2 — MATLAB Data Analysis Scripts (2.42 MB ZIP) [file pone.0003229.s002.zip › Data for PLoS ONE/buffer subtracted profiles/F10.txt]

  8.8053500e-004
  8.7216800e-004
  8.6026700e-004
  8.5156200e-004
  8.4496200e-004
  8.3816700e-004
  8.2899100e-004
  8.2177800e-004
  8.1635500e-004
  8.1110500e-004
  8.0514300e-004
  7.9949200e-004
  7.9325100e-004
  7.8906100e-004
  7.8416600e-004
  7.8155200e-004
  7.7632200e-004
  7.7048200e-004
  7.6969800e-004
  7.6645800e-004
  7.5871100e-004
  7.5595100e-004
  7.5393000e-004
  7.4924300e-004
  7.4569700e-004
  7.4466900e-004
  7.4078700e-004
  7.3775900e-004
  7.3671700e-004
  7.3460700e-004
  7.3330300e-004
  7.3022600e-004
  7.2750100e-004
  7.2781400e-004
  7.2439100e-004
  7.2223700e-004
  7.2075400e-004
  7.1942900e-004
  7.1983500e-004
  7.1849700e-004
  7.1565200e-004
  7.1305700e-004
  7.1094000e-004
  7.1097400e-004
  7.0874200e-004
  7.0759400e-004
  7.0603100e-004
  7.0465900e-004
  7.0210800e-004
  7.0079300e-004
  7.0001000e-004
  7.0130500e-004
  7.0149200e-004
  6.9762900e-004
  6.9539500e-004
  6.9625000e-004
  6.9612400e-004
  6.9606400e-004
  6.9513200e-004
  6.9447000e-004
  6.9510500e-004
  6.9475200e-004
  6.9308700e-004
  6.8846400e-004
  6.8824800e-004
  6.8992800e-004
  6.8921600e-004
  6.8844600e-004
  6.8849000e-004
  6.8935100e-004
  6.8841700e-004
  6.8929500e-004
  6.8640500e-004
  6.8438700e-004
  6.8453600e-004
  6.8574900e-004
  6.8484700e-004
  6.8331400e-004
  6.8234000e-004
  6.8490600e-004
  6.8249500e-004
  6.8115500e-004
  6.8073200e-004
  6.8183200e-004
  6.8225600e-004
  6.8292500e-004
  6.8240200e-004
  6.8008400e-004
  6.7890300e-004
  6.7809100e-004
  6.7758800e-004
  6.7720500e-004
  6.7675500e-004
  6.7596100e-004
  6.7557400e-004
  6.7491400e-004
  6.7557300e-004
  6.7471300e-004
  6.7542600e-004
  6.7434300e-004
  6.7428500e-004
  6.7543300e-004
  6.7531700e-004
  6.7319900e-004
  6.7231000e-004
  6.7366000e-004
  6.7344200e-004
  6.7230800e-004
  6.7338800e-004
  6.7325100e-004
  6.7084800e-004
  6.7188700e-004
  6.7170800e-004
  6.7221300e-004
  6.7082700e-004
  6.6936100e-004
  6.6997200e-004
  6.6957500e-004
  6.6958700e-004
  6.6836800e-004
  6.6781800e-004
  6.6847200e-004
  6.6715100e-004
  6.6635400e-004
  6.6668200e-004
  6.6684100e-004
  6.6672800e-004
  6.6532200e-004
  6.6498400e-004
  6.6552600e-004
  6.6714000e-004
  6.6708200e-004
  6.6571500e-004
  6.6560400e-004
  6.6461700e-004
  6.6429700e-004
  6.6581100e-004
  6.6611900e-004
  6.6431400e-004
  6.6447900e-004
  6.6493400e-004
  6.6492200e-004
  6.6572100e-004
  6.6506100e-004
  6.6379800e-004
  6.6089000e-004
  6.6068800e-004
  6.6133000e-004
  6.6332100e-004
  6.6419200e-004
  6.6445000e-004
  6.6293100e-004
  6.6183200e-004
  6.6269400e-004
  6.6364100e-004
  6.6243700e-004
  6.6234100e-004
  6.6175400e-004
  6.6097800e-004
  6.6010300e-004
  6.5908700e-004
  6.6089400e-004
  6.6154400e-004
  6.6169100e-004
  6.6092600e-004
  6.5974500e-004
  6.5850400e-004
  6.5893800e-004
  6.5944500e-004
  6.6006600e-004
  6.6001300e-004
  6.5786100e-004
  6.5773000e-004
  6.5747600e-004
  6.5766200e-004
  6.5823700e-004
  6.5874000e-004
  6.5707100e-004
  6.5733100e-004
  6.5742800e-004
  6.5695400e-004
  6.5679200e-004
  6.5674000e-004
  6.5675300e-004
  6.5503200e-004
  6.5639700e-004
  6.5707400e-004
  6.5663400e-004
  6.5491500e-004
  6.5380600e-004
  6.5314000e-004
  6.5450400e-004
  6.5540600e-004
  6.5428400e-004
  6.5436500e-004
  6.5408000e-004
  6.5328900e-004
  6.5210500e-004
  6.5241700e-004
  6.5139600e-004
  6.5206400e-004
  6.5141600e-004
  6.5082400e-004
  6.5117600e-004
  6.5184400e-004
  6.5117500e-004
  6.5036800e-004
  6.4943700e-004
  6.4987000e-004
  6.5011500e-004
  6.4828300e-004
  6.4851300e-004
  6.4945300e-004
  6.4807900e-004
  6.4789700e-004
  6.4839500e-004
  6.4818500e-004
  6.4769000e-004
  6.4914400e-004
  6.4936600e-004
  6.4757400e-004
  6.4671500e-004
  6.4900000e-004
  6.4948500e-004
  6.4988400e-004
  6.4948600e-004
  6.4853200e-004
  6.4803800e-004
  6.4628200e-004
  6.4639900e-004
  6.4546400e-004
  6.4483500e-004
  6.4409600e-004
  6.4192500e-004
  6.4661200e-004
  6.5560400e-004
  6.4805200e-004
  6.4863900e-004
  6.4341700e-004
  6.4433600e-004
  6.4488200e-004
  6.4283500e-004
  6.4359100e-004
  6.4190300e-004
  6.4231200e-004
  6.4287600e-004
  6.4392400e-004
  6.4262800e-004
  6.4253700e-004
  6.4509600e-004
  6.4479900e-004
  6.4475000e-004
  6.4352700e-004
  6.4199300e-004
  6.4070800e-004
  6.3845200e-004
  6.3912700e-004
  6.4170200e-004
  6.4267400e-004
  6.4405900e-004
  6.4289500e-004
  6.4046700e-004
  6.3878600e-004
  6.3834000e-004
  6.3704700e-004
  6.3542800e-004
  6.3357700e-004
  6.3414900e-004
  6.3600500e-004
  6.3391600e-004
  6.3323700e-004
  6.3072300e-004
  6.3075500e-004
  6.3145400e-004
  6.3238300e-004
  6.3331200e-004
  6.2946400e-004
  6.3000900e-004
  6.3228100e-004
  6.3183400e-004
  6.3271100e-004
  6.3106200e-004
  6.3057500e-004
  6.2849400e-004
  6.2796100e-004
  6.2859500e-004
  6.2802300e-004
  6.2766300e-004
  6.2250000e-004
  6.2259800e-004
  6.2485200e-004
  6.2436200e-004
  6.2591300e-004
  6.2743200e-004
  6.2422400e-004
  6.2331900e-004
  6.2277200e-004
  6.2283900e-004
  6.2185600e-004
  6.1809300e-004
  6.1745500e-004
  6.1473200e-004
  6.1884600e-004
  6.2022900e-004
  6.1950800e-004
  6.1748200e-004
  6.1843600e-004
  6.1714200e-004
  6.1664800e-004
  6.1611200e-004
  6.1141800e-004
  6.1300900e-004
  6.1556800e-004
  6.1835100e-004
  6.1742500e-004
  6.1452000e-004
  6.1372900e-004
  6.1112400e-004
  6.0841900e-004
  6.1118600e-004
  6.0898900e-004
  6.1009800e-004
  6.0996400e-004
  6.1029600e-004
  6.0868900e-004
  6.0932200e-004
  6.0595300e-004
  6.0879900e-004
  6.1057500e-004
  6.0806400e-004
  6.0766500e-004
  6.0665000e-004
  6.0616000e-004
  6.0455100e-004
  6.0441500e-004
  6.0482100e-004
  6.0356100e-004
  6.0318200e-004
  6.0255200e-004
  6.0207300e-004
  6.0308000e-004
  6.0155900e-004
  6.0001800e-004
  6.0456500e-004
  6.0764200e-004
  6.0472000e-004
  6.0203200e-004
  6.0128700e-004
  6.0029000e-004
  5.9965500e-004
  5.9784600e-004
  5.9722800e-004
  5.9453100e-004
  5.9679100e-004
  5.9616200e-004
  5.9444200e-004
  5.9527500e-004
  5.9831600e-004
  5.9762000e-004
  5.9685000e-004
  5.9391200e-004
  5.9152900e-004
  5.9312800e-004
  5.9400800e-004
  5.9333300e-004
  5.9412200e-004
  5.9329600e-004
  5.9391000e-004
  5.9159700e-004
  5.9320900e-004
  5.9136700e-004
  5.9306300e-004
  5.9395500e-004
  5.9234600e-004
  5.9208900e-004
  5.9111400e-004
  5.9281600e-004
  5.9135000e-004
  5.9247700e-004
  5.9162500e-004
  5.9037500e-004
  5.9018700e-004
  5.8650300e-004
  5.8891000e-004
  5.8955200e-004
  5.9078600e-004
  5.9085100e-004
  5.9064300e-004
  5.9045200e-004
  5.9025900e-004
  5.9017500e-004
  5.8970900e-004
  5.8813600e-004
  5.8859200e-004
  5.8637900e-004
  5.8497700e-004
  5.8646200e-004
  5.8467500e-004
  5.8483200e-004
  5.8331700e-004
  5.8273400e-004
  5.8392600e-004
  5.8472000e-004
  5.8425500e-004
  5.8357600e-004
  5.8528300e-004
  5.8310600e-004
  5.8145200e-004
  5.8244400e-004
  5.8196400e-004
  5.8351100e-004
  5.8377700e-004
  5.8415100e-004
  5.8450600e-004
  5.8285200e-004
  5.8155500e-004
  5.8138100e-004
  5.8208700e-004
  5.8399300e-004
  5.8339200e-004
  5.8352200e-004
  5.8244800e-004
  5.8103500e-004
  5.8031900e-004
  5.7952400e-004
  5.8030400e-004
  5.8060700e-004
  5.8034200e-004
  5.7995200e-004
  5.7868300e-004
  5.7938900e-004
  5.7953400e-004
  5.7853200e-004
  5.7720700e-004
  5.7811300e-004
  5.7813000e-004
  5.7660000e-004
  5.7737900e-004
  5.7676700e-004
  5.7852600e-004
  5.7697800e-004
  5.7606500e-004
  5.7664900e-004
  5.7672900e-004
  5.7789400e-004
  5.7429800e-004
  5.7360900e-004
  5.7477000e-004
  5.7366900e-004
  5.7643300e-004
  5.7448200e-004
  5.7400500e-004
  5.7394800e-004
  5.7448700e-004
  5.7423000e-004
  5.7440800e-004
  5.7649500e-004
  5.7522800e-004
  5.7290000e-004
  5.7316300e-004
  5.7342700e-004
  5.7429200e-004
  5.7322700e-004
  5.7467400e-004
  5.7412000e-004
  5.7298900e-004
  5.7260100e-004
  5.7291000e-004
  5.7191300e-004
  5.7307800e-004
  5.7258600e-004
  5.7313700e-004
  5.7342600e-004
  5.7319500e-004
  5.7226500e-004
  5.7331600e-004
  5.7334500e-004
  5.7336500e-004
  5.7269500e-004
  5.7345000e-004
  5.7437200e-004
  5.7386600e-004
  5.7358600e-004
  5.7371800e-004
  5.7380800e-004
  5.7296200e-004
  5.7237900e-004
  5.7250100e-004
  5.7299000e-004
  5.7335500e-004
  5.7304100e-004
  5.7268800e-004
  5.7373100e-004
  5.7376800e-004
  5.7196800e-004
  5.7266100e-004
  5.7250600e-004
  5.7220400e-004
  5.7177100e-004
  5.7156800e-004
  5.7180900e-004
  5.7218700e-004
  5.7013000e-004
  5.7028600e-004
  5.7097500e-004
  5.7118700e-004
  5.7122800e-004
  5.6971600e-004
  5.7021800e-004
  5.7081100e-004
  5.7130400e-004
  5.6989200e-004
  5.6840900e-004
  5.6795600e-004
  5.6833300e-004
  5.6752000e-004
  5.6763800e-004
  5.6900900e-004
  5.6961500e-004
  5.6902600e-004
  5.6750000e-004
  5.6823500e-004
  5.6770400e-004
  5.6725400e-004
  5.6704000e-004
  5.6719700e-004
  5.6734100e-004
  5.6749000e-004
  5.6731700e-004
  5.6741000e-004
  5.6842900e-004
  5.6732800e-004
  5.6580400e-004
  5.6622600e-004
  5.6632900e-004
  5.6634500e-004
  5.6624100e-004
  5.6584300e-004
  5.6543500e-004
  5.6448000e-004
  5.6449000e-004
  5.6396700e-004
  5.6438800e-004
  5.6529700e-004
  5.6524700e-004
  5.6438700e-004
  5.6409100e-004
  5.6477900e-004
  5.6492600e-004
  5.6395000e-004
  5.6275800e-004
  5.6246900e-004
  5.6349200e-004
  5.6370500e-004
  5.6330000e-004
  5.6383500e-004
  5.6372900e-004
  5.6292800e-004
  5.6250300e-004
  5.6164300e-004
  5.6171000e-004
  5.6256900e-004
  5.6230100e-004
  5.6179400e-004
  5.6225600e-004
  5.6237800e-004
  5.6184200e-004
  5.6243100e-004
  5.6276400e-004
  5.6293500e-004
  5.6246000e-004
  5.6165300e-004
  5.6147800e-004
  5.6135800e-004
  5.6132600e-004
  5.6072600e-004
  5.6041900e-004
  5.6031000e-004
  5.6024300e-004
  5.6061100e-004
  5.5952600e-004
  5.5987200e-004
  5.6011700e-004
  5.5909100e-004
  5.5875500e-004
  5.5963100e-004
  5.5865300e-004
  5.5952300e-004
  5.6034000e-004
  5.5975900e-004
  5.5935200e-004
  5.5975400e-004
  5.6085500e-004
  5.6019300e-004
  5.5969400e-004
  5.5915100e-004
  5.5783400e-004
  5.5790600e-004
  5.5842000e-004
  5.5892200e-004
  5.5820300e-004
  5.5842700e-004
  5.5856600e-004
  5.5847400e-004
  5.5882400e-004
  5.5939800e-004
  5.5820100e-004
  5.5782700e-004
  5.5806300e-004
  5.5722600e-004
  5.5727100e-004
  5.5801200e-004
  5.5784800e-004
  5.5810900e-004
  5.5747300e-004
  5.5624500e-004
  5.5605900e-004
  5.5585700e-004
  5.5640200e-004
  5.5659400e-004
  5.5641300e-004
  5.5654800e-004
  5.5647700e-004
  5.5663500e-004
  5.5628800e-004
  5.5608900e-004
  5.5657600e-004
  5.5685300e-004
  5.5548700e-004
  5.5598700e-004
  5.5668300e-004
  5.5614400e-004
  5.5604600e-004
  5.5625400e-004
  5.5545700e-004
  5.5482800e-004
  5.5456700e-004
  5.5492100e-004
  5.5576900e-004
  5.5556300e-004
  5.5571600e-004
  5.5495700e-004
  5.5523900e-004
  5.5586900e-004
  5.5524500e-004
  5.5476400e-004
  5.5493600e-004
  5.5412700e-004
  5.5436200e-004
  5.5536500e-004
  5.5599000e-004
  5.5425700e-004
  5.5282100e-004
  5.5358600e-004
  5.5455700e-004
  5.5397100e-004
  5.5401600e-004
  5.5322600e-004
  5.5286400e-004
  5.5325200e-004
  5.5380000e-004
  5.5435300e-004
  5.5434900e-004
  5.5359500e-004
  5.5319300e-004
  5.5367400e-004
  5.5437300e-004
  5.5339300e-004
  5.5298600e-004
  5.5364400e-004
  5.5268600e-004
  5.5187100e-004
  5.5162100e-004
  5.5200900e-004
  5.5315600e-004
  5.5267800e-004
  5.5246500e-004
  5.5297400e-004
  5.5275000e-004
  5.5268500e-004
  5.5252000e-004
  5.5213600e-004
  5.5258600e-004
  5.5335800e-004
  5.5175700e-004
  5.5157600e-004
  5.5149200e-004
  5.5159600e-004
  5.5204000e-004
  5.5161600e-004
  5.5092700e-004
  5.5083200e-004
  5.5153600e-004
  5.5144400e-004
  5.5202100e-004
  5.5181900e-004
  5.5155300e-004
  5.5137100e-004
  5.5130900e-004
  5.5164900e-004
  5.5175600e-004
  5.5255000e-004
  5.5225800e-004
  5.5152300e-004
  5.5191700e-004
  5.5258600e-004
  5.5186800e-004
  5.5129600e-004
  5.5073900e-004
  5.5075200e-004
  5.5181700e-004
  5.5066600e-004
  5.4284600e-004
  5.4794400e-004
  5.4753400e-004
  5.4808000e-004
  5.4908700e-004
  5.4776100e-004
  5.4657500e-004
  5.4705200e-004
  5.4655700e-004
  5.4665600e-004
  5.4928900e-004
  5.4860200e-004
  5.4868700e-004
  5.4837200e-004
  5.4779100e-004
  5.4758800e-004
  5.4563300e-004
  5.4673700e-004
  5.4720700e-004
  5.4661500e-004
  5.4712100e-004
  5.4771300e-004
  5.4708800e-004
  5.4745300e-004
  5.4700900e-004
  5.4671500e-004
  5.4643800e-004
  5.4660900e-004
  5.4765200e-004
  5.4702600e-004
  5.4699400e-004
  5.4795800e-004
  5.4799700e-004
  5.4728200e-004
  5.4715100e-004
  5.4533700e-004
  5.3648700e-004
  5.4310600e-004
  5.4338400e-004
  5.4481100e-004
  5.4400100e-004
  5.4632000e-004
  5.4399600e-004
  5.4349400e-004
  5.4428900e-004
  5.4467700e-004
  5.4632800e-004
  5.4722500e-004
  5.4637200e-004
  5.4772500e-004
  5.4807400e-004
  5.4679500e-004
  5.4730100e-004
  5.4766400e-004
  5.4731900e-004
  5.4688700e-004
  5.4754200e-004
  5.4877800e-004
  5.4784400e-004
  5.4740600e-004
  5.4695900e-004
  5.4575700e-004
  5.4661800e-004
  5.4817800e-004
  5.4911800e-004
  5.4870500e-004
  5.4779900e-004
  5.4764300e-004
  5.4813300e-004
  5.4955800e-004
  5.4952200e-004
  5.4914700e-004
  5.4854400e-004
  5.5002200e-004
  5.4936900e-004
  5.4880000e-004
  5.4856700e-004
  5.4828000e-004
  5.4891300e-004
  5.5020200e-004
  5.4967300e-004
  5.4922100e-004
  5.4995100e-004
  5.4987800e-004
  5.4924200e-004
  5.4955600e-004
  5.4897100e-004
  5.4878300e-004
  5.4896600e-004
  5.4855200e-004
  5.4741700e-004
  5.4520400e-004
  5.4559700e-004
  5.4550500e-004
  5.4610300e-004
  5.4762600e-004
  5.4864200e-004
  5.4775400e-004
