# Supplementary material for: A Molecular Ruler for Measuring Quantitative Distance Distributions
Source: PLoS One. 2008 Oct 17;3(10):e3229. doi: 10.1371/journal.pone.0003229 (PMC2566812; doi:10.1371/journal.pone.0003229)
Supplement: Supplementary Materials S2 — MATLAB Data Analysis Scripts (2.42 MB ZIP) [file pone.0003229.s002.zip › Data for PLoS ONE/buffer subtracted profiles/F25.txt]

  1.1232700e-003
  1.1153200e-003
  1.1012000e-003
  1.0885000e-003
  1.0789600e-003
  1.0718300e-003
  1.0643500e-003
  1.0551400e-003
  1.0471600e-003
  1.0364200e-003
  1.0313400e-003
  1.0299100e-003
  1.0244800e-003
  1.0158900e-003
  1.0134900e-003
  1.0153000e-003
  1.0089500e-003
  1.0016000e-003
  9.9685600e-004
  9.9030500e-004
  9.8314600e-004
  9.8105900e-004
  9.7665200e-004
  9.7645100e-004
  9.7436500e-004
  9.7054700e-004
  9.6912000e-004
  9.6349700e-004
  9.6055600e-004
  9.5738800e-004
  9.5552300e-004
  9.5391800e-004
  9.4861600e-004
  9.4809900e-004
  9.4692500e-004
  9.4770700e-004
  9.4500700e-004
  9.4120900e-004
  9.3279000e-004
  9.3562900e-004
  9.3645000e-004
  9.3452800e-004
  9.3169500e-004
  9.2719100e-004
  9.2338000e-004
  9.2334600e-004
  9.2454300e-004
  9.1981500e-004
  9.1638100e-004
  9.1445500e-004
  9.1770000e-004
  9.1787400e-004
  9.1482200e-004
  9.1420900e-004
  9.1259000e-004
  9.1024700e-004
  9.0743000e-004
  9.0489400e-004
  9.0775000e-004
  9.1106400e-004
  9.0903400e-004
  9.0593100e-004
  9.0485800e-004
  9.0387200e-004
  9.0078900e-004
  8.9874000e-004
  9.0148300e-004
  9.0267300e-004
  9.0295300e-004
  9.0153500e-004
  9.0008800e-004
  8.9851800e-004
  8.9804800e-004
  8.9663700e-004
  8.9420000e-004
  8.9495100e-004
  8.9312600e-004
  8.9123600e-004
  8.8930500e-004
  8.9231400e-004
  8.9090900e-004
  8.9027500e-004
  8.9317100e-004
  8.9191500e-004
  8.8948800e-004
  8.8971900e-004
  8.8926400e-004
  8.8771700e-004
  8.8381100e-004
  8.8213500e-004
  8.8352400e-004
  8.8393000e-004
  8.8509300e-004
  8.8628700e-004
  8.8426900e-004
  8.8259200e-004
  8.8217700e-004
  8.8096900e-004
  8.7931800e-004
  8.7894300e-004
  8.8128500e-004
  8.8115300e-004
  8.7808400e-004
  8.7713000e-004
  8.7785000e-004
  8.7709000e-004
  8.7476500e-004
  8.7386100e-004
  8.7419400e-004
  8.7356000e-004
  8.7394300e-004
  8.7618900e-004
  8.7881200e-004
  8.7728000e-004
  8.7547200e-004
  8.7556400e-004
  8.7548200e-004
  8.7250200e-004
  8.7237600e-004
  8.7240400e-004
  8.7164400e-004
  8.6898800e-004
  8.7080600e-004
  8.7018000e-004
  8.6773600e-004
  8.6817200e-004
  8.7031200e-004
  8.6892500e-004
  8.7000900e-004
  8.6869100e-004
  8.6953600e-004
  8.6946400e-004
  8.6997500e-004
  8.7237700e-004
  8.6713700e-004
  8.6585400e-004
  8.6678600e-004
  8.6669300e-004
  8.6608100e-004
  8.6464400e-004
  8.6529600e-004
  8.6315900e-004
  8.6322200e-004
  8.6305800e-004
  8.6754700e-004
  8.6527000e-004
  8.6309800e-004
  8.5972600e-004
  8.6039400e-004
  8.5995500e-004
  8.5941600e-004
  8.6110800e-004
  8.6052300e-004
  8.5816900e-004
  8.5848000e-004
  8.5800800e-004
  8.6111300e-004
  8.6028600e-004
  8.5839700e-004
  8.5729100e-004
  8.5822300e-004
  8.6249400e-004
  8.6097500e-004
  8.5913700e-004
  8.5904400e-004
  8.5796700e-004
  8.5822500e-004
  8.5691800e-004
  8.5585300e-004
  8.5538900e-004
  8.5657200e-004
  8.5507000e-004
  8.5403000e-004
  8.5376600e-004
  8.5378500e-004
  8.5355100e-004
  8.5441900e-004
  8.5545700e-004
  8.5240200e-004
  8.5249700e-004
  8.5272800e-004
  8.5242100e-004
  8.5179300e-004
  8.5457300e-004
  8.5173600e-004
  8.4888200e-004
  8.4757000e-004
  8.5088400e-004
  8.5277700e-004
  8.5041800e-004
  8.5096300e-004
  8.5102300e-004
  8.4892500e-004
  8.4815300e-004
  8.4702200e-004
  8.4698200e-004
  8.4818500e-004
  8.4592900e-004
  8.4477500e-004
  8.4603800e-004
  8.4510200e-004
  8.4310000e-004
  8.4262900e-004
  8.4705500e-004
  8.4657500e-004
  8.4600900e-004
  8.4368300e-004
  8.4045900e-004
  8.3992000e-004
  8.4321500e-004
  8.4432700e-004
  8.4406100e-004
  8.4383600e-004
  8.4006500e-004
  8.3871300e-004
  8.3940600e-004
  8.4010700e-004
  8.3975400e-004
  8.3647900e-004
  8.3748800e-004
  8.3906500e-004
  8.3542200e-004
  8.3673100e-004
  8.3402500e-004
  8.3722500e-004
  8.3657200e-004
  8.3338700e-004
  8.3433200e-004
  8.3179000e-004
  8.3271200e-004
  8.3446800e-004
  8.3191300e-004
  8.3160100e-004
  8.3020200e-004
  8.3286100e-004
  8.4346800e-004
  8.3222300e-004
  8.2926600e-004
  8.2115700e-004
  8.2263600e-004
  8.2531900e-004
  8.2231600e-004
  8.2228500e-004
  8.2067900e-004
  8.2193800e-004
  8.2546300e-004
  8.2503700e-004
  8.2509000e-004
  8.2348800e-004
  8.2012700e-004
  8.1825200e-004
  8.1807600e-004
  8.1443500e-004
  8.1262200e-004
  8.1145600e-004
  8.0950400e-004
  8.1493100e-004
  8.1992700e-004
  8.2205800e-004
  8.1849300e-004
  8.2095900e-004
  8.2001800e-004
  8.1469200e-004
  8.1848200e-004
  8.1490300e-004
  8.1245500e-004
  8.1421400e-004
  8.1477300e-004
  8.1041100e-004
  8.0538600e-004
  8.0696900e-004
  8.0789500e-004
  8.0996100e-004
  8.1133100e-004
  8.1018900e-004
  8.0906100e-004
  8.0869800e-004
  8.0571900e-004
  8.0870100e-004
  8.1124900e-004
  8.0902100e-004
  8.0870000e-004
  8.1039400e-004
  8.0972500e-004
  8.0790200e-004
  8.0547100e-004
  8.0083300e-004
  8.0216800e-004
  7.9871300e-004
  7.9776700e-004
  7.9653800e-004
  7.9540800e-004
  7.9717400e-004
  7.9819800e-004
  7.9581500e-004
  7.9938400e-004
  7.9394100e-004
  7.9143700e-004
  7.9249600e-004
  7.9142000e-004
  7.9004100e-004
  7.9034300e-004
  7.9177500e-004
  7.9032200e-004
  7.9270600e-004
  7.9023900e-004
  7.9000900e-004
  7.9322500e-004
  7.9577800e-004
  7.9203500e-004
  7.8634500e-004
  7.8977400e-004
  7.9507700e-004
  7.9910900e-004
  7.9134400e-004
  7.8719800e-004
  7.8810900e-004
  7.8763700e-004
  7.8432700e-004
  7.8783400e-004
  7.8350500e-004
  7.8460400e-004
  7.8378300e-004
  7.8503800e-004
  7.8013100e-004
  7.8297100e-004
  7.8512700e-004
  7.8225800e-004
  7.8120100e-004
  7.7726800e-004
  7.7690500e-004
  7.7904200e-004
  7.8002000e-004
  7.7603700e-004
  7.7924300e-004
  7.8066500e-004
  7.7730900e-004
  7.7440200e-004
  7.7609200e-004
  7.7370600e-004
  7.7447400e-004
  7.7358900e-004
  7.7193900e-004
  7.7317700e-004
  7.7516400e-004
  7.7688400e-004
  7.7756800e-004
  7.7592800e-004
  7.7084100e-004
  7.6917000e-004
  7.7248900e-004
  7.7251600e-004
  7.6401800e-004
  7.6539400e-004
  7.6565100e-004
  7.6412600e-004
  7.6650600e-004
  7.6665500e-004
  7.6804400e-004
  7.6804700e-004
  7.6967600e-004
  7.6543800e-004
  7.6601500e-004
  7.6525800e-004
  7.6177400e-004
  7.6462400e-004
  7.6669900e-004
  7.6914300e-004
  7.6534800e-004
  7.6509300e-004
  7.6210100e-004
  7.6302000e-004
  7.6670600e-004
  7.6633800e-004
  7.6503300e-004
  7.6333200e-004
  7.6349200e-004
  7.6533500e-004
  7.6403300e-004
  7.6298400e-004
  7.6033800e-004
  7.5904200e-004
  7.5660800e-004
  7.5913500e-004
  7.6091300e-004
  7.5966400e-004
  7.6179300e-004
  7.6392100e-004
  7.6343800e-004
  7.6209000e-004
  7.5869700e-004
  7.5952900e-004
  7.5810500e-004
  7.5646700e-004
  7.5492100e-004
  7.5582500e-004
  7.5719500e-004
  7.5390200e-004
  7.5511200e-004
  7.5314000e-004
  7.5322500e-004
  7.5484900e-004
  7.5591700e-004
  7.5228300e-004
  7.5033100e-004
  7.5102100e-004
  7.5049400e-004
  7.5135600e-004
  7.5524500e-004
  7.5283700e-004
  7.5088200e-004
  7.5014900e-004
  7.5091500e-004
  7.5019000e-004
  7.5018900e-004
  7.5215700e-004
  7.5010500e-004
  7.4961500e-004
  7.5108700e-004
  7.4789000e-004
  7.4905500e-004
  7.4597700e-004
  7.4828700e-004
  7.4820600e-004
  7.4771700e-004
  7.4810200e-004
  7.4660900e-004
  7.4612600e-004
  7.4841200e-004
  7.4828800e-004
  7.4550600e-004
  7.4173500e-004
  7.4586600e-004
  7.4441100e-004
  7.4610900e-004
  7.4535000e-004
  7.4423600e-004
  7.4323100e-004
  7.4359200e-004
  7.4493000e-004
  7.4273100e-004
  7.4188900e-004
  7.4291900e-004
  7.4320600e-004
  7.4511400e-004
  7.4410700e-004
  7.4250600e-004
  7.4334500e-004
  7.4080000e-004
  7.4449900e-004
  7.4160200e-004
  7.4007500e-004
  7.3772000e-004
  7.3839100e-004
  7.4046600e-004
  7.4013000e-004
  7.3908400e-004
  7.3736700e-004
  7.3748500e-004
  7.3774300e-004
  7.3694200e-004
  7.4024700e-004
  7.3976100e-004
  7.4077300e-004
  7.4056800e-004
  7.3725500e-004
  7.3700200e-004
  7.3553900e-004
  7.3656400e-004
  7.3525500e-004
  7.3602800e-004
  7.3848600e-004
  7.3965600e-004
  7.4172000e-004
  7.4070500e-004
  7.4168500e-004
  7.4150800e-004
  7.4113800e-004
  7.4012900e-004
  7.3914000e-004
  7.3924900e-004
  7.4183400e-004
  7.4288100e-004
  7.4365300e-004
  7.4101700e-004
  7.4151700e-004
  7.4088100e-004
  7.4137200e-004
  7.4105300e-004
  7.4085800e-004
  7.4110900e-004
  7.3983900e-004
  7.4161500e-004
  7.4175700e-004
  7.4210800e-004
  7.4157600e-004
  7.4166200e-004
  7.4135700e-004
  7.4076200e-004
  7.4284700e-004
  7.4100000e-004
  7.4023000e-004
  7.4518800e-004
  7.6310000e-004
  7.5872500e-004
  7.3877600e-004
  7.3907400e-004
  7.3886100e-004
  7.3823100e-004
  7.3630700e-004
  7.3706800e-004
  7.3823500e-004
  7.3799600e-004
  7.3655200e-004
  7.3562200e-004
  7.3564400e-004
  7.3597100e-004
  7.3705000e-004
  7.3764500e-004
  7.3643300e-004
  7.3650500e-004
  7.3456500e-004
  7.3432100e-004
  7.3443100e-004
  7.3454800e-004
  7.3569800e-004
  7.3470300e-004
  7.3639800e-004
  7.3694100e-004
  7.3594900e-004
  7.3475700e-004
  7.3520200e-004
  7.3472500e-004
  7.3424500e-004
  7.3373800e-004
  7.3342000e-004
  7.3296900e-004
  7.3185500e-004
  7.3037900e-004
  7.3101000e-004
  7.3064700e-004
  7.3038600e-004
  7.3205700e-004
  7.3370300e-004
  7.3234300e-004
  7.3115600e-004
  7.3237700e-004
  7.3054200e-004
  7.2963300e-004
  7.2912500e-004
  7.3015600e-004
  7.3038300e-004
  7.2936000e-004
  7.2846500e-004
  7.2807300e-004
  7.2795500e-004
  7.2743400e-004
  7.2889900e-004
  7.2775900e-004
  7.2750100e-004
  7.2682100e-004
  7.2762600e-004
  7.2785500e-004
  7.2590100e-004
  7.2542400e-004
  7.2584500e-004
  7.2666300e-004
  7.2811400e-004
  7.2773500e-004
  7.2668300e-004
  7.2763000e-004
  7.2785100e-004
  7.2688500e-004
  7.2711300e-004
  7.2660400e-004
  7.2612900e-004
  7.2604700e-004
  7.2498600e-004
  7.2520000e-004
  7.2681900e-004
  7.2544400e-004
  7.2491700e-004
  7.2504300e-004
  7.2427400e-004
  7.2314600e-004
  7.2126300e-004
  7.2141200e-004
  7.2174200e-004
  7.2296800e-004
  7.2446700e-004
  7.2505800e-004
  7.2387800e-004
  7.2354500e-004
  7.2459000e-004
  7.2308900e-004
  7.2339100e-004
  7.2341800e-004
  7.2308900e-004
  7.2229900e-004
  7.2361900e-004
  7.2404900e-004
  7.2316300e-004
  7.2249500e-004
  7.2231000e-004
  7.2120500e-004
  7.2100000e-004
  7.2117300e-004
  7.2123500e-004
  7.2067100e-004
  7.2181800e-004
  7.2223500e-004
  7.2241200e-004
  7.2202700e-004
  7.2110800e-004
  7.2145400e-004
  7.1981300e-004
  7.1913900e-004
  7.1887700e-004
  7.1988700e-004
  7.2062300e-004
  7.2000900e-004
  7.1993500e-004
  7.1866300e-004
  7.1855200e-004
  7.1845300e-004
  7.1798700e-004
  7.1647500e-004
  7.1753100e-004
  7.1635500e-004
  7.1636800e-004
  7.1675300e-004
  7.1678500e-004
  7.1787000e-004
  7.1934700e-004
  7.1997200e-004
  7.2083300e-004
  7.1870800e-004
  7.1870900e-004
  7.1860200e-004
  7.1776200e-004
  7.1828200e-004
  7.2010700e-004
  7.1928200e-004
  7.1813500e-004
  7.1805300e-004
  7.1790600e-004
  7.1650000e-004
  7.1750200e-004
  7.1751600e-004
  7.1731100e-004
  7.1497700e-004
  7.1518000e-004
  7.1589800e-004
  7.1798700e-004
  7.1793900e-004
  7.1735000e-004
  7.1785500e-004
  7.1600000e-004
  7.1461500e-004
  7.1378100e-004
  7.1575500e-004
  7.1444000e-004
  7.1261700e-004
  7.1207100e-004
  7.1241100e-004
  7.1290600e-004
  7.1598000e-004
  7.1370100e-004
  7.1317000e-004
  7.1416100e-004
  7.1313700e-004
  7.1250500e-004
  7.1323900e-004
  7.1479400e-004
  7.1538000e-004
  7.1515900e-004
  7.1512600e-004
  7.1388200e-004
  7.1149000e-004
  7.1125400e-004
  7.1300100e-004
  7.1521100e-004
  7.1390800e-004
  7.1252500e-004
  7.1237100e-004
  7.1202300e-004
  7.1110500e-004
  7.1174200e-004
  7.1243800e-004
  7.1318300e-004
  7.1350800e-004
  7.1201500e-004
  7.1178500e-004
  7.1276200e-004
  7.1274000e-004
  7.1199900e-004
  7.1128800e-004
  7.1149800e-004
  7.1313500e-004
  7.1216500e-004
  7.1234700e-004
  7.1228900e-004
  7.1263100e-004
  7.1343800e-004
  7.1203600e-004
  7.1059300e-004
  7.1142900e-004
  7.1495700e-004
  7.1439400e-004
  7.1295000e-004
  7.1292500e-004
  7.1128900e-004
  7.0190300e-004
  7.0811200e-004
  7.0880900e-004
  7.0671700e-004
  7.0693700e-004
  7.0457600e-004
  7.0458000e-004
  7.0694900e-004
  7.0689300e-004
  7.0555600e-004
  7.0682100e-004
  7.0528200e-004
  7.0683900e-004
  7.0658000e-004
  7.0650300e-004
  7.0709900e-004
  7.0558600e-004
  7.0708100e-004
  7.0582800e-004
  7.0517500e-004
  7.0540200e-004
  7.0590600e-004
  7.0573500e-004
  7.0631900e-004
  7.0498400e-004
  7.0345900e-004
  7.0523200e-004
  7.0425400e-004
  7.0458000e-004
  7.0360500e-004
  7.0283200e-004
  7.0398500e-004
  7.0490100e-004
  7.0379200e-004
  7.0346600e-004
  6.9973800e-004
  6.8888800e-004
  6.9758200e-004
  6.9934300e-004
  7.0247000e-004
  7.0114900e-004
  7.0294600e-004
  6.9862100e-004
  6.9930600e-004
  7.0012100e-004
  7.0074800e-004
  7.0320500e-004
  7.0389400e-004
  7.0168800e-004
  7.0432600e-004
  7.0470600e-004
  7.0522200e-004
  7.0630300e-004
  7.0424400e-004
  7.0508000e-004
  7.0477000e-004
  7.0519600e-004
  7.0602100e-004
  7.0577900e-004
  7.0544500e-004
  7.0572700e-004
  7.0463900e-004
  7.0506400e-004
  7.0618600e-004
  7.0613600e-004
  7.0760000e-004
  7.0638800e-004
  7.0598000e-004
  7.0440300e-004
  7.0468300e-004
  7.0552700e-004
  7.0718200e-004
  7.0688100e-004
  7.0785600e-004
  7.0840400e-004
  7.0955100e-004
  7.0848600e-004
  7.0514600e-004
  7.0311700e-004
  7.0553200e-004
  7.0583500e-004
  7.0748300e-004
  7.0680800e-004
  7.0630300e-004
  7.0579000e-004
  7.0676800e-004
  7.0645100e-004
  7.0642200e-004
  7.0533700e-004
  7.0469500e-004
  7.0515500e-004
  7.0504400e-004
  7.0505000e-004
  7.0601000e-004
  7.0418900e-004
  7.0229600e-004
  7.0185500e-004
  7.0396600e-004
