# Supplementary material for: A Molecular Ruler for Measuring Quantitative Distance Distributions
Source: PLoS One. 2008 Oct 17;3(10):e3229. doi: 10.1371/journal.pone.0003229 (PMC2566812; doi:10.1371/journal.pone.0003229)
Supplement: Supplementary Materials S2 — MATLAB Data Analysis Scripts (2.42 MB ZIP) [file pone.0003229.s002.zip › Data for PLoS ONE/buffer subtracted profiles/G10.txt]

  1.0954334e-003
  1.0968037e-003
  1.0983813e-003
  1.0918108e-003
  1.0904891e-003
  1.0893767e-003
  1.0884945e-003
  1.0862574e-003
  1.0857295e-003
  1.0913361e-003
  1.0890237e-003
  1.0850045e-003
  1.0826151e-003
  1.0788801e-003
  1.0760999e-003
  1.0773842e-003
  1.0777827e-003
  1.0790413e-003
  1.0744629e-003
  1.0703860e-003
  1.0688789e-003
  1.0617791e-003
  1.0582314e-003
  1.0629171e-003
  1.0597606e-003
  1.0546545e-003
  1.0522459e-003
  1.0492595e-003
  1.0468078e-003
  1.0464149e-003
  1.0453199e-003
  1.0418257e-003
  1.0413589e-003
  1.0415693e-003
  1.0382218e-003
  1.0342321e-003
  1.0356932e-003
  1.0315917e-003
  1.0293537e-003
  1.0242142e-003
  1.0212462e-003
  1.0223503e-003
  1.0161109e-003
  1.0128147e-003
  1.0059745e-003
  1.0037538e-003
  1.0024568e-003
  1.0004369e-003
  9.9700311e-004
  9.9768656e-004
  9.9411015e-004
  9.9306918e-004
  9.8880041e-004
  9.8660502e-004
  9.8497017e-004
  9.8170474e-004
  9.7643936e-004
  9.7411353e-004
  9.7329815e-004
  9.7420900e-004
  9.6993663e-004
  9.6436577e-004
  9.5987061e-004
  9.5628905e-004
  9.5572305e-004
  9.5116055e-004
  9.4776631e-004
  9.4395217e-004
  9.4333201e-004
  9.3722781e-004
  9.3265753e-004
  9.3638255e-004
  9.3489459e-004
  9.3238675e-004
  9.2873255e-004
  9.2405647e-004
  9.1955930e-004
  9.1706647e-004
  9.1349221e-004
  9.0891181e-004
  9.0645639e-004
  9.0668922e-004
  9.0475087e-004
  8.9838123e-004
  8.9472435e-004
  8.9178121e-004
  8.8420209e-004
  8.8194357e-004
  8.8251552e-004
  8.7968209e-004
  8.7546129e-004
  8.7286817e-004
  8.6971995e-004
  8.6288051e-004
  8.6009774e-004
  8.5668816e-004
  8.5797918e-004
  8.5435724e-004
  8.4815614e-004
  8.4318978e-004
  8.4492034e-004
  8.4084137e-004
  8.3680633e-004
  8.3336529e-004
  8.3275626e-004
  8.2851075e-004
  8.2678815e-004
  8.2027082e-004
  8.1796795e-004
  8.1507701e-004
  8.0913349e-004
  8.0574577e-004
  8.0300158e-004
  8.0286315e-004
  7.9829711e-004
  7.9539066e-004
  7.9445590e-004
  7.9049282e-004
  7.8711096e-004
  7.8401981e-004
  7.8154082e-004
  7.7877637e-004
  7.7500295e-004
  7.7108212e-004
  7.6879502e-004
  7.6373024e-004
  7.6010579e-004
  7.5638978e-004
  7.5403989e-004
  7.5169181e-004
  7.4932669e-004
  7.4481196e-004
  7.4122190e-004
  7.3959977e-004
  7.3617234e-004
  7.3611916e-004
  7.3294231e-004
  7.2983127e-004
  7.2430531e-004
  7.1600559e-004
  7.1392008e-004
  7.1279060e-004
  7.1148346e-004
  7.0585814e-004
  7.0717458e-004
  7.0506218e-004
  6.9973420e-004
  6.9441239e-004
  6.9092714e-004
  6.8594892e-004
  6.8465366e-004
  6.8099928e-004
  6.7879660e-004
  6.7765995e-004
  6.7564527e-004
  6.7264784e-004
  6.6679942e-004
  6.6311040e-004
  6.6073890e-004
  6.5771808e-004
  6.5483502e-004
  6.5192149e-004
  6.4939930e-004
  6.4757623e-004
  6.4368764e-004
  6.3857037e-004
  6.3690323e-004
  6.3355206e-004
  6.3207802e-004
  6.2430946e-004
  6.2253013e-004
  6.1930629e-004
  6.1780929e-004
  6.1392676e-004
  6.1045628e-004
  6.0617004e-004
  6.0485109e-004
  6.0085020e-004
  6.0117744e-004
  6.0003865e-004
  5.9797862e-004
  5.9464893e-004
  5.8974599e-004
  5.8582400e-004
  5.8266853e-004
  5.8299649e-004
  5.7876462e-004
  5.7559433e-004
  5.7290631e-004
  5.6852452e-004
  5.6265887e-004
  5.6209977e-004
  5.6234961e-004
  5.5868558e-004
  5.5581368e-004
  5.5243708e-004
  5.4845815e-004
  5.4471915e-004
  5.4129487e-004
  5.3922709e-004
  5.3622100e-004
  5.3609991e-004
  5.3254186e-004
  5.2824563e-004
  5.2619564e-004
  5.2580589e-004
  5.2180140e-004
  5.2197601e-004
  5.1636900e-004
  5.1129674e-004
  5.0905932e-004
  5.0566855e-004
  5.0442161e-004
  5.0359798e-004
  4.9939866e-004
  4.9709987e-004
  4.9394912e-004
  4.9112568e-004
  4.8922044e-004
  4.8597205e-004
  4.8097950e-004
  4.8180472e-004
  4.8196225e-004
  4.7802127e-004
  4.7135159e-004
  4.6730037e-004
  4.6349804e-004
  4.6432655e-004
  4.6655007e-004
  4.6321806e-004
  4.5931956e-004
  4.5495337e-004
  4.5129718e-004
  4.5072892e-004
  4.4898983e-004
  4.5343837e-004
  4.4853804e-004
  4.4352766e-004
  4.3689367e-004
  4.3598216e-004
  4.3464454e-004
  4.3180973e-004
  4.2930094e-004
  4.2688371e-004
  4.2509107e-004
  4.1906884e-004
  4.1395398e-004
  4.1651541e-004
  4.1426862e-004
  4.0694083e-004
  4.0630734e-004
  4.0613955e-004
  4.0613523e-004
  4.0129156e-004
  3.9646033e-004
  3.9771179e-004
  3.9672000e-004
  3.9544369e-004
  3.9534232e-004
  3.8800212e-004
  3.8634385e-004
  3.8692845e-004
  3.8277737e-004
  3.8002782e-004
  3.7785990e-004
  3.7485846e-004
  3.7348928e-004
  3.7088213e-004
  3.6723261e-004
  3.6466938e-004
  3.6100680e-004
  3.6082233e-004
  3.6044668e-004
  3.5701759e-004
  3.5527827e-004
  3.5282021e-004
  3.4706923e-004
  3.4389186e-004
  3.4447332e-004
  3.4477336e-004
  3.4548644e-004
  3.4358432e-004
  3.4201424e-004
  3.3979854e-004
  3.3249165e-004
  3.2775339e-004
  3.3040344e-004
  3.3228210e-004
  3.2929947e-004
  3.2812469e-004
  3.2133214e-004
  3.1967497e-004
  3.1700589e-004
  3.1280419e-004
  3.0868546e-004
  3.0813741e-004
  3.0847571e-004
  3.0326790e-004
  3.0012246e-004
  3.0081481e-004
  2.9969635e-004
  3.0048981e-004
  2.9775018e-004
  2.9719799e-004
  2.9539889e-004
  2.9309309e-004
  2.9088178e-004
  2.9420110e-004
  2.9148913e-004
  2.8848328e-004
  2.8457020e-004
  2.8279332e-004
  2.7889198e-004
  2.7812672e-004
  2.7512162e-004
  2.7571681e-004
  2.6916980e-004
  2.6735843e-004
  2.6442305e-004
  2.6847993e-004
  2.6356957e-004
  2.6094052e-004
  2.6308500e-004
  2.5820171e-004
  2.5543837e-004
  2.5775013e-004
  2.6190669e-004
  2.5750142e-004
  2.5374355e-004
  2.5573761e-004
  2.5356230e-004
  2.4785642e-004
  2.4643654e-004
  2.4065678e-004
  2.3977827e-004
  2.3680591e-004
  2.3694871e-004
  2.3739094e-004
  2.3814031e-004
  2.3565152e-004
  2.3323938e-004
  2.3291326e-004
  2.3344635e-004
  2.3414665e-004
  2.2973126e-004
  2.2500682e-004
  2.2316220e-004
  2.2497777e-004
  2.2349078e-004
  2.2099345e-004
  2.1950572e-004
  2.1730380e-004
  2.1602395e-004
  2.1234364e-004
  2.1080016e-004
  2.0667612e-004
  2.0675882e-004
  2.0843994e-004
  2.0881228e-004
  2.0679786e-004
  2.0311460e-004
  2.0083701e-004
  2.0015336e-004
  2.0045097e-004
  1.9742730e-004
  1.9499582e-004
  1.9251470e-004
  1.9318818e-004
  1.9007017e-004
  1.9015248e-004
  1.8901998e-004
  1.8561262e-004
  1.8662974e-004
  1.8587151e-004
  1.8404090e-004
  1.8169451e-004
  1.7890524e-004
  1.7809896e-004
  1.8028533e-004
  1.8268174e-004
  1.7906785e-004
  1.7387801e-004
  1.7155724e-004
  1.7211104e-004
  1.7210753e-004
  1.6979397e-004
  1.6675553e-004
  1.6669066e-004
  1.6739923e-004
  1.6790153e-004
  1.6481727e-004
  1.6044905e-004
  1.6027395e-004
  1.5924645e-004
  1.6080449e-004
  1.5968825e-004
  1.5976421e-004
  1.5766272e-004
  1.5759720e-004
  1.5862671e-004
  1.5539194e-004
  1.5246925e-004
  1.5220643e-004
  1.5022785e-004
  1.4760646e-004
  1.4924439e-004
  1.4950519e-004
  1.4776121e-004
  1.4482863e-004
  1.4226166e-004
  1.4025059e-004
  1.3807256e-004
  1.3837459e-004
  1.3931325e-004
  1.3791430e-004
  1.3769540e-004
  1.3545887e-004
  1.3528832e-004
  1.3362719e-004
  1.2990057e-004
  1.2923159e-004
  1.2737954e-004
  1.2771165e-004
  1.2512942e-004
  1.2643279e-004
  1.2587316e-004
  1.2574158e-004
  1.2674363e-004
  1.2436749e-004
  1.2397811e-004
  1.2169967e-004
  1.1869043e-004
  1.1871347e-004
  1.2062780e-004
  1.1939877e-004
  1.1586811e-004
  1.1353485e-004
  1.1187011e-004
  1.1402801e-004
  1.1410765e-004
  1.1270844e-004
  1.1002604e-004
  1.1010056e-004
  1.1073472e-004
  1.0954666e-004
  1.0937167e-004
  1.0597778e-004
  1.0525130e-004
  1.0381302e-004
  1.0329983e-004
  1.0192016e-004
  1.0015975e-004
  1.0104501e-004
  1.0255906e-004
  1.0059586e-004
  9.9769044e-005
  9.8093303e-005
  9.7254312e-005
  9.7556483e-005
  1.0157235e-004
  9.3955661e-005
  9.4837289e-005
  9.4623851e-005
  9.3896713e-005
  9.1868247e-005
  9.2568121e-005
  9.0451689e-005
  9.0290806e-005
  8.9301419e-005
  9.0280416e-005
  8.9515556e-005
  8.8638938e-005
  8.7192421e-005
  8.6596363e-005
  8.5111473e-005
  8.5210561e-005
  8.5261319e-005
  8.2175947e-005
  8.2427701e-005
  8.3029452e-005
  8.0588961e-005
  7.8959687e-005
  7.9249844e-005
  7.9127346e-005
  7.9181931e-005
  7.7746040e-005
  7.7696155e-005
  7.7951120e-005
  7.5736736e-005
  7.5389949e-005
  7.4890126e-005
  7.4642154e-005
  7.5619466e-005
  7.4814080e-005
  7.0856178e-005
  7.1460709e-005
  7.0835841e-005
  7.0319253e-005
  6.9409871e-005
  7.0317876e-005
  6.8905838e-005
  6.8507791e-005
  6.7304128e-005
  6.7833929e-005
  6.6706205e-005
  6.7095024e-005
  6.6705271e-005
  6.5027554e-005
  6.4560708e-005
  6.4828992e-005
  6.3953217e-005
  6.4777956e-005
  6.2957432e-005
  6.2681989e-005
  6.1259280e-005
  6.1083076e-005
  6.0456580e-005
  5.9142666e-005
  5.7371570e-005
  5.7540373e-005
  5.6476368e-005
  5.6748260e-005
  5.5226134e-005
  5.5182164e-005
  5.5532075e-005
  5.3219338e-005
  5.2553317e-005
  5.3265466e-005
  5.1514680e-005
  5.1525782e-005
  5.3413685e-005
  5.2557614e-005
  5.0736920e-005
  5.0024665e-005
  5.0081290e-005
  5.0438468e-005
  4.9828437e-005
  4.9600868e-005
  4.9181775e-005
  4.9222454e-005
  4.9607713e-005
  4.8742676e-005
  4.6929196e-005
  4.5922289e-005
  4.5527928e-005
  4.5995518e-005
  4.5810617e-005
  4.7204204e-005
  4.5382734e-005
  4.2711708e-005
  4.2054783e-005
  4.3138930e-005
  4.3074884e-005
  4.0738612e-005
  4.1595637e-005
  4.1298389e-005
  4.2488232e-005
  4.2597778e-005
  4.1360871e-005
  4.2295758e-005
  4.0454233e-005
  3.9859913e-005
  3.9752548e-005
  4.0181718e-005
  3.8419029e-005
  3.6580986e-005
  3.4694441e-005
  3.4965815e-005
  3.5560986e-005
  3.6502362e-005
  3.6837561e-005
  3.5371006e-005
  3.6059924e-005
  3.5799542e-005
  3.4863311e-005
  3.3432742e-005
  3.2235313e-005
  3.3912037e-005
  3.2813385e-005
  3.1501437e-005
  3.1218927e-005
  3.2169509e-005
  3.2106399e-005
  3.0171358e-005
  2.9849248e-005
  3.0046613e-005
  3.2110287e-005
  3.1156746e-005
  3.0190058e-005
  3.0855947e-005
  2.9759722e-005
  2.9504717e-005
  2.9683190e-005
  2.8798242e-005
  2.7938891e-005
  2.7690470e-005
  2.6777027e-005
  2.7043917e-005
  2.6419586e-005
  2.8204902e-005
  2.7824829e-005
  2.6065027e-005
  2.5434216e-005
  2.4557273e-005
  2.5523293e-005
  2.5221572e-005
  2.4092359e-005
  2.4444328e-005
  2.3880351e-005
  2.3310537e-005
  2.2130631e-005
  2.3398555e-005
  2.3341880e-005
  2.2304604e-005
  2.3228346e-005
  2.2981654e-005
  2.2563128e-005
  2.2552111e-005
  2.1822486e-005
  2.2123812e-005
  2.0586945e-005
  1.9829201e-005
  2.0780890e-005
  2.0387087e-005
  1.9496224e-005
  1.9500821e-005
  1.8318740e-005
  1.9084030e-005
  1.7994894e-005
  1.6985018e-005
  1.7678358e-005
  1.8848247e-005
  1.9199526e-005
  1.8050829e-005
  1.7593203e-005
  1.8491208e-005
  1.8993228e-005
  1.9188345e-005
  1.7903739e-005
  1.7534407e-005
  1.6153952e-005
  1.7262071e-005
  1.4757004e-005
  1.4373775e-005
  1.4495709e-005
  1.4146736e-005
  1.2601407e-005
  1.1972997e-005
  1.2151859e-005
  1.2901229e-005
  1.3146400e-005
  1.3283767e-005
  1.2600175e-005
  1.3078516e-005
  1.2659629e-005
  1.2883990e-005
  1.2516893e-005
  1.3075092e-005
  1.2376137e-005
  1.1506904e-005
  1.0504565e-005
  1.1726520e-005
  1.1146804e-005
  1.0691759e-005
  1.1698522e-005
  1.2572969e-005
  1.2732403e-005
  1.1489295e-005
  9.7270084e-006
  1.0318181e-005
  9.8229732e-006
  9.7735055e-006
  9.8790711e-006
  9.8763854e-006
  8.9101375e-006
  8.3012023e-006
  9.2271381e-006
  9.2590227e-006
  9.2275199e-006
  8.2475602e-006
  8.9156615e-006
  8.4860541e-006
  8.2522477e-006
  9.1539580e-006
  7.8128531e-006
  6.7930818e-006
  7.5266947e-006
  6.6053512e-006
  5.8565236e-006
  7.9764402e-006
  8.3741348e-006
  7.4510160e-006
  5.3631570e-006
  5.1898498e-006
  6.8226564e-006
  8.4944055e-006
  7.7629900e-006
  6.5704436e-006
  5.7381033e-006
  4.9324209e-006
  5.9171957e-006
  5.5730037e-006
  4.9053316e-006
  5.1620422e-006
  5.8884963e-006
  5.5589289e-006
  5.6324453e-006
  4.8140855e-006
  3.9168080e-006
  4.5424818e-006
  4.6474855e-006
  3.9124057e-006
  2.8387730e-006
  4.0045814e-006
  4.8423807e-006
  5.3927350e-006
  3.4547518e-006
  3.5918203e-006
  3.8112727e-006
  3.7475186e-006
  2.9293193e-006
 -4.9461246e-006
 -2.7811893e-006
  2.9820205e-006
  3.3432268e-006
  6.7747402e-007
  2.7701045e-006
  2.1060762e-006
  1.0392074e-006
  1.6894344e-006
  9.3276094e-007
  9.1205566e-007
  1.2146316e-006
  5.3832598e-007
  4.1933848e-007
  5.5123359e-007
  1.9993752e-006
  2.3745586e-006
  1.4843156e-006
  3.3505410e-007
 -5.7047266e-008
 -3.5780078e-008
  3.9141758e-007
  1.6021000e-006
  1.3910006e-006
  1.2584961e-006
  3.2216074e-007
  2.0341793e-006
  1.7828141e-006
  6.1503672e-007
 -3.4178203e-007
 -6.4171660e-007
 -5.6338789e-007
  1.0986902e-006
 -3.0250996e-007
 -6.2657461e-007
 -1.1545273e-007
  1.0807090e-007
  1.0546434e-006
  1.8703395e-006
  7.3924355e-007
 -1.3591324e-006
 -2.4808936e-006
 -2.1610904e-006
 -1.4978883e-006
 -1.3159738e-006
 -3.1251871e-006
 -3.3343895e-006
 -8.3355488e-007
 -1.6281680e-006
 -1.1854088e-006
  5.7806250e-008
  7.0537852e-007
  5.7157031e-008
 -1.4003895e-006
 -7.7607871e-007
 -2.6736523e-007
 -5.1302305e-007
 -1.7584049e-006
 -2.2669145e-006
 -9.4736797e-007
  3.3786406e-007
 -1.6085395e-006
 -2.6422434e-006
 -2.9630494e-006
 -3.0537461e-006
 -1.8662744e-006
 -2.0861141e-006
 -1.6748104e-006
 -3.7071994e-006
 -3.5900871e-006
 -2.2935592e-006
 -3.6095613e-006
 -4.1808648e-006
 -2.8205643e-006
 -3.9044389e-006
 -5.0925385e-006
 -3.9614477e-006
 -2.4664088e-006
 -1.5699652e-006
 -1.8079771e-006
 -1.5468582e-006
 -2.9295793e-006
 -4.8027783e-006
 -4.9827996e-006
 -5.9607770e-006
 -7.2205260e-006
 -7.2768291e-006
 -4.3310750e-006
 -3.4171311e-006
