# Supplementary material for: A Molecular Ruler for Measuring Quantitative Distance Distributions
Source: PLoS One. 2008 Oct 17;3(10):e3229. doi: 10.1371/journal.pone.0003229 (PMC2566812; doi:10.1371/journal.pone.0003229)
Supplement: Supplementary Materials S2 — MATLAB Data Analysis Scripts (2.42 MB ZIP) [file pone.0003229.s002.zip › Data for PLoS ONE/buffer subtracted profiles/sval10.txt]

  7.6776504e-003
  7.7957593e-003
  7.9138841e-003
  8.0319929e-003
  8.1501018e-003
  8.2682107e-003
  8.3863196e-003
  8.5044285e-003
  8.6225374e-003
  8.7406462e-003
  8.8587551e-003
  8.9768640e-003
  9.0949729e-003
  9.2130818e-003
  9.3311907e-003
  9.4492995e-003
  9.5674084e-003
  9.6855173e-003
  9.8036262e-003
  9.9217351e-003
  1.0039844e-002
  1.0157953e-002
  1.0276046e-002
  1.0394155e-002
  1.0512264e-002
  1.0630372e-002
  1.0748465e-002
  1.0866574e-002
  1.0984683e-002
  1.1102776e-002
  1.1220885e-002
  1.1338994e-002
  1.1457087e-002
  1.1575196e-002
  1.1693289e-002
  1.1811398e-002
  1.1929491e-002
  1.2047599e-002
  1.2165692e-002
  1.2283801e-002
  1.2401894e-002
  1.2519987e-002
  1.2638096e-002
  1.2756189e-002
  1.2874282e-002
  1.2992375e-002
  1.3110484e-002
  1.3228577e-002
  1.3346670e-002
  1.3464763e-002
  1.3582856e-002
  1.3700949e-002
  1.3819042e-002
  1.3937135e-002
  1.4055228e-002
  1.4173321e-002
  1.4291414e-002
  1.4409507e-002
  1.4527600e-002
  1.4645693e-002
  1.4763785e-002
  1.4881863e-002
  1.4999955e-002
  1.5118048e-002
  1.5236141e-002
  1.5354218e-002
  1.5472311e-002
  1.5590389e-002
  1.5708481e-002
  1.5826559e-002
  1.5944620e-002
  1.6062713e-002
  1.6180806e-002
  1.6298899e-002
  1.6416992e-002
  1.6535085e-002
  1.6653177e-002
  1.6771270e-002
  1.6889363e-002
  1.7007456e-002
  1.7125390e-002
  1.7243483e-002
  1.7361576e-002
  1.7479669e-002
  1.7597762e-002
  1.7715855e-002
  1.7833948e-002
  1.7952041e-002
  1.8070134e-002
  1.8188227e-002
  1.8306161e-002
  1.8424254e-002
  1.8542347e-002
  1.8660440e-002
  1.8778533e-002
  1.8896626e-002
  1.9014719e-002
  1.9132652e-002
  1.9250745e-002
  1.9368838e-002
  1.9486931e-002
  1.9605024e-002
  1.9723117e-002
  1.9841051e-002
  1.9959144e-002
  2.0077237e-002
  2.0195330e-002
  2.0313423e-002
  2.0431516e-002
  2.0549450e-002
  2.0667543e-002
  2.0785636e-002
  2.0903729e-002
  2.1021662e-002
  2.1139755e-002
  2.1257848e-002
  2.1375941e-002
  2.1494034e-002
  2.1611968e-002
  2.1730061e-002
  2.1848154e-002
  2.1966247e-002
  2.2084181e-002
  2.2202274e-002
  2.2320367e-002
  2.2438300e-002
  2.2556393e-002
  2.2674486e-002
  2.2792579e-002
  2.2910513e-002
  2.3028606e-002
  2.3146699e-002
  2.3264633e-002
  2.3382726e-002
  2.3500819e-002
  2.3618912e-002
  2.3736846e-002
  2.3854939e-002
  2.3973032e-002
  2.4090965e-002
  2.4209058e-002
  2.4326992e-002
  2.4445085e-002
  2.4563178e-002
  2.4681112e-002
  2.4799205e-002
  2.4917298e-002
  2.5035232e-002
  2.5153325e-002
  2.5271258e-002
  2.5389351e-002
  2.5507444e-002
  2.5625378e-002
  2.5743471e-002
  2.5861405e-002
  2.5979498e-002
  2.6097591e-002
  2.6215525e-002
  2.6333618e-002
  2.6451552e-002
  2.6569645e-002
  2.6687578e-002
  2.6805671e-002
  2.6923605e-002
  2.7041698e-002
  2.7159632e-002
  2.7277725e-002
  2.7395659e-002
  2.7513752e-002
  2.7631685e-002
  2.7749778e-002
  2.7867712e-002
  2.7985805e-002
  2.8103739e-002
  2.8221832e-002
  2.8339766e-002
  2.8457859e-002
  2.8575793e-002
  2.8693886e-002
  2.8811819e-002
  2.8929912e-002
  2.9047846e-002
  2.9165780e-002
  2.9283873e-002
  2.9401807e-002
  2.9519900e-002
  2.9637834e-002
  2.9755767e-002
  2.9873860e-002
  2.9991794e-002
  3.0109728e-002
  3.0227821e-002
  3.0345755e-002
  3.0463848e-002
  3.0581781e-002
  3.0699715e-002
  3.0817808e-002
  3.0935742e-002
  3.1053676e-002
  3.1171769e-002
  3.1289703e-002
  3.1407636e-002
  3.1525570e-002
  3.1643663e-002
  3.1761597e-002
  3.1879531e-002
  3.1997624e-002
  3.2115558e-002
  3.2233491e-002
  3.2351425e-002
  3.2469359e-002
  3.2587452e-002
  3.2705386e-002
  3.2823320e-002
  3.2941254e-002
  3.3059346e-002
  3.3177280e-002
  3.3295214e-002
  3.3413148e-002
  3.3531082e-002
  3.3649016e-002
  3.3767109e-002
  3.3885042e-002
  3.4002976e-002
  3.4120910e-002
  3.4238844e-002
  3.4356778e-002
  3.4474711e-002
  3.4592804e-002
  3.4710738e-002
  3.4828672e-002
  3.4946606e-002
  3.5064540e-002
  3.5182473e-002
  3.5300407e-002
  3.5418341e-002
  3.5536275e-002
  3.5654209e-002
  3.5772142e-002
  3.5890076e-002
  3.6008010e-002
  3.6125944e-002
  3.6243878e-002
  3.6361812e-002
  3.6479745e-002
  3.6597679e-002
  3.6715613e-002
  3.6833547e-002
  3.6951481e-002
  3.7069414e-002
  3.7187348e-002
  3.7305282e-002
  3.7423216e-002
  3.7541150e-002
  3.7659083e-002
  3.7777017e-002
  3.7894951e-002
  3.8012885e-002
  3.8130660e-002
  3.8248593e-002
  3.8366527e-002
  3.8484461e-002
  3.8602395e-002
  3.8720329e-002
  3.8838262e-002
  3.8956037e-002
  3.9073971e-002
  3.9191905e-002
  3.9309839e-002
  3.9427772e-002
  3.9545547e-002
  3.9663481e-002
  3.9781415e-002
  3.9899348e-002
  4.0017123e-002
  4.0135057e-002
  4.0252991e-002
  4.0370925e-002
  4.0488699e-002
  4.0606633e-002
  4.0724567e-002
  4.0842341e-002
  4.0960275e-002
  4.1078209e-002
  4.1195984e-002
  4.1313918e-002
  4.1431851e-002
  4.1549626e-002
  4.1667560e-002
  4.1785494e-002
  4.1903268e-002
  4.2021202e-002
  4.2138977e-002
  4.2256911e-002
  4.2374844e-002
  4.2492619e-002
  4.2610553e-002
  4.2728328e-002
  4.2846261e-002
  4.2964036e-002
  4.3081970e-002
  4.3199745e-002
  4.3317678e-002
  4.3435453e-002
  4.3553387e-002
  4.3671161e-002
  4.3789095e-002
  4.3906870e-002
  4.4024804e-002
  4.4142578e-002
  4.4260512e-002
  4.4378287e-002
  4.4496221e-002
  4.4613995e-002
  4.4731770e-002
  4.4849704e-002
  4.4967478e-002
  4.5085253e-002
  4.5203187e-002
  4.5320962e-002
  4.5438736e-002
  4.5556670e-002
  4.5674445e-002
  4.5792219e-002
  4.5910153e-002
  4.6027928e-002
  4.6145703e-002
  4.6263636e-002
  4.6381411e-002
  4.6499186e-002
  4.6616960e-002
  4.6734894e-002
  4.6852669e-002
  4.6970443e-002
  4.7088218e-002
  4.7205993e-002
  4.7323927e-002
  4.7441701e-002
  4.7559476e-002
  4.7677251e-002
  4.7795025e-002
  4.7912800e-002
  4.8030575e-002
  4.8148508e-002
  4.8266283e-002
  4.8384058e-002
  4.8501832e-002
  4.8619607e-002
  4.8737382e-002
  4.8855156e-002
  4.8972931e-002
  4.9090706e-002
  4.9208480e-002
  4.9326255e-002
  4.9444030e-002
  4.9561804e-002
  4.9679579e-002
  4.9797354e-002
  4.9915128e-002
  5.0032903e-002
  5.0150677e-002
  5.0268452e-002
  5.0386227e-002
  5.0504001e-002
  5.0621776e-002
  5.0739551e-002
  5.0857166e-002
  5.0974941e-002
  5.1092716e-002
  5.1210490e-002
  5.1328265e-002
  5.1446040e-002
  5.1563655e-002
  5.1681430e-002
  5.1799204e-002
  5.1916979e-002
  5.2034754e-002
  5.2152369e-002
  5.2270144e-002
  5.2387919e-002
  5.2505693e-002
  5.2623309e-002
  5.2741083e-002
  5.2858858e-002
  5.2976474e-002
  5.3094248e-002
  5.3212023e-002
  5.3329638e-002
  5.3447413e-002
  5.3565188e-002
  5.3682803e-002
  5.3800578e-002
  5.3918193e-002
  5.4035968e-002
  5.4153583e-002
  5.4271358e-002
  5.4389133e-002
  5.4506748e-002
  5.4624523e-002
  5.4742138e-002
  5.4859913e-002
  5.4977529e-002
  5.5095303e-002
  5.5212919e-002
  5.5330693e-002
  5.5448309e-002
  5.5565924e-002
  5.5683699e-002
  5.5801315e-002
  5.5919089e-002
  5.6036705e-002
  5.6154320e-002
  5.6272095e-002
  5.6389710e-002
  5.6507326e-002
  5.6625101e-002
  5.6742716e-002
  5.6860332e-002
  5.6978106e-002
  5.7095722e-002
  5.7213337e-002
  5.7330953e-002
  5.7448727e-002
  5.7566343e-002
  5.7683958e-002
  5.7801574e-002
  5.7919349e-002
  5.8036964e-002
  5.8154580e-002
  5.8272195e-002
  5.8389811e-002
  5.8507426e-002
  5.8625042e-002
  5.8742816e-002
  5.8860432e-002
  5.8978047e-002
  5.9095663e-002
  5.9213278e-002
  5.9330894e-002
  5.9448509e-002
  5.9566125e-002
  5.9683740e-002
  5.9801356e-002
  5.9918971e-002
  6.0036587e-002
  6.0154202e-002
  6.0271818e-002
  6.0389433e-002
  6.0507049e-002
  6.0624664e-002
  6.0742121e-002
  6.0859736e-002
  6.0977352e-002
  6.1094967e-002
  6.1212583e-002
  6.1330198e-002
  6.1447814e-002
  6.1565270e-002
  6.1682886e-002
  6.1800501e-002
  6.1918117e-002
  6.2035573e-002
  6.2153188e-002
  6.2270804e-002
  6.2388419e-002
  6.2505876e-002
  6.2623491e-002
  6.2741107e-002
  6.2858563e-002
  6.2976179e-002
  6.3093794e-002
  6.3211250e-002
  6.3328866e-002
  6.3446322e-002
  6.3563938e-002
  6.3681553e-002
  6.3799010e-002
  6.3916625e-002
  6.4034081e-002
  6.4151697e-002
  6.4269153e-002
  6.4386769e-002
  6.4504225e-002
  6.4621841e-002
  6.4739297e-002
  6.4856913e-002
  6.4974369e-002
  6.5091825e-002
  6.5209441e-002
  6.5326897e-002
  6.5444513e-002
  6.5561969e-002
  6.5679425e-002
  6.5797041e-002
  6.5914497e-002
  6.6031953e-002
  6.6149569e-002
  6.6267025e-002
  6.6384482e-002
  6.6501938e-002
  6.6619554e-002
  6.6737010e-002
  6.6854466e-002
  6.6971923e-002
  6.7089379e-002
  6.7206835e-002
  6.7324451e-002
  6.7441907e-002
  6.7559363e-002
  6.7676820e-002
  6.7794276e-002
  6.7911733e-002
  6.8029189e-002
  6.8146645e-002
  6.8264102e-002
  6.8381558e-002
  6.8499014e-002
  6.8616471e-002
  6.8733927e-002
  6.8851383e-002
  6.8968840e-002
  6.9086296e-002
  6.9203752e-002
  6.9321209e-002
  6.9438665e-002
  6.9556121e-002
  6.9673578e-002
  6.9790875e-002
  6.9908331e-002
  7.0025788e-002
  7.0143244e-002
  7.0260700e-002
  7.0377998e-002
  7.0495454e-002
  7.0612910e-002
  7.0730367e-002
  7.0847664e-002
  7.0965120e-002
  7.1082576e-002
  7.1199874e-002
  7.1317330e-002
  7.1434786e-002
  7.1552084e-002
  7.1669540e-002
  7.1786996e-002
  7.1904293e-002
  7.2021750e-002
  7.2139047e-002
  7.2256503e-002
  7.2373801e-002
  7.2491257e-002
  7.2608554e-002
  7.2726010e-002
  7.2843308e-002
  7.2960764e-002
  7.3078061e-002
  7.3195517e-002
  7.3312815e-002
  7.3430112e-002
  7.3547568e-002
  7.3664865e-002
  7.3782163e-002
  7.3899619e-002
  7.4016916e-002
  7.4134213e-002
  7.4251670e-002
  7.4368967e-002
  7.4486264e-002
  7.4603561e-002
  7.4721018e-002
  7.4838315e-002
  7.4955612e-002
  7.5072909e-002
  7.5190206e-002
  7.5307504e-002
  7.5424801e-002
  7.5542257e-002
  7.5659554e-002
  7.5776852e-002
  7.5894149e-002
  7.6011446e-002
  7.6128743e-002
  7.6246040e-002
  7.6363337e-002
  7.6480635e-002
  7.6597932e-002
  7.6715229e-002
  7.6832526e-002
  7.6949823e-002
  7.7067121e-002
  7.7184259e-002
  7.7301556e-002
  7.7418853e-002
  7.7536150e-002
  7.7653447e-002
  7.7770745e-002
  7.7887883e-002
  7.8005180e-002
  7.8122477e-002
  7.8239774e-002
  7.8356912e-002
  7.8474209e-002
  7.8591507e-002
  7.8708645e-002
  7.8825942e-002
  7.8943239e-002
  7.9060377e-002
  7.9177674e-002
  7.9294812e-002
  7.9412110e-002
  7.9529407e-002
  7.9646545e-002
  7.9763842e-002
  7.9880980e-002
  7.9998277e-002
  8.0115415e-002
  8.0232712e-002
  8.0349850e-002
  8.0466989e-002
  8.0584286e-002
  8.0701424e-002
  8.0818721e-002
  8.0935859e-002
  8.1052997e-002
  8.1170294e-002
  8.1287432e-002
  8.1404570e-002
  8.1521867e-002
  8.1639006e-002
  8.1756144e-002
  8.1873282e-002
  8.1990420e-002
  8.2107717e-002
  8.2224855e-002
  8.2341993e-002
  8.2459131e-002
  8.2576269e-002
  8.2693407e-002
  8.2810545e-002
  8.2927683e-002
  8.3044980e-002
  8.3162118e-002
  8.3279256e-002
  8.3396394e-002
  8.3513532e-002
  8.3630670e-002
  8.3747649e-002
  8.3864787e-002
  8.3981925e-002
  8.4099063e-002
  8.4216202e-002
  8.4333340e-002
  8.4450478e-002
  8.4567616e-002
  8.4684595e-002
  8.4801733e-002
  8.4918871e-002
  8.5036009e-002
  8.5152988e-002
  8.5270126e-002
  8.5387264e-002
  8.5504402e-002
  8.5621381e-002
  8.5738519e-002
  8.5855497e-002
  8.5972635e-002
  8.6089774e-002
  8.6206752e-002
  8.6323890e-002
  8.6440869e-002
  8.6558007e-002
  8.6674986e-002
  8.6792124e-002
  8.6909103e-002
  8.7026241e-002
  8.7143220e-002
  8.7260358e-002
  8.7377337e-002
  8.7494316e-002
  8.7611454e-002
  8.7728433e-002
  8.7845412e-002
  8.7962550e-002
  8.8079529e-002
  8.8196507e-002
  8.8313646e-002
  8.8430624e-002
  8.8547603e-002
  8.8664582e-002
  8.8781561e-002
  8.8898699e-002
  8.9015678e-002
  8.9132657e-002
  8.9249636e-002
  8.9366615e-002
  8.9483594e-002
  8.9600572e-002
  8.9717551e-002
  8.9834530e-002
  8.9951509e-002
  9.0068488e-002
  9.0185467e-002
  9.0302446e-002
  9.0419425e-002
  9.0536403e-002
  9.0653382e-002
  9.0770361e-002
  9.0887181e-002
  9.1004160e-002
  9.1121139e-002
  9.1238118e-002
  9.1355096e-002
  9.1471916e-002
  9.1588895e-002
  9.1705874e-002
  9.1822694e-002
  9.1939673e-002
  9.2056651e-002
  9.2173471e-002
  9.2290450e-002
  9.2407429e-002
  9.2524249e-002
  9.2641228e-002
  9.2758047e-002
  9.2875026e-002
  9.2991846e-002
  9.3108825e-002
  9.3225645e-002
  9.3342623e-002
  9.3459443e-002
  9.3576263e-002
  9.3693242e-002
  9.3810061e-002
  9.3927040e-002
  9.4043860e-002
  9.4160680e-002
  9.4277500e-002
  9.4394478e-002
  9.4511298e-002
  9.4628118e-002
  9.4744938e-002
  9.4861917e-002
  9.4978736e-002
  9.5095556e-002
  9.5212376e-002
  9.5329195e-002
  9.5446015e-002
  9.5562835e-002
  9.5679655e-002
  9.5796474e-002
  9.5913294e-002
  9.6030114e-002
  9.6146934e-002
  9.6263753e-002
  9.6380573e-002
  9.6497393e-002
  9.6614212e-002
  9.6731032e-002
  9.6847852e-002
  9.6964672e-002
  9.7081332e-002
  9.7198152e-002
  9.7314972e-002
  9.7431791e-002
  9.7548452e-002
  9.7665272e-002
  9.7782091e-002
  9.7898911e-002
  9.8015572e-002
  9.8132391e-002
  9.8249052e-002
  9.8365872e-002
  9.8482691e-002
  9.8599352e-002
  9.8716172e-002
  9.8832832e-002
  9.8949652e-002
  9.9066313e-002
  9.9183132e-002
  9.9299793e-002
  9.9416454e-002
  9.9533273e-002
  9.9649934e-002
  9.9766594e-002
  9.9883414e-002
  1.0000007e-001
  1.0011674e-001
  1.0023355e-001
  1.0035022e-001
  1.0046688e-001
  1.0058354e-001
  1.0070020e-001
  1.0081702e-001
  1.0093368e-001
  1.0105034e-001
  1.0116700e-001
  1.0128366e-001
  1.0140032e-001
  1.0151698e-001
  1.0163364e-001
  1.0175030e-001
  1.0186696e-001
  1.0198362e-001
  1.0210028e-001
  1.0221694e-001
  1.0233360e-001
  1.0245027e-001
  1.0256677e-001
  1.0268343e-001
  1.0280009e-001
