# Supplementary material for: A Molecular Ruler for Measuring Quantitative Distance Distributions
Source: PLoS One. 2008 Oct 17;3(10):e3229. doi: 10.1371/journal.pone.0003229 (PMC2566812; doi:10.1371/journal.pone.0003229)
Supplement: Supplementary Materials S2 — MATLAB Data Analysis Scripts (2.42 MB ZIP) [file pone.0003229.s002.zip › Data for PLoS ONE/buffer subtracted profiles/U10.txt]

  2.1972331e-004
  2.1706549e-004
  2.1304472e-004
  2.0619946e-004
  2.0514311e-004
  2.0445862e-004
  2.0666677e-004
  2.0427354e-004
  2.0084916e-004
  1.9535156e-004
  1.9421450e-004
  1.9588644e-004
  1.9438188e-004
  1.9441536e-004
  1.9135749e-004
  1.8763337e-004
  1.8733709e-004
  1.8740299e-004
  1.8375636e-004
  1.8458515e-004
  1.8618932e-004
  1.8183585e-004
  1.8078729e-004
  1.8326676e-004
  1.8174063e-004
  1.8020406e-004
  1.8131651e-004
  1.7708072e-004
  1.7269193e-004
  1.7092593e-004
  1.7105092e-004
  1.7200634e-004
  1.6969243e-004
  1.6548347e-004
  1.6562732e-004
  1.6728161e-004
  1.6743971e-004
  1.6424436e-004
  1.6019690e-004
  1.5683934e-004
  1.5938550e-004
  1.5950269e-004
  1.5885858e-004
  1.5580912e-004
  1.5542916e-004
  1.5532866e-004
  1.5489248e-004
  1.5510237e-004
  1.5361326e-004
  1.5574207e-004
  1.5290146e-004
  1.4737832e-004
  1.4578034e-004
  1.5014409e-004
  1.5129310e-004
  1.4716487e-004
  1.4398084e-004
  1.4294588e-004
  1.4147386e-004
  1.3924919e-004
  1.3699242e-004
  1.3630673e-004
  1.3477191e-004
  1.3710441e-004
  1.3666593e-004
  1.3134300e-004
  1.3174653e-004
  1.3162512e-004
  1.2908383e-004
  1.2582571e-004
  1.2655066e-004
  1.2420080e-004
  1.2512024e-004
  1.2493572e-004
  1.2260812e-004
  1.2084867e-004
  1.2127513e-004
  1.2097343e-004
  1.1762274e-004
  1.1384608e-004
  1.1604323e-004
  1.1745064e-004
  1.1618983e-004
  1.1395955e-004
  1.1243938e-004
  1.0889716e-004
  1.0623274e-004
  1.0836638e-004
  1.0895135e-004
  1.0746027e-004
  1.0617517e-004
  1.0628799e-004
  1.0449774e-004
  1.0371795e-004
  1.0349671e-004
  1.0348308e-004
  1.0183770e-004
  1.0092284e-004
  9.7125329e-005
  9.5496878e-005
  9.4836944e-005
  9.3764442e-005
  9.4008573e-005
  9.4236445e-005
  9.1797120e-005
  8.9848873e-005
  8.9634360e-005
  8.8905088e-005
  8.6904490e-005
  8.6249283e-005
  8.7289562e-005
  8.4604304e-005
  8.3180420e-005
  8.1342557e-005
  8.0697224e-005
  8.2487602e-005
  8.3050447e-005
  8.0964050e-005
  7.9232244e-005
  7.9363602e-005
  7.8881739e-005
  7.6383277e-005
  7.7387992e-005
  7.7083149e-005
  7.6113435e-005
  7.4504997e-005
  7.2640176e-005
  7.3197521e-005
  7.2916074e-005
  7.0392808e-005
  6.6504814e-005
  6.5681880e-005
  6.6891853e-005
  6.7652064e-005
  6.7220161e-005
  6.6658004e-005
  6.4262400e-005
  6.4498363e-005
  6.4633278e-005
  6.2809937e-005
  6.1810269e-005
  6.1991075e-005
  5.9597950e-005
  5.8936315e-005
  5.9897964e-005
  6.0131106e-005
  6.0595852e-005
  5.9787196e-005
  5.6630278e-005
  5.4846313e-005
  5.3558470e-005
  5.4240994e-005
  5.4399285e-005
  5.3049175e-005
  5.1346434e-005
  5.3099034e-005
  5.1765487e-005
  4.9062028e-005
  4.9229524e-005
  4.9487425e-005
  4.8619054e-005
  4.6216171e-005
  4.5248645e-005
  4.1480013e-005
  4.2686687e-005
  4.4522657e-005
  4.5283660e-005
  4.5550653e-005
  4.4579823e-005
  4.3455829e-005
  4.1742975e-005
  4.2023299e-005
  4.0980188e-005
  4.0571096e-005
  4.0561093e-005
  3.9747358e-005
  3.7835463e-005
  3.8274570e-005
  3.8585759e-005
  3.8139322e-005
  3.6712685e-005
  3.5412074e-005
  3.4209236e-005
  3.3543446e-005
  3.3646715e-005
  3.1711709e-005
  3.1378618e-005
  3.2817528e-005
  3.4881830e-005
  3.4509960e-005
  3.2515229e-005
  2.8961207e-005
  2.7581741e-005
  2.9850662e-005
  3.0689967e-005
  3.0791375e-005
  2.9002629e-005
  3.0694551e-005
  3.1550579e-005
  3.2856127e-005
  3.0835891e-005
  2.9529449e-005
  2.8052910e-005
  2.7157582e-005
  2.6797346e-005
  2.6381566e-005
  2.5481562e-005
  2.6631561e-005
  2.6820538e-005
  2.3985486e-005
  2.5815966e-005
  2.5967672e-005
  2.3412819e-005
  2.4751679e-005
  2.5601747e-005
  2.4569771e-005
  2.2495387e-005
  2.2051411e-005
  2.0530840e-005
  2.0511417e-005
  2.0248542e-005
  1.9426701e-005
  1.7211520e-005
  1.8465334e-005
  2.0046764e-005
  1.9255351e-005
  1.8332979e-005
  1.6168019e-005
  1.6820724e-005
  1.6805609e-005
  1.8904543e-005
  1.9821408e-005
  2.0503500e-005
  2.1699518e-005
  2.0169041e-005
  1.9625932e-005
  2.0132244e-005
  1.6910703e-005
  1.5555559e-005
  1.5210367e-005
  1.3565165e-005
  1.3523181e-005
  1.3224363e-005
  1.3895164e-005
  1.7848754e-005
  1.6170842e-005
  1.4325729e-005
  1.4265846e-005
  1.3791379e-005
  1.2267613e-005
  1.3364828e-005
  1.0654038e-005
  9.2793315e-006
  7.6616138e-006
  8.1439082e-006
  1.0566557e-005
  1.0702433e-005
  7.2949248e-006
  8.7345869e-006
  6.5619038e-006
  7.8711479e-006
  1.1468025e-005
  1.0604938e-005
  9.2617520e-006
  9.4019175e-006
  1.1096830e-005
  1.0504004e-005
  1.1831221e-005
  1.0139127e-005
  7.3494668e-006
  8.0065259e-006
  1.1140017e-005
  1.0104533e-005
  6.7417959e-006
  7.6287651e-006
  7.4957344e-006
  1.0617730e-005
  1.0933512e-005
  8.1221216e-006
  9.2759189e-006
  5.1450503e-006
  5.5214795e-006
  8.6886323e-006
  1.0971101e-005
  8.3915122e-006
  6.9397280e-006
  7.1045112e-006
  6.7967104e-006
  7.2245176e-006
  7.9800967e-006
  7.5004160e-006
  8.0495205e-006
  3.9175122e-006
  4.2999883e-006
  4.7862969e-006
  5.2387144e-006
  2.8529004e-006
  2.1289800e-006
  4.0651406e-006
  6.2875063e-006
  4.0222261e-006
  2.7183496e-006
  1.5086396e-006
  3.7879243e-006
  7.2433066e-006
  7.5036611e-006
  5.5480332e-006
  8.6521826e-006
  9.1152227e-006
  7.5315859e-006
  8.4359502e-006
  5.7245864e-006
  1.8648203e-006
  8.4766357e-007
 -6.5325732e-007
  1.6569336e-006
  7.2218799e-007
  3.8942129e-006
  7.0056265e-006
  5.6652119e-006
  5.0548110e-006
  3.0866807e-006
  9.4652148e-007
  6.7387109e-007
  1.5319771e-006
  3.3661768e-006
  7.9698911e-006
  2.8357495e-006
  5.4536670e-007
  8.8890625e-007
  1.3204771e-006
  3.1651221e-006
  2.8382266e-006
  1.8073003e-006
  3.1631089e-006
  3.5906509e-006
  9.1334814e-007
  1.0024121e-007
  5.4808984e-007
  1.5503716e-006
  5.8659766e-007
 -1.5591064e-007
  9.1425879e-007
 -2.6224741e-006
 -5.8218936e-006
 -1.2639766e-006
  4.1471094e-007
  1.8927065e-006
  3.6426416e-006
  3.9484097e-006
  1.0942607e-006
  2.4553027e-006
  3.9218452e-006
  3.2302612e-006
  4.0541260e-006
  3.6694111e-006
  3.8718335e-006
  8.1883398e-007
  2.3496191e-006
  1.6052119e-006
  4.0528711e-006
  4.7894731e-006
  2.2082383e-006
  3.4641797e-007
 -1.3984585e-006
  1.9725488e-007
  1.5719453e-006
  2.4918389e-006
  2.4655688e-006
  4.4754346e-007
  8.3086279e-007
 -1.0608091e-006
 -8.2743604e-007
 -1.3136230e-007
  2.0294966e-006
  2.7457861e-006
 -8.0278906e-007
 -1.9144111e-006
 -3.2762515e-006
 -1.5939800e-006
  6.6287842e-007
  3.6248491e-006
  3.5284878e-006
  1.5627246e-007
 -2.1733828e-006
 -3.8394990e-006
 -1.9214517e-006
  1.6319678e-007
  5.6911914e-007
  6.6009277e-008
 -1.8673442e-006
 -2.4258530e-006
 -3.3511992e-006
 -2.2378516e-006
  3.3948975e-007
 -9.6510107e-007
 -2.5401729e-006
 -1.7539673e-006
  4.0256250e-007
  2.4115088e-007
  1.7487568e-006
 -6.0703613e-007
 -2.7972422e-006
 -1.8387349e-006
 -1.4426758e-006
 -4.1781704e-006
 -1.1082490e-006
  2.2109961e-007
  3.2708398e-007
  5.8234961e-007
 -1.0337231e-006
 -2.7474370e-006
 -4.5884106e-006
 -2.8846904e-006
 -1.2873418e-006
  1.5107593e-006
  2.1759556e-006
 -1.6446685e-006
 -4.6509565e-006
 -4.7116406e-006
 -3.2145459e-006
 -2.1518516e-006
 -8.5561963e-007
  2.0184326e-007
 -8.5096680e-007
  3.6460156e-007
  7.8548389e-007
 -1.0747861e-006
 -1.6980703e-006
 -1.4175181e-006
 -1.2361421e-006
 -1.8368057e-006
 -9.7995117e-007
 -5.8830127e-007
 -6.6770264e-007
 -3.4242871e-007
 -7.9008203e-007
 -2.1455298e-006
 -2.8023911e-006
 -2.7170479e-006
 -2.0729912e-006
 -1.7887026e-006
 -2.0202925e-006
 -2.0830034e-006
 -3.0792314e-006
  3.7825195e-008
  1.5267231e-006
  3.3643066e-007
 -7.1310059e-008
 -3.2707729e-006
 -3.3432100e-006
 -1.9088960e-006
 -8.2581445e-007
 -1.3671294e-006
 -8.1027051e-007
 -2.3514023e-006
 -4.4217739e-006
 -3.0411895e-006
 -1.2827012e-006
 -2.5614634e-006
 -3.3042095e-006
 -3.8542715e-006
 -2.0804321e-006
 -2.2651162e-006
 -1.9450430e-006
 -1.3792671e-006
 -1.2451904e-007
 -5.7754004e-007
 -1.7816050e-006
 -4.0268330e-006
 -4.9857607e-006
 -4.7108823e-006
 -1.6642256e-006
 -1.7769478e-006
 -2.1089331e-006
 -1.5109980e-006
 -8.9453076e-007
 -1.5792085e-006
 -2.0690044e-006
 -8.2183887e-007
 -1.1239824e-006
 -1.4941357e-006
 -1.4416475e-006
 -1.0255205e-006
 -2.5230703e-006
 -1.3637021e-006
 -3.0809619e-007
 -9.7613037e-007
 -2.3162510e-006
 -2.0003696e-006
 -2.2544292e-006
 -1.6151172e-006
 -1.9933110e-006
 -1.2777148e-006
 -1.2647188e-006
 -2.5275522e-006
 -2.5720498e-006
 -2.1419160e-006
 -1.8278931e-006
 -1.8601641e-006
 -2.6712808e-006
 -1.8261899e-006
  9.5666504e-007
  1.4501787e-006
 -6.8971924e-007
 -2.0073032e-006
 -2.2056426e-006
 -3.9600586e-007
 -9.8691699e-007
 -2.8363618e-006
 -3.7174180e-006
 -2.3201699e-006
 -7.3206592e-007
 -6.0836523e-007
 -1.1302905e-006
 -7.1390625e-008
  2.5107422e-009
 -1.4103979e-006
 -2.7166333e-006
 -1.3481240e-006
  8.2128711e-007
  2.0130371e-008
  8.3957422e-007
  1.7932324e-007
 -5.2012500e-007
 -6.8259521e-007
  4.8725098e-008
 -1.7487402e-007
 -6.1166162e-007
 -1.3731631e-006
 -3.2937437e-006
 -1.2144844e-006
 -7.8004102e-007
 -9.2524121e-007
 -1.6695815e-006
 -1.9853237e-006
 -9.9699951e-007
 -3.1841260e-007
 -3.6598682e-007
  1.9162500e-007
 -7.7521387e-007
  7.6358887e-008
  2.5142578e-008
 -2.9721045e-007
 -8.5901611e-007
 -2.1978735e-006
 -1.0606431e-006
 -1.5425571e-006
 -7.4018848e-007
 -1.3491504e-007
  8.3877930e-008
  7.9422119e-007
 -2.6229492e-007
 -1.4218628e-006
 -1.3263887e-006
 -1.4117681e-006
 -9.3747607e-007
 -3.1738281e-007
  8.0769043e-008
 -9.7088379e-008
 -1.8200879e-007
 -8.9416748e-007
  1.9551416e-007
  2.9034473e-007
 -7.7621094e-007
  5.0975488e-007
 -3.8188184e-007
  4.7608887e-008
 -1.4490254e-006
 -1.8242700e-006
 -2.0699238e-006
 -8.5992725e-007
 -1.2667471e-006
 -4.7068066e-007
  1.3968037e-006
  1.5511357e-006
  8.1118896e-007
  9.9643262e-007
  4.5335303e-007
  3.7228271e-007
  2.3097998e-006
  4.7837500e-007
 -1.7767725e-007
  6.3579053e-007
  2.1423765e-006
  8.1749170e-007
  1.4757329e-006
  2.5775146e-007
 -2.6408398e-007
 -2.5144580e-007
  1.8399609e-007
 -1.2315264e-006
 -1.1827856e-006
 -6.0745264e-007
 -8.8049316e-007
 -6.3424268e-007
  2.1795361e-006
  1.9776963e-006
  2.2097852e-007
 -6.9093262e-007
 -1.2455181e-006
 -1.3349087e-006
 -7.2366895e-007
  5.5984863e-007
 -9.8051172e-007
 -1.4372627e-006
 -1.1255029e-007
  2.5642334e-007
 -6.9977393e-007
 -1.5926074e-007
  3.4643555e-009
 -6.2559570e-007
 -3.8923828e-007
 -4.7003271e-007
  2.5071924e-007
  1.1809321e-006
  1.4359351e-006
  7.4468018e-007
  2.6846191e-007
 -1.8324443e-006
 -1.4663608e-006
 -5.6818555e-007
 -7.5332959e-007
 -1.1427837e-006
 -1.1333750e-006
 -2.0058154e-007
 -6.7573438e-007
 -5.8270996e-008
  1.1487183e-006
 -2.0225098e-008
 -5.7101025e-007
 -5.8769531e-007
 -6.3274414e-008
 -1.7922852e-008
  1.2342349e-006
  1.6390996e-006
  7.1089404e-007
 -4.2440186e-007
 -7.6073779e-007
  3.4994287e-007
  8.7540820e-007
  1.4391782e-006
  1.2047222e-006
  1.2287354e-007
 -4.5218115e-007
 -3.2893164e-007
 -4.0216016e-007
  4.5080420e-007
 -4.2640918e-007
 -9.7247559e-008
 -3.4817676e-007
  5.7289893e-007
  1.4327603e-006
  8.0408691e-007
 -2.8826709e-007
  3.6729053e-007
 -7.7984375e-008
  1.1042861e-006
  2.1894531e-006
  1.6067051e-006
  3.3153516e-007
 -9.7655420e-007
 -2.1526187e-006
 -1.9887681e-006
 -7.2324561e-007
  1.3850488e-007
  2.2176807e-007
  5.4997705e-007
  1.2094189e-006
  1.1340215e-006
  7.3558496e-007
  1.0254526e-006
  1.6414243e-006
  1.2856763e-006
 -8.7384180e-007
 -9.9354395e-007
 -4.6997607e-007
 -1.0467744e-006
 -9.1338379e-007
 -5.6543115e-007
  2.7391016e-007
  1.2227227e-006
  1.6397363e-007
  1.5941309e-007
  1.4726157e-006
  3.3369922e-007
  7.2434570e-007
  5.9302148e-007
 -1.3482422e-007
 -1.4265625e-007
 -2.0575830e-007
  2.8771094e-007
 -3.7945313e-008
  3.4857227e-007
 -2.6013037e-007
 -1.1385254e-008
  1.1832861e-007
  1.0133960e-006
  1.1343970e-006
 -6.2812451e-007
 -1.0014004e-006
 -1.8036064e-006
 -1.5373115e-006
 -7.2915479e-007
 -1.3408062e-006
 -1.1060264e-006
 -4.5459570e-007
 -5.3481250e-007
  6.2124023e-009
  2.9542187e-007
 -2.7441748e-007
 -8.8196387e-007
 -1.1709697e-006
 -1.2498242e-006
  2.1256934e-007
  3.0836719e-007
 -6.3840674e-007
  7.7222705e-007
  1.3221167e-006
  1.2338027e-006
  1.6148267e-006
  1.2304219e-006
 -3.5015186e-007
  7.7832031e-010
 -1.1185205e-007
 -7.9392773e-007
 -1.2928955e-007
  1.5074395e-006
  2.4709380e-006
  1.6127271e-006
  7.1130029e-007
  1.0457612e-006
 -7.2708545e-007
 -2.5754639e-007
  7.8538281e-007
  2.5826416e-007
  1.1541099e-006
  3.6837256e-007
  7.7590918e-007
  3.3066455e-007
  6.4470703e-008
 -4.4616211e-008
 -1.2713184e-007
 -6.9459863e-007
  1.3102979e-007
  4.6650879e-007
  5.8139795e-007
  4.1916846e-007
 -7.2143408e-007
 -8.6078027e-007
 -3.7730078e-007
  1.5169287e-007
 -1.1683589e-006
 -1.6309922e-006
 -4.4143945e-007
  7.7947168e-007
  5.9728174e-007
 -8.1146631e-007
 -1.2948633e-006
  5.1159033e-007
 -1.2115430e-007
 -1.4193530e-006
 -9.2672949e-007
  1.3066162e-007
  7.8149414e-009
  2.5266406e-007
  1.6491050e-006
  9.4714404e-007
 -4.0630176e-007
  2.5861426e-007
  1.4895645e-006
  1.1215068e-006
  1.2723042e-006
  2.3929360e-006
  2.1538096e-006
  3.4794629e-007
 -9.6990723e-007
  4.1443799e-007
  1.6398394e-006
  8.3832568e-007
 -1.2767788e-006
 -2.5568174e-006
 -9.4339746e-007
  2.8756006e-007
  2.2884375e-007
 -6.5834082e-007
  7.1413721e-007
  5.7696875e-007
 -1.7578564e-007
  1.4985898e-006
 -1.0142104e-006
 -1.2274404e-006
 -1.9096436e-007
  1.9752441e-008
 -9.5648486e-007
 -1.2376611e-006
 -5.9790918e-007
 -2.2284961e-007
 -1.4612759e-006
 -2.4563052e-006
 -1.8553564e-006
 -1.0870273e-006
 -7.2031592e-007
  1.3190254e-006
  1.9383579e-006
  1.8448755e-006
  8.2051123e-007
 -5.7494824e-007
 -9.3857715e-007
  7.5511426e-007
