# Supplementary material for: A Molecular Ruler for Measuring Quantitative Distance Distributions
Source: PLoS One. 2008 Oct 17;3(10):e3229. doi: 10.1371/journal.pone.0003229 (PMC2566812; doi:10.1371/journal.pone.0003229)
Supplement: Supplementary Materials S2 — MATLAB Data Analysis Scripts (2.42 MB ZIP) [file pone.0003229.s002.zip › Data for PLoS ONE/buffer subtracted profiles/U25.txt]

  8.5319354e-004
  8.4154332e-004
  8.3324949e-004
  8.2595499e-004
  8.1440673e-004
  8.0322034e-004
  7.9892659e-004
  7.8857584e-004
  7.7797585e-004
  7.7153661e-004
  7.6163481e-004
  7.5177556e-004
  7.4349639e-004
  7.3554098e-004
  7.2210903e-004
  7.0117542e-004
  6.8942317e-004
  6.7949844e-004
  6.7367811e-004
  6.6756837e-004
  6.6148120e-004
  6.4841390e-004
  6.4049403e-004
  6.3473655e-004
  6.2150823e-004
  6.1233494e-004
  6.0520267e-004
  6.0044795e-004
  5.9375107e-004
  5.8139289e-004
  5.7137191e-004
  5.6372898e-004
  5.5743085e-004
  5.4304174e-004
  5.3168457e-004
  5.2661669e-004
  5.2435699e-004
  5.1873355e-004
  5.1219586e-004
  5.0025551e-004
  4.9863833e-004
  4.9030479e-004
  4.8215909e-004
  4.7750696e-004
  4.6691662e-004
  4.5889087e-004
  4.5395487e-004
  4.5097842e-004
  4.4496824e-004
  4.4132873e-004
  4.3074933e-004
  4.2194402e-004
  4.1744897e-004
  4.1354658e-004
  4.0954775e-004
  4.0597837e-004
  3.9915655e-004
  3.9050162e-004
  3.7961415e-004
  3.7013523e-004
  3.7030049e-004
  3.6833682e-004
  3.6305789e-004
  3.5836131e-004
  3.5665749e-004
  3.5304190e-004
  3.4617827e-004
  3.4320932e-004
  3.3746722e-004
  3.3262588e-004
  3.2722376e-004
  3.2350557e-004
  3.2027910e-004
  3.2109071e-004
  3.1694604e-004
  3.1312939e-004
  3.1010811e-004
  3.0846232e-004
  3.1018784e-004
  3.0028622e-004
  2.9560178e-004
  2.8829055e-004
  2.7772277e-004
  2.7770822e-004
  2.8008347e-004
  2.7545073e-004
  2.7119915e-004
  2.7043778e-004
  2.7045316e-004
  2.6690176e-004
  2.6340231e-004
  2.5652326e-004
  2.4733152e-004
  2.4575854e-004
  2.4868171e-004
  2.4836132e-004
  2.4257944e-004
  2.3624653e-004
  2.3728994e-004
  2.3368776e-004
  2.3190815e-004
  2.2787114e-004
  2.2657322e-004
  2.2209439e-004
  2.2258898e-004
  2.1768469e-004
  2.1303718e-004
  2.0972797e-004
  2.1053247e-004
  2.0914124e-004
  2.0753536e-004
  2.0241247e-004
  1.9617975e-004
  1.9244327e-004
  1.9499486e-004
  1.9199217e-004
  1.8865479e-004
  1.8590719e-004
  1.7924414e-004
  1.7710593e-004
  1.8003165e-004
  1.7955762e-004
  1.7679595e-004
  1.7156665e-004
  1.7113903e-004
  1.7236975e-004
  1.6800366e-004
  1.6862109e-004
  1.6440894e-004
  1.6189685e-004
  1.5811550e-004
  1.5585804e-004
  1.5260320e-004
  1.4790313e-004
  1.5147254e-004
  1.5106518e-004
  1.4778618e-004
  1.4306987e-004
  1.4165648e-004
  1.4210428e-004
  1.4028738e-004
  1.3932045e-004
  1.3560698e-004
  1.3282221e-004
  1.2707945e-004
  1.2509058e-004
  1.2866691e-004
  1.2986926e-004
  1.2643224e-004
  1.2370554e-004
  1.2077159e-004
  1.1634687e-004
  1.1691227e-004
  1.1792197e-004
  1.1799263e-004
  1.1587318e-004
  1.0871283e-004
  1.0896405e-004
  1.1069826e-004
  1.1256157e-004
  1.0999157e-004
  1.0289045e-004
  1.0434787e-004
  1.0235769e-004
  1.0103339e-004
  9.9570490e-005
  9.8002550e-005
  9.9807378e-005
  9.9153387e-005
  9.6520876e-005
  9.1809980e-005
  9.3090274e-005
  9.3459095e-005
  9.2707080e-005
  9.1119937e-005
  8.9364697e-005
  8.6744170e-005
  8.5098364e-005
  8.7444337e-005
  8.6118622e-005
  8.2165885e-005
  8.0963194e-005
  7.9274916e-005
  7.6508012e-005
  7.7727345e-005
  7.8099805e-005
  8.0350671e-005
  7.5734751e-005
  7.3533517e-005
  7.5553255e-005
  7.3123157e-005
  7.0179706e-005
  7.1711482e-005
  7.0088287e-005
  6.8447792e-005
  6.6897092e-005
  6.7447046e-005
  6.8032010e-005
  6.5284688e-005
  6.1513191e-005
  6.2363229e-005
  6.3947283e-005
  6.7340825e-005
  6.3928543e-005
  6.2057153e-005
  6.0286409e-005
  6.0008899e-005
  6.1685142e-005
  6.2391195e-005
  5.8174418e-005
  5.5225057e-005
  5.3928057e-005
  5.2066749e-005
  5.4467105e-005
  5.6267271e-005
  5.4303060e-005
  4.9258789e-005
  5.0421444e-005
  5.3145070e-005
  5.1749483e-005
  4.6159625e-005
  4.8055018e-005
  4.5562175e-005
  5.0190523e-005
  4.5918460e-005
  4.3161371e-005
  4.5832320e-005
  4.6762214e-005
  4.8522329e-005
  4.7608396e-005
  4.3008192e-005
  3.7772404e-005
  4.0150750e-005
  3.8769270e-005
  3.7919276e-005
  4.0294516e-005
  3.8132073e-005
  3.8131308e-005
  3.8673284e-005
  4.2478163e-005
  4.0746988e-005
  4.1859569e-005
  3.9361802e-005
  3.5085879e-005
  3.1756412e-005
  2.7544905e-005
  2.9247108e-005
  3.1464710e-005
  3.0586756e-005
  3.5388029e-005
  3.5276129e-005
  3.3258452e-005
  3.4681831e-005
  3.2579463e-005
  3.3691231e-005
  3.5014909e-005
  3.2850101e-005
  2.8442533e-005
  2.8150509e-005
  2.6856316e-005
  2.3661773e-005
  2.2374849e-005
  2.2596898e-005
  1.7901399e-005
  1.7721311e-005
  2.0035719e-005
  2.1683492e-005
  2.3891289e-005
  2.7026089e-005
  2.7859875e-005
  2.4300971e-005
  2.1417008e-005
  2.4222473e-005
  1.9301171e-005
  1.7897758e-005
  1.9916241e-005
  1.8328970e-005
  2.1745371e-005
  2.3351948e-005
  2.0168788e-005
  1.9821541e-005
  1.8236955e-005
  1.6988217e-005
  1.2883248e-005
  1.4250956e-005
  1.3848236e-005
  2.0622111e-005
  2.1576073e-005
  2.2192053e-005
  2.1304166e-005
  1.9244408e-005
  1.7583905e-005
  1.6829625e-005
  1.4596925e-005
  1.4965844e-005
  8.6020070e-006
  8.3559358e-006
  1.3484765e-005
  1.6062802e-005
  1.8630893e-005
  2.0076262e-005
  2.1088991e-005
  1.7652223e-005
  1.5740149e-005
  1.2251222e-005
  1.3412773e-005
  1.3202503e-005
  1.1430320e-005
  7.4601225e-006
  1.0171268e-005
  1.2657054e-005
  1.5049270e-005
  1.0389394e-005
  3.7840749e-006
  7.7334641e-006
  7.2476400e-006
  5.3477897e-006
  6.1893390e-006
  9.5302286e-006
  8.8918576e-006
  1.0807410e-005
  8.7281457e-006
  9.1733192e-006
  8.4908822e-006
  1.0392781e-005
  6.2464251e-006
  3.9732130e-006
  7.9747865e-006
  8.3657347e-006
  1.0481309e-005
  8.3840386e-006
  5.9169693e-006
  3.3656152e-006
  5.8395655e-006
  4.5674579e-006
  6.1667651e-006
  5.3120007e-006
  4.9968600e-006
  9.8191520e-006
  8.0750936e-006
  7.9663186e-006
  6.2569733e-006
  6.8153806e-006
  7.0160714e-006
  4.7761301e-006
  4.4371965e-006
  1.1370531e-006
  1.5873852e-006
  5.6106370e-006
  8.7302021e-006
  4.5022448e-006
  3.5170418e-006
  7.2719428e-006
  8.6615959e-006
  5.7546634e-006
  8.2051307e-006
  9.9492342e-006
  9.4711138e-006
  3.7786691e-006
  3.8946466e-006
  2.9839727e-007
  3.5192650e-006
  4.6509263e-006
  4.5256186e-006
  4.9718166e-006
  1.0233859e-006
  1.4578291e-007
 -2.9715948e-006
 -1.8360582e-006
  1.3658593e-006
  3.5553577e-006
  4.1464473e-006
  1.7887303e-006
 -4.7250254e-007
 -5.0868955e-007
  2.2081012e-006
  4.1468980e-006
 -7.0396045e-007
 -3.0681700e-006
  3.9671797e-007
  4.7556146e-006
  5.0773600e-006
  2.6146625e-006
  1.6256606e-006
  3.8290918e-008
 -9.3331719e-007
 -4.0183263e-006
 -5.1093278e-006
 -2.4576959e-006
 -8.1955957e-007
  3.1595420e-007
 -5.6730205e-007
 -1.2885942e-006
  1.4517228e-006
  3.7063479e-006
  3.3655503e-006
  3.3672485e-006
  2.1310104e-006
  2.9369117e-006
  5.4067402e-006
  1.8961011e-006
  1.8488936e-007
 -2.6991415e-006
  4.1818447e-007
  4.0418626e-006
  3.3666741e-006
  3.9386369e-006
  1.1151551e-006
 -3.0508838e-007
  1.5140187e-006
  3.1717193e-006
  3.4802312e-006
  1.6524712e-006
  5.5049229e-006
  2.7659304e-006
  3.1391319e-006
  3.1445620e-006
  1.2072466e-006
 -3.0282217e-007
  1.1912178e-006
  6.4945752e-007
  1.2602637e-008
 -4.9447675e-006
 -3.4841584e-006
 -2.6624813e-006
 -7.6437637e-007
  2.9368503e-006
  1.1724822e-006
 -3.6607074e-006
 -2.7477750e-006
  2.1581443e-006
  7.7165005e-006
  1.6664373e-006
 -2.1621777e-008
  5.2061006e-007
  3.2203174e-006
  7.0469414e-007
  3.6352513e-006
  1.8385367e-006
  3.9475586e-008
  1.0470110e-006
  3.4023425e-006
  2.9185974e-006
  1.3334393e-006
 -1.3139080e-006
 -3.4123358e-006
 -3.4422971e-006
 -3.8736060e-006
  8.2153125e-007
 -1.0822835e-006
 -1.3149941e-007
  1.1619829e-006
  8.1169141e-007
  1.9706458e-006
  1.0420428e-006
 -1.6434307e-006
  7.7943477e-007
  1.9233458e-006
  3.1845850e-007
  1.5205185e-006
  2.6015416e-006
 -3.2031045e-007
 -1.5465596e-007
 -1.3452657e-006
 -9.1072422e-007
  2.4571880e-006
  3.2130904e-006
  2.5120915e-006
  1.7223840e-006
  2.9492271e-006
  2.7514145e-006
  3.8269314e-006
  4.4781336e-006
  2.0161328e-007
  2.8245605e-008
 -1.3871235e-006
 -1.3337926e-006
 -1.6870104e-006
 -6.5423145e-008
  2.4810137e-006
  3.0951940e-006
  1.2157561e-006
  8.2188311e-007
  1.9490780e-006
  4.3068995e-006
  1.6361397e-006
  6.2292217e-007
  1.8862301e-006
  3.5626288e-006
  2.7850951e-006
  3.4312077e-006
  4.1327575e-006
  3.1374028e-006
  5.9133506e-007
 -1.2653043e-006
 -7.8330391e-007
  2.6404941e-007
  1.2963429e-006
  2.5418170e-006
  7.0413877e-007
  1.6090273e-006
  2.0648174e-006
 -2.7304645e-006
 -2.1822154e-005
 -2.0932256e-005
 -3.8824922e-007
  1.7305100e-006
  3.0121116e-006
  4.0078489e-006
  5.6103165e-006
  4.2305941e-006
  3.3608188e-006
  2.7956160e-006
  3.4094742e-006
  2.2044674e-006
  1.2543020e-006
  1.0358431e-006
  2.0387295e-006
  1.0052554e-006
  2.4653690e-006
  2.6458276e-006
  5.2694155e-006
  4.4842503e-006
  5.1064231e-006
  5.3405434e-006
  1.6688959e-006
  3.3213778e-006
  1.3966322e-006
  1.7415491e-006
  3.4850085e-006
  3.4759718e-006
  1.5816256e-006
  8.2621240e-007
  1.8448218e-006
  2.7146342e-006
  2.2430254e-006
  4.8484167e-006
  6.1577935e-006
  6.0878923e-006
  6.4201475e-006
  5.1408771e-006
  5.3338396e-006
  1.2542745e-006
 -1.8031026e-006
  1.5491239e-006
  5.8604961e-007
 -6.6613174e-007
  1.4326666e-006
  5.0405019e-006
  4.5533218e-006
  1.1335691e-006
  2.7558622e-006
  2.9635547e-006
  3.4322847e-006
  2.9592323e-006
  3.3551196e-006
  3.8540373e-006
  4.2440212e-006
  5.5275935e-006
  5.9505335e-006
  6.0286468e-006
  4.7175936e-006
  3.1868716e-006
  5.1745647e-006
  6.5161516e-006
  5.1989858e-006
  3.5068349e-006
  3.3159240e-006
  4.3007739e-006
  4.8566845e-006
  3.1375635e-006
  3.2859017e-006
  3.7341655e-006
  1.2374511e-006
  2.0022785e-006
  3.0948503e-006
  2.6944669e-006
  2.2744451e-006
  1.5538359e-006
  1.9286618e-006
  4.1220012e-006
  4.1569640e-006
  3.3720165e-006
  4.1987990e-006
  5.1712811e-006
  5.9254403e-006
  5.9323199e-006
  7.0648385e-006
  4.6786195e-006
  2.7553478e-006
  2.9439037e-006
  1.1837768e-006
  1.5828076e-007
  4.2422852e-008
  2.2287097e-006
  1.3994388e-006
  1.1412357e-006
  3.5947097e-006
  5.2706501e-006
  2.2207243e-006
  4.0449092e-007
  1.6551532e-006
  3.9451763e-006
  5.0125674e-006
  4.9698765e-006
  4.7574180e-006
  3.2601171e-006
  3.6996509e-006
  2.0968919e-006
  1.0142670e-006
  5.4413135e-007
  1.0800391e-008
 -4.8230459e-007
  1.4626059e-006
  1.5350041e-006
  4.5603437e-006
  3.3284118e-006
  2.8353819e-006
  2.5347872e-006
  3.1202528e-006
  3.5938698e-006
  2.7624263e-006
  3.3959911e-006
  3.5078258e-006
  3.1975702e-006
  2.7030743e-006
  4.4444438e-006
  2.2065032e-006
  3.3743462e-006
  2.6872484e-006
  3.3823534e-006
  1.4681128e-006
  1.3019541e-006
  1.1018478e-006
  2.0871480e-006
  1.5066737e-006
  2.0536527e-006
  9.6364521e-007
  3.2404498e-006
  3.1547662e-006
  1.9578561e-006
 -1.0968671e-006
 -1.1456635e-006
  1.0359614e-006
  2.9457803e-007
  1.1356834e-006
  2.5622559e-006
  2.3672129e-007
  8.0361602e-007
  1.3861575e-006
  4.9187081e-006
  4.5591816e-006
  3.1037826e-006
 -1.2559257e-006
 -8.5647461e-009
  6.6286426e-007
  9.3406689e-007
  1.4340156e-006
  3.2694302e-006
  3.7757015e-006
  2.0078579e-006
  1.9597461e-006
  2.8684542e-006
  3.2515599e-006
  3.4850032e-006
  2.9482811e-006
  8.0816602e-007
  4.2963030e-006
  4.7452959e-006
  4.8288440e-006
  3.5585440e-006
  3.1532964e-006
  1.8707771e-006
  8.8308418e-007
 -1.0163223e-006
 -2.6166604e-006
 -6.4341230e-007
  2.3529420e-006
  5.5259287e-006
  2.8857033e-006
  1.0145667e-006
 -1.6720515e-006
  1.8746484e-008
  2.9011460e-006
  1.3953040e-006
  5.8292080e-007
  2.8108237e-006
  2.8130338e-006
  1.6508002e-006
  1.8781981e-006
  1.4587543e-006
  2.8579810e-006
  7.8071045e-007
  4.4036387e-007
  4.9852930e-007
  6.9810127e-007
  7.3444766e-007
  1.0138686e-006
 -7.7344092e-007
  1.0085303e-007
  1.0204845e-006
  2.1992061e-007
  4.7934893e-007
 -2.6871934e-007
  1.3598230e-006
  2.5976737e-006
  5.5238740e-007
 -1.9231415e-006
 -1.9749080e-006
 -6.1004980e-007
 -1.1148618e-006
 -8.6559863e-008
 -6.8498154e-007
 -1.2466703e-006
 -9.0491143e-007
  1.1298194e-006
  2.8451651e-006
  3.4449188e-006
  1.4068887e-006
 -8.0192510e-007
 -5.0150400e-007
  9.0954961e-007
  1.4010374e-006
  2.1226100e-006
  8.7890205e-007
 -2.7015039e-007
 -1.2571387e-008
  1.0369470e-006
  1.3632402e-007
 -1.8289177e-006
 -1.5594957e-006
 -1.9458545e-007
  2.4370762e-007
 -4.3208223e-007
 -8.2579639e-007
 -1.8371878e-006
  1.5418508e-006
  1.8453181e-006
  4.0985938e-008
 -6.5765996e-007
 -6.2311133e-007
 -5.4877979e-007
  1.5032813e-008
 -4.2463721e-007
 -1.3945251e-006
 -1.0451859e-006
 -1.2057346e-006
  1.0192982e-006
  7.1788516e-007
  8.6951035e-007
  9.8226846e-007
  1.3257549e-006
  5.3368818e-007
  6.4817559e-007
  4.2569756e-007
  2.2665467e-006
  2.0594183e-006
  3.6870352e-007
 -6.2577197e-007
  1.7104707e-007
  9.2363516e-007
  2.9279863e-007
  6.9894121e-007
 -1.5279389e-006
 -2.6020675e-006
  9.2941523e-007
  1.9721289e-006
  2.8914600e-006
  3.2625664e-007
 -8.0494697e-007
 -3.7212725e-007
 -7.0861572e-007
 -1.1117362e-006
  1.4114450e-006
  1.3702492e-006
  5.1681230e-007
  1.6971883e-006
 -1.3018203e-006
 -2.0747066e-006
 -3.0076387e-006
 -2.0337804e-006
 -4.3988584e-007
  1.1376768e-007
 -1.9867715e-007
 -2.3641377e-007
 -4.1774531e-007
 -7.4086602e-007
 -2.6844909e-006
 -2.8004826e-006
 -6.8036738e-007
  2.2488975e-007
  1.1347301e-006
  3.4345166e-007
 -1.0499405e-006
  3.4313516e-007
  3.4419325e-006
  3.1477900e-006
  4.6843594e-007
  3.6381963e-007
 -1.4809623e-006
 -1.2803613e-008
  1.0302393e-007
 -7.9643506e-007
 -3.0216004e-006
 -2.2956455e-006
 -3.1818643e-006
 -1.2661712e-006
 -6.2393672e-007
  1.0723794e-006
  1.3075057e-006
