# Supplementary material for: A Molecular Ruler for Measuring Quantitative Distance Distributions
Source: PLoS One. 2008 Oct 17;3(10):e3229. doi: 10.1371/journal.pone.0003229 (PMC2566812; doi:10.1371/journal.pone.0003229)
Supplement: Supplementary Materials S2 — MATLAB Data Analysis Scripts (2.42 MB ZIP) [file pone.0003229.s002.zip › Data for PLoS ONE/distance distributions/P10j2.txt]

  9.5693146e-004
  6.9729614e-004
  4.2011834e-004
  2.2363990e-004
  1.1151021e-004
  5.4710395e-005
  2.7530397e-005
  1.5487723e-005
  1.1675441e-005
  1.3374651e-005
  2.2805006e-005
  5.3198306e-005
  1.4435777e-004
  3.9182607e-004
  9.8385731e-004
  2.1802814e-003
  4.0916193e-003
  6.2961131e-003
  7.8276527e-003
  7.9169712e-003
  6.6972615e-003
  4.9533803e-003
  3.3836367e-003
  2.2639294e-003
  1.5706041e-003
  1.1883321e-003
  1.0201216e-003
  1.0165147e-003
  1.1766665e-003
  1.5477000e-003
  2.2234341e-003
  3.3223941e-003
  4.9077893e-003
  6.8359511e-003
  8.6361692e-003
  9.6411674e-003
  9.4146702e-003
  8.0974308e-003
  6.2766939e-003
  4.5456231e-003
  3.2159244e-003
  2.3323086e-003
  1.8171138e-003
  1.5846721e-003
  1.5954380e-003
  1.8844381e-003
  2.6045926e-003
  4.1211519e-003
  7.1843121e-003
  1.3138521e-002
  2.3892660e-002
  4.1016370e-002
  6.3549257e-002
  8.5969952e-002
  9.9742506e-002
  9.9116116e-002
  8.5608451e-002
  6.6099078e-002
  4.7351096e-002
  3.2774814e-002
  2.2754139e-002
  1.6294590e-002
  1.2212620e-002
  9.5837302e-003
  7.7832020e-003
  6.4101117e-003
  5.2211599e-003
  4.0987494e-003
  3.0318959e-003
  2.0800089e-003
  1.3146159e-003
  7.6821363e-004
  4.2073629e-004
  2.2075392e-004
  1.1409581e-004
  5.9920064e-005
  3.3004500e-005
  1.9647411e-005
  1.2973388e-005
  9.6863570e-006
  8.2562474e-006
  8.0193182e-006
  8.7665499e-006
  1.0573348e-005
  1.3744733e-005
  1.8810364e-005
  2.6526947e-005
  3.7853718e-005
  5.3877206e-005
  7.5683374e-005
  1.0420282e-004
  1.4006806e-004
  1.8350538e-004
  2.3424532e-004
  2.9140839e-004
  3.5333394e-004
  4.1737734e-004
  4.7977783e-004
  5.3575408e-004
  5.7996733e-004
  6.0737345e-004
  6.1429185e-004
  5.9934841e-004
  5.6392348e-004
  5.1190579e-004
  4.4883671e-004
  3.8076365e-004
  3.1318118e-004
  2.5032556e-004
  1.9490147e-004
  1.4816677e-004
  1.1023208e-004
  8.0437044e-005
  5.7706071e-005
  4.0830173e-005
  2.8653168e-005
  2.0160991e-005
  1.4493751e-005
  1.0925660e-005
  8.8650329e-006
  7.8882481e-006
  7.7747394e-006
  8.5277789e-006
  1.0426500e-005
  1.4168765e-005
  2.1096135e-005
  3.3402265e-005
  5.4239391e-005
  8.7690973e-005
  1.3846554e-004
  2.1099727e-004
  3.0777704e-004
  4.2733072e-004
  5.6297910e-004
  7.0363285e-004
  8.3689064e-004
  9.5314524e-004
  1.0486158e-003
  1.1259705e-003
  1.1927519e-003
  1.2588305e-003
  1.3340312e-003
  1.4263628e-003
  1.5406398e-003
  1.6770830e-003
  1.8297487e-003
  1.9852459e-003
  2.1228780e-003
  2.2175587e-003
  2.2459628e-003
  2.1943050e-003
  2.0641767e-003
  1.8729893e-003
  1.6484194e-003
  1.4198175e-003
  1.2109076e-003
  1.0364850e-003
  9.0305445e-004
  8.1164331e-004
  7.6095781e-004
  7.4985013e-004
  7.7882232e-004
  8.5061161e-004
  9.6983428e-004
  1.1414289e-003
  1.3675275e-003
  1.6427741e-003
  1.9492997e-003
  2.2542402e-003
  2.5133640e-003
  2.6821667e-003
  2.7307822e-003
  2.6549658e-003
  2.4767218e-003
  2.2346424e-003
  1.9701532e-003
  1.7167329e-003
  1.4954216e-003
  1.3156932e-003
  1.1788924e-003
  1.0818414e-003
  1.0194468e-003
  9.8612188e-004
  9.7630157e-004
  9.8443540e-004
  1.0048019e-003
  1.0314105e-003
  1.0581595e-003
  1.0792890e-003
  1.0900213e-003
  1.0871665e-003
  1.0694642e-003
  1.0375293e-003
  9.9343683e-004
  9.4010614e-004
  8.8068251e-004
  8.1806236e-004
  7.5462038e-004
  6.9211142e-004
  6.3606721e-004
