# Supplementary material for: A Molecular Ruler for Measuring Quantitative Distance Distributions
Source: PLoS One. 2008 Oct 17;3(10):e3229. doi: 10.1371/journal.pone.0003229 (PMC2566812; doi:10.1371/journal.pone.0003229)
Supplement: Supplementary Materials S2 — MATLAB Data Analysis Scripts (2.42 MB ZIP) [file pone.0003229.s002.zip › Data for PLoS ONE/distance distributions/P25j2.txt]

  1.3089282e-003
  1.3056364e-003
  1.2908156e-003
  1.2722176e-003
  1.2521695e-003
  1.2333958e-003
  1.2189569e-003
  1.2120442e-003
  1.2157528e-003
  1.2328351e-003
  1.2654127e-003
  1.3145931e-003
  1.3799405e-003
  1.4588135e-003
  1.5457180e-003
  1.6320237e-003
  1.7065270e-003
  1.7572344e-003
  1.7742269e-003
  1.7527070e-003
  1.6948575e-003
  1.6095009e-003
  1.5096750e-003
  1.4093189e-003
  1.3205136e-003
  1.2520862e-003
  1.2094987e-003
  1.1953969e-003
  1.2101226e-003
  1.2517053e-003
  1.3151651e-003
  1.3913432e-003
  1.4659719e-003
  1.5201567e-003
  1.5334254e-003
  1.4894069e-003
  1.3821865e-003
  1.2198586e-003
  1.0226333e-003
  8.1606282e-004
  6.2301440e-004
  4.5832119e-004
  3.2768516e-004
  2.2977874e-004
  1.5944144e-004
  1.1037859e-004
  7.6779011e-005
  5.3977386e-005
  3.8528506e-005
  2.8018210e-005
  2.0808819e-005
  1.5809848e-005
  1.2301495e-005
  9.8094805e-006
  8.0204038e-006
  6.7260276e-006
  5.7871632e-006
  5.1104345e-006
  4.6334104e-006
  4.3151623e-006
  4.1303999e-006
  4.0660500e-006
  4.1196311e-006
  4.2991240e-006
  4.6243248e-006
  5.1299359e-006
  5.8709665e-006
  6.9314212e-006
  8.4378259e-006
  1.0579935e-005
  1.3642054e-005
  1.8049885e-005
  2.4439624e-005
  3.3758218e-005
  4.7406045e-005
  6.7435664e-005
  9.6822668e-005
  1.3982754e-004
  2.0247204e-004
  2.9316230e-004
  4.2350596e-004
  6.0939312e-004
  8.7243698e-004
  1.2418871e-003
  1.7571170e-003
  2.4707058e-003
  3.4519365e-003
  4.7901513e-003
  6.5967696e-003
  9.0038869e-003
  1.2156352e-002
  1.6193550e-002
  2.1217611e-002
  2.7247692e-002
  3.4166052e-002
  4.1670404e-002
  4.9254792e-002
  5.6242104e-002
  6.1879581e-002
  6.5484349e-002
  6.6599139e-002
  6.5104312e-002
  6.1243985e-002
  5.5557067e-002
  4.8742020e-002
  4.1505748e-002
  3.4443411e-002
  2.7974139e-002
  2.2332161e-002
  1.7596239e-002
  1.3735890e-002
  1.0657421e-002
  8.2404433e-003
  6.3622439e-003
  4.9114024e-003
  3.7935996e-003
  2.9325800e-003
  2.2685574e-003
  1.7555758e-003
  1.3586989e-003
  1.0514635e-003
  8.1376895e-004
  6.3022958e-004
  4.8894526e-004
  3.8061553e-004
  2.9791510e-004
  2.3505546e-004
  1.8747002e-004
  1.5157777e-004
  1.2459585e-004
  1.0438437e-004
  8.9315422e-005
  7.8162336e-005
  7.0007344e-005
  6.4166044e-005
  6.0126568e-005
  5.7501503e-005
  5.5990390e-005
  5.5351262e-005
  5.5379953e-005
  5.5896605e-005
  5.6738796e-005
  5.7760633e-005
  5.8836581e-005
  5.9868037e-005
  6.0790282e-005
  6.1577345e-005
  6.2243210e-005
  6.2838813e-005
  6.3445660e-005
  6.4167603e-005
  6.5122554e-005
  6.6435539e-005
  6.8233810e-005
  7.0643891e-005
  7.3790071e-005
  7.7793404e-005
  8.2770359e-005
  8.8830584e-005
  9.6073541e-005
  1.0458447e-004
  1.1443069e-004
  1.2565975e-004
  1.3830095e-004
  1.5237164e-004
  1.6788823e-004
  1.8488097e-004
  2.0340968e-004
  2.2357671e-004
  2.4553324e-004
  2.6947544e-004
  2.9562809e-004
  3.2421477e-004
  3.5541527e-004
  3.8931268e-004
  4.2583522e-004
  4.6470061e-004
  5.0537443e-004
  5.4705552e-004
  5.8870103e-004
  6.2909830e-004
  6.6698134e-004
  7.0117662e-004
  7.3075259e-004
  7.5514229e-004
  7.7421280e-004
  7.8826821e-004
  7.9798784e-004
  8.0431725e-004
  8.0833565e-004
  8.1112428e-004
  8.1365248e-004
  8.1669189e-004
  8.2076047e-004
  8.2609402e-004
  8.3264212e-004
  8.4008645e-004
  8.4788118e-004
  8.5527789e-004
  8.5908911e-004
