# Supplementary material for: A Molecular Ruler for Measuring Quantitative Distance Distributions
Source: PLoS One. 2008 Oct 17;3(10):e3229. doi: 10.1371/journal.pone.0003229 (PMC2566812; doi:10.1371/journal.pone.0003229)
Supplement: Supplementary Materials S2 — MATLAB Data Analysis Scripts (2.42 MB ZIP) [file pone.0003229.s002.zip › Data for PLoS ONE/files for generating transforms/D10_std.txt]

  5.5431823e-001
  2.0797659e-001
  2.5734288e-001
  1.9212760e-001
  3.5116055e-001
  2.9620281e-001
  2.2304131e-001
  2.6482509e-001
  4.0007944e-001
  3.5703633e-001
  3.4333379e-001
  3.8979309e-001
  5.4914359e-001
  4.0344450e-001
  3.6074600e-001
  2.6142374e-001
  3.2449129e-001
  3.9487847e-001
  3.7396914e-001
  3.6849417e-001
  4.3410117e-001
  3.5420355e-001
  2.7738998e-001
  3.0580826e-001
  3.8623324e-001
  3.8796128e-001
  3.6257863e-001
  4.8945714e-001
  3.3450795e-001
  2.9742457e-001
  3.1372224e-001
  3.0963427e-001
  3.0047356e-001
  3.9131621e-001
  3.6432807e-001
  2.3394708e-001
  1.9918446e-001
  2.7700104e-001
  2.4538723e-001
  3.0586835e-001
  3.2210392e-001
  3.4074198e-001
  3.6597208e-001
  3.9311852e-001
  4.0245357e-001
  2.1910111e-001
  2.5803225e-001
  3.0448335e-001
  1.7554713e-001
  2.8285688e-001
  2.1643447e-001
  1.1624598e-001
  1.9549680e-001
  2.0320338e-001
  3.1969873e-001
  3.1804665e-001
  2.8454105e-001
  3.7443732e-001
  1.8788494e-001
  2.2660514e-001
  2.1836178e-001
  2.5480242e-001
  3.2659873e-001
  2.1657028e-001
  2.3762578e-001
  2.6442917e-001
  2.1849078e-001
  1.8853588e-001
  1.2258623e-001
  1.9214036e-001
  1.9060393e-001
  1.5627425e-001
  2.1537904e-001
  2.6643694e-001
  3.7390362e-001
  2.8558969e-001
  1.2496176e-001
  2.3538278e-001
  2.6992255e-001
  1.3307125e-001
  2.8391173e-001
  3.0362914e-001
  2.7681522e-001
  2.2337064e-001
  2.4097910e-001
  1.2545101e-001
  1.9339872e-001
  3.0051433e-001
  2.8825835e-001
  2.7904999e-001
  2.6274141e-001
  1.8585836e-001
  2.1705550e-001
  2.1641596e-001
  2.1838663e-001
  2.3440599e-001
  1.4722427e-001
  2.2248283e-001
  2.7650330e-001
  2.3968490e-001
  1.3452783e-001
  1.1269303e-001
  7.8857717e-002
  1.5084469e-001
  1.8730161e-001
  2.4573713e-001
  2.1762876e-001
  1.3660359e-001
  2.6248912e-001
  1.9924485e-001
  1.8060379e-001
  1.9324143e-001
  1.9132566e-001
  1.6813978e-001
  2.0626122e-001
  1.6335000e-001
  2.5647975e-001
  2.4753960e-001
  2.2104951e-001
  1.6838733e-001
  1.5803607e-001
  7.1441380e-002
  5.8819667e-002
  1.9730578e-001
  2.2169149e-001
  2.4322086e-001
  1.5270569e-001
  3.2946331e-002
  1.4694081e-001
  2.3968940e-001
  2.7797236e-001
  2.6020715e-001
  2.2279400e-001
  1.4141761e-001
  1.9816699e-001
  2.4336689e-001
  2.0269026e-001
  2.3716132e-001
  2.4114681e-001
  2.6557569e-001
  2.6680913e-001
  3.2561821e-001
  2.4608521e-001
  1.5198193e-001
  1.0886625e-001
  2.3847495e-001
  1.9697642e-001
  1.8416395e-001
  1.5101151e-001
  1.8440328e-001
  2.5014403e-001
  1.7986287e-001
  1.9752299e-001
  2.7063421e-001
  2.2768386e-001
  2.2099962e-001
  2.0011106e-001
  1.4913390e-001
  1.4492599e-001
  1.3353996e-001
  1.7093634e-001
  2.4354805e-001
  2.5808922e-001
  2.8354903e-001
  2.6795004e-001
  2.5862033e-001
  1.4146092e-001
  1.4535648e-001
  9.3984848e-002
  8.7811941e-002
  1.1198384e-001
  9.0098158e-002
  1.2138102e-001
  1.0608487e-001
  8.2947586e-002
  1.9252255e-001
  1.7243487e-001
  1.3486366e-001
  9.9493767e-002
  1.4588801e-001
  2.0836666e-001
  9.5407958e-002
  8.2755352e-002
  1.2521172e-001
  4.9077446e-002
  1.0883811e-001
  1.2474903e-001
  2.0239617e-001
  2.2600217e-001
  1.5554921e-001
  1.0886546e-001
  9.7612317e-002
  1.8088529e-001
  1.6609647e-001
  1.9273861e-001
  2.0611374e-001
  1.9132470e-001
  1.5872389e-001
  1.1795446e-001
  6.5286540e-002
  9.7111417e-002
  9.7189800e-002
  1.3929287e-001
  8.5292821e-002
  1.0898299e-001
  1.7226121e-001
  1.4207854e-001
  1.3460160e-001
  1.0507825e-001
  1.3041586e-001
  1.4179629e-001
  1.3887710e-001
  1.5009662e-001
  1.5669685e-001
  1.0324423e-001
  1.8746696e-001
  2.2417201e-001
  1.5719777e-001
  8.0718853e-002
  1.4591657e-001
  1.3681562e-001
  1.4032032e-001
  1.7293164e-001
  1.1629319e-001
  1.1570227e-001
  1.7850259e-001
  2.0589245e-001
  1.4153469e-001
  8.7651769e-002
  1.6051423e-001
  1.6189020e-001
  9.5665329e-002
  7.3186884e-002
  1.2074500e-001
  1.0272747e-001
  5.7279435e-002
  1.3423977e-001
  8.3907539e-002
  1.3119087e-001
  1.1161311e-001
  1.7602140e-001
  1.3906725e-001
  1.3724646e-001
  1.1815765e-001
  1.3151573e-001
  1.6313476e-001
  1.5733931e-001
  1.3409869e-001
  1.2841334e-001
  1.3038980e-001
  6.4428393e-002
  5.3316579e-002
  8.3889432e-002
  5.7948413e-002
  7.8611079e-002
  8.9340986e-002
  1.1633785e-001
  8.0012122e-002
  7.1056557e-002
  4.9382794e-002
  1.1046411e-001
  1.3396286e-001
  9.7229138e-002
  1.2288937e-001
  1.8264313e-001
  2.0693321e-001
  1.5841299e-001
  7.1850403e-002
  7.5362349e-002
  2.0832307e-001
  1.7173768e-001
  1.4156475e-001
  1.2685576e-001
  6.3724978e-002
  6.4035670e-002
  1.0030965e-001
  1.3302272e-001
  1.9366259e-001
  1.4977057e-001
  8.3813747e-002
  9.6641023e-002
  6.2096760e-002
  8.1236123e-002
  1.4325372e-001
  1.7211713e-001
  1.3202792e-001
  1.4272493e-001
  8.7190191e-002
  3.2811138e-002
  4.8568557e-002
  1.1387501e-001
  9.8876498e-002
  1.1579620e-001
  1.4210332e-001
  7.9422651e-002
  1.0458041e-001
  8.4976625e-002
  1.2629522e-001
  1.5458806e-001
  9.7928177e-002
  7.9299589e-002
  3.2425965e-001
  2.2569727e-001
  2.2450334e-001
  1.1587011e-001
  1.1127648e-001
  1.5347570e-001
  1.1014606e-001
  8.2282489e-002
  9.9772363e-002
  1.4564139e-001
  1.4964702e-001
  1.7007809e-001
  8.5789445e-002
  8.2140176e-002
  1.3936321e-001
  1.8269477e-001
  1.2802686e-001
  8.7182979e-002
  7.6904744e-002
  6.0856221e-002
  5.8044527e-002
  1.1524249e-001
  1.1247202e-001
  1.3109484e-001
  1.1227250e-001
  9.7126390e-002
  9.2085701e-002
  3.7389051e-002
  5.2075787e-002
  6.4968631e-002
  9.7668782e-002
  1.3807102e-001
  7.8044249e-002
  4.7630216e-002
  8.4276859e-002
  5.5931060e-002
  1.0920748e-001
  9.2079712e-002
  8.4556232e-002
  7.8771439e-002
  1.1586680e-001
  8.7971821e-002
  1.3491542e-001
  1.6341210e-001
  1.7146350e-001
  1.4663665e-001
  1.2697306e-001
  5.5436684e-002
  7.1350112e-002
  1.2952062e-001
  8.4993435e-002
  9.0517621e-002
  1.2461525e-001
  1.5349250e-001
  1.1938830e-001
  7.2924618e-002
  1.0403894e-001
  6.5131164e-002
  8.8909771e-002
  5.6734212e-002
  9.7431419e-002
  9.2181043e-002
  9.0215433e-002
  6.3936492e-002
  7.5395781e-002
  5.1104122e-002
  5.1262982e-002
  1.3332491e-001
  1.5076637e-001
  3.3173780e-002
  7.2946051e-002
  5.9680512e-002
  6.3474132e-002
  7.0093584e-002
  4.1392562e-002
  2.6558575e-002
  2.6416407e-002
  1.1482687e-001
  9.7147834e-002
  1.5479458e-001
  1.4107894e-001
  9.5135035e-002
  6.8225162e-002
  7.0568784e-002
  1.0381736e-001
  8.3386987e-002
  4.6042376e-002
  2.8295432e-002
  5.5095079e-002
  9.5275645e-002
  1.0823271e-001
  9.4807296e-002
  5.2322228e-002
  1.3613463e-001
  8.4553489e-002
  4.0090350e-002
  4.9993723e-002
  7.5953498e-002
  1.0173460e-001
  1.0200958e-001
  1.3319955e-001
  1.2998663e-001
  1.4951032e-001
  2.4187196e-002
  1.1917222e-001
  8.6021115e-002
  1.0226317e-001
  6.9492614e-002
  1.1644699e-001
  5.6521882e-002
  1.0087343e-001
  9.6354517e-002
  8.3209812e-002
  1.0591927e-001
  6.9601539e-002
  4.6762197e-002
  1.2632386e-001
  2.0027278e-001
  1.2811312e-001
  7.8789902e-002
  9.3790605e-002
  6.4975566e-002
  1.0167040e-001
  1.2840507e-001
  9.2876380e-002
  7.0283550e-002
  7.3658356e-002
  3.6871045e-002
  8.4550029e-002
  6.7330435e-002
  1.0537411e-001
  1.3742469e-001
  5.2914530e-002
  8.7290161e-002
  9.2392557e-002
  1.0793112e-001
  5.2254309e-002
  3.6509789e-002
  9.7531078e-002
  6.9157227e-002
  1.3426896e-001
  5.1809373e-002
  6.2006274e-002
  6.7024435e-002
  9.9382709e-002
  1.2323678e-001
  2.1945310e-002
  4.6619633e-002
  5.9214019e-002
  1.0493524e-001
  4.0018172e-002
  1.2095007e-001
  9.1530247e-002
  7.2578806e-002
  4.5949226e-002
  7.9878185e-002
  6.6225110e-002
  6.5457493e-002
  7.0960606e-002
  1.0170130e-001
  8.8965385e-002
  1.0474156e-001
  4.6499711e-002
  4.5041532e-002
  9.6473421e-002
  7.3977334e-002
  5.5556746e-002
  7.2026935e-002
  6.9169196e-002
  7.6649488e-002
  8.2269025e-002
  4.9616478e-002
  7.1659318e-002
  9.0384010e-002
  6.7092924e-002
  8.7953471e-002
  1.2150488e-001
  7.1864442e-002
  8.6457353e-002
  4.0028021e-002
  5.1894617e-002
  3.4645287e-002
  6.6552210e-002
  4.0353862e-002
  5.6297380e-002
  8.8352966e-002
  3.8588823e-002
  7.8459247e-002
  6.8248877e-002
  6.6699315e-002
  6.4974160e-002
  7.7332118e-002
  4.7936366e-002
  4.1447057e-002
  1.0152538e-001
  1.4396954e-001
  1.0829663e-001
  5.6759932e-002
  4.3746655e-002
  6.9861459e-002
  7.9268132e-002
  6.0783327e-002
  6.2627167e-002
  1.0491669e-001
  1.1335981e-001
  1.1550165e-001
  5.8934982e-002
  7.3801446e-002
  6.2073728e-002
  6.9755682e-002
  9.7654659e-002
  9.0553934e-002
  5.3266663e-002
  7.2926914e-002
  9.7799066e-002
  4.4956406e-002
  8.6138440e-002
  5.5223452e-002
  4.4594569e-002
  5.5346128e-002
  7.2836186e-002
  6.6659526e-002
  5.2014239e-002
  9.6526515e-002
  7.9366127e-002
  4.6523504e-002
  7.6367551e-002
  3.3422710e-002
  6.1169110e-002
  7.1870184e-002
  1.2333785e-001
  8.7029069e-002
  8.5371175e-002
  5.5816452e-002
  6.2491988e-002
  1.1081380e-001
  6.3550872e-002
  7.8851505e-002
  1.2784970e-001
  1.3120983e-001
  1.1803640e-001
  8.2256556e-002
  2.2718377e-002
  6.2789453e-002
  3.6817104e-002
  6.5778892e-002
  1.0326946e-001
  7.8182839e-002
  4.9699782e-002
  5.0408414e-002
  5.8199759e-002
  8.4121344e-002
  7.9437026e-002
  1.2706864e-001
  1.0691723e-001
  6.1526654e-002
  9.2226271e-002
  7.0279773e-002
  5.5916319e-002
  6.3633596e-002
  4.0080260e-002
  4.3825280e-002
  5.0650880e-002
  4.8156280e-002
  5.2941710e-002
  4.1793193e-002
  6.8223840e-002
  3.9447208e-002
  6.8128246e-002
  8.4568998e-002
  1.0306727e-001
  4.7384644e-002
  3.7137538e-002
  7.9274720e-002
  7.4824497e-002
  4.5575201e-002
  9.6174352e-002
  7.4974457e-002
  1.0182434e-001
  9.5864477e-002
  4.8809129e-002
  3.1758573e-002
  1.6200822e-002
  6.6974223e-002
  6.7184811e-002
  6.7508343e-002
  7.7840304e-002
  6.8729770e-002
  4.9437732e-002
  3.1943825e-002
  6.8292838e-002
  1.0580841e-001
  5.0283427e-002
  4.7514503e-002
  6.8874919e-002
  2.2473218e-002
  8.8269281e-002
  1.2078059e-001
  1.0741813e-001
  9.7894739e-002
  7.7212120e-002
  7.6025332e-002
  7.1029768e-002
  5.7667089e-002
  7.1700676e-002
  4.9577933e-002
  4.2935701e-002
  6.8544793e-002
  7.1436875e-002
  9.8763974e-002
  1.0114311e-001
  5.6479490e-002
  2.3172165e-002
  1.1377588e-001
  9.2090825e-002
  1.3977227e-001
  6.8243056e-002
  8.4523161e-002
  1.1629849e-001
  1.1617088e-001
  6.3694061e-002
  5.0525848e-002
  3.6710541e-002
  4.9637026e-002
  5.2189751e-002
  1.0528012e-001
  9.1737548e-002
  6.8938046e-002
  5.6620144e-002
  4.8794599e-002
  8.8008743e-002
  9.8430344e-002
  5.7238147e-002
  3.9253647e-002
  6.2919460e-002
  1.4553058e-001
  1.2758859e-001
  6.9785838e-002
  9.5786722e-002
  1.2015296e-001
  1.1176312e-001
  5.5689332e-002
  7.3645288e-002
  3.6188442e-002
  4.7443401e-002
  7.5402622e-002
  8.2490062e-002
  4.7171064e-002
  5.6476579e-002
  9.1472342e-002
  4.5225111e-002
  5.1979272e-002
  8.6134257e-002
  1.0464608e-001
  7.2597056e-002
  9.7122366e-002
  8.2807184e-002
  5.3128018e-002
  5.5430268e-002
  5.2010388e-002
  7.9504950e-002
  1.2484978e-001
  1.2425487e-001
  5.6027179e-002
  7.2031504e-002
  7.2692547e-002
  4.2187326e-002
  6.9477532e-002
  1.2265290e-001
  1.4566463e-001
  1.3726726e-001
  5.4582606e-002
  5.9363934e-002
  8.6609724e-002
  5.4868364e-002
  5.5026007e-002
  3.5151163e-002
  5.9191813e-002
  7.0146658e-002
  5.5357058e-002
  3.0866483e-002
  8.3280963e-002
  1.1107284e-001
  1.1151308e-001
  1.2365245e-001
  1.5258301e-001
  9.9495233e-002
  9.2118144e-002
  4.5827751e-002
  4.2974125e-002
  4.4649008e-002
  8.8855188e-002
  9.6050844e-002
  9.3327503e-002
  3.0209284e-002
  4.9771052e-002
  9.1069021e-002
  8.2450289e-002
  7.3157966e-002
  7.0167210e-002
  3.6116786e-002
  3.0855784e-002
  2.6564487e-002
  9.9968468e-002
  9.5336055e-002
  1.1895943e-001
  8.5276303e-002
  9.4042397e-002
  1.2663530e-001
  9.0495088e-002
  9.2211030e-002
  6.3384008e-002
  6.7254130e-002
  1.3548944e-001
  1.1988579e-001
  8.2031341e-002
  5.0617705e-002
  5.3408777e-002
  8.0853820e-002
  1.2841020e-001
  5.5069785e-002
  5.3236349e-002
  5.3550263e-002
  9.6194790e-002
  1.1315754e-001
  1.3825476e-001
  6.8271944e-002
  1.1023626e-001
  1.0103089e-001
  2.8222511e-002
  9.1512511e-002
  1.0262533e-001
  1.5016892e-001
  9.7586023e-002
  1.0111775e-001
  4.5863741e-002
  6.5212691e-002
  4.4816584e-002
  8.5953899e-002
  4.6250115e-002
  7.9549866e-002
  1.0964758e-001
  1.2336529e-001
  5.7981186e-002
  6.6053295e-002
  1.3426486e-001
  1.4085929e-001
  1.0726468e-001
  1.0266054e-001
  7.3852906e-002
  6.4421691e-002
  3.5047251e-002
  3.9883976e-002
  7.5039827e-002
  1.2004001e-001
  9.7237741e-002
  8.0958775e-002
  6.7977781e-002
  9.2181825e-002
  9.5882153e-002
  8.0373160e-002
  7.9452108e-002
  7.4131655e-002
  1.3205036e-001
  1.0148156e-001
  9.6967480e-002
  3.4434923e-001
  2.8894386e-001
  9.6066125e-002
  8.8017945e-002
  1.0222424e-001
  7.1772995e-002
  5.2911728e-002
  3.9464345e-002
  7.4257093e-002
  1.5154817e-001
  1.5394739e-001
  1.2391302e-001
  9.4467057e-002
  5.9575007e-002
  1.0469159e-001
  4.9998826e-002
  8.5832099e-002
  1.1005312e-001
  8.3637150e-002
  1.1453342e-001
  7.0217681e-002
  6.4859058e-002
  1.8749448e-002
  1.0673387e-001
  1.1066901e-001
  1.1848000e-001
  1.1846157e-001
  1.2805518e-001
  1.2450240e-001
  1.7510543e-001
  1.6720973e-001
  1.0317489e-001
  5.6854220e-002
  1.4400544e-001
  1.5263804e-001
  1.5521033e-001
  1.0118882e-001
  1.1787965e-001
  1.1332233e-001
  7.2999026e-002
  9.9904528e-002
  5.7663565e-002
  1.2178262e-001
