# Supplementary material for: A Molecular Ruler for Measuring Quantitative Distance Distributions
Source: PLoS One. 2008 Oct 17;3(10):e3229. doi: 10.1371/journal.pone.0003229 (PMC2566812; doi:10.1371/journal.pone.0003229)
Supplement: Supplementary Materials S2 — MATLAB Data Analysis Scripts (2.42 MB ZIP) [file pone.0003229.s002.zip › Data for PLoS ONE/files for generating transforms/D25_std.txt]

  1.1198348e-001
  4.2015473e-002
  5.1988460e-002
  3.8813657e-002
  7.0941525e-002
  5.9838951e-002
  4.5058850e-002
  5.3500019e-002
  8.0824130e-002
  7.2128552e-002
  6.9360361e-002
  7.8746079e-002
  1.1093810e-001
  8.1503939e-002
  7.2877980e-002
  5.2812877e-002
  6.5553795e-002
  7.9773429e-002
  7.5549322e-002
  7.4443267e-002
  8.7697206e-002
  7.1556272e-002
  5.6038380e-002
  6.1779446e-002
  7.8026918e-002
  7.8376017e-002
  7.3248208e-002
  9.8880231e-002
  6.7577363e-002
  6.0085772e-002
  6.3378230e-002
  6.2552378e-002
  6.0701730e-002
  7.9053779e-002
  7.3601630e-002
  4.7262036e-002
  4.0239284e-002
  5.5959807e-002
  4.9573178e-002
  6.1791585e-002
  6.5071499e-002
  6.8836763e-002
  7.3933754e-002
  7.9417882e-002
  8.1303751e-002
  4.4262851e-002
  5.2127728e-002
  6.1511787e-002
  3.5464066e-002
  5.7142804e-002
  4.3724135e-002
  2.3484037e-002
  3.9494303e-002
  4.1051188e-002
  6.4585602e-002
  6.4251848e-002
  5.7483041e-002
  7.5643903e-002
  3.7956554e-002
  4.5778816e-002
  4.4113490e-002
  5.1475237e-002
  6.5979542e-002
  4.3751571e-002
  4.8005208e-002
  5.3420034e-002
  4.4139551e-002
  3.8088056e-002
  2.4764895e-002
  3.8816234e-002
  3.8505844e-002
  3.1570556e-002
  4.3510918e-002
  5.3825644e-002
  7.5536084e-002
  5.7694887e-002
  2.5244801e-002
  4.7552077e-002
  5.4529808e-002
  2.6883080e-002
  5.7355906e-002
  6.1339221e-002
  5.5922267e-002
  4.5125381e-002
  4.8682646e-002
  2.5343638e-002
  3.9070449e-002
  6.0709966e-002
  5.8234011e-002
  5.6373735e-002
  5.3079073e-002
  3.7547144e-002
  4.3849595e-002
  4.3720396e-002
  4.4118511e-002
  4.7354745e-002
  2.9742276e-002
  4.4946027e-002
  5.5859253e-002
  4.8421191e-002
  2.7177340e-002
  2.2766269e-002
  1.5930852e-002
  3.0473675e-002
  3.7838710e-002
  4.9643864e-002
  4.3965407e-002
  2.7596685e-002
  5.3028106e-002
  4.0251484e-002
  3.6485614e-002
  3.9038673e-002
  3.8651649e-002
  3.3967632e-002
  4.1668933e-002
  3.3000000e-002
  5.1814091e-002
  5.0007999e-002
  4.4656466e-002
  3.4017642e-002
  3.1926478e-002
  1.4432602e-002
  1.1882761e-002
  3.9859754e-002
  4.4786159e-002
  4.9135527e-002
  3.0849635e-002
  6.6558245e-003
  2.9685013e-002
  4.8422102e-002
  5.6156033e-002
  5.2567100e-002
  4.5008888e-002
  2.8569214e-002
  4.0033736e-002
  4.9165028e-002
  4.0947527e-002
  4.7911377e-002
  4.8716527e-002
  5.3651654e-002
  5.3900835e-002
  6.5781456e-002
  4.9714183e-002
  3.0703420e-002
  2.1993181e-002
  4.8176758e-002
  3.9793216e-002
  3.7204838e-002
  3.0507376e-002
  3.7253188e-002
  5.0534147e-002
  3.6335933e-002
  3.9903634e-002
  5.4673577e-002
  4.5996739e-002
  4.4646388e-002
  4.0426476e-002
  3.0128060e-002
  2.9277978e-002
  2.6977769e-002
  3.4532593e-002
  4.9201626e-002
  5.2139237e-002
  5.7282633e-002
  5.4131322e-002
  5.2246531e-002
  2.8577964e-002
  2.9364945e-002
  1.8986838e-002
  1.7739786e-002
  2.2622997e-002
  1.8201648e-002
  2.4521419e-002
  2.1431286e-002
  1.6757088e-002
  3.8893444e-002
  3.4835327e-002
  2.7245183e-002
  2.0099751e-002
  2.9472326e-002
  4.2094275e-002
  1.9274335e-002
  1.6718253e-002
  2.5295296e-002
  9.9146356e-003
  2.1987496e-002
  2.5201825e-002
  4.0888116e-002
  4.5657004e-002
  3.1424083e-002
  2.1993022e-002
  1.9719660e-002
  3.6542482e-002
  3.3554843e-002
  3.8937092e-002
  4.1639139e-002
  3.8651455e-002
  3.2065433e-002
  2.3829184e-002
  1.3189200e-002
  1.9618468e-002
  1.9634303e-002
  2.8139973e-002
  1.7230873e-002
  2.2016765e-002
  3.4800244e-002
  2.8702735e-002
  2.7192242e-002
  2.1227930e-002
  2.6346638e-002
  2.8645715e-002
  2.8055980e-002
  3.0322549e-002
  3.1655930e-002
  2.0857421e-002
  3.7872114e-002
  4.5287275e-002
  3.1757125e-002
  1.6306839e-002
  2.9478094e-002
  2.7639519e-002
  2.8347540e-002
  3.4935684e-002
  2.3493574e-002
  2.3374195e-002
  3.6061129e-002
  4.1594435e-002
  2.8592866e-002
  1.7707428e-002
  3.2427118e-002
  3.2705091e-002
  1.9326329e-002
  1.4785229e-002
  2.4392929e-002
  2.0753024e-002
  1.1571603e-002
  2.7119145e-002
  1.6951018e-002
  2.6503207e-002
  2.2548104e-002
  3.5559879e-002
  2.8094394e-002
  2.7726558e-002
  2.3870233e-002
  2.6568835e-002
  3.2956517e-002
  3.1785720e-002
  2.7090644e-002
  2.5942089e-002
  2.6341374e-002
  1.3015837e-002
  1.0771026e-002
  1.6947360e-002
  1.1706750e-002
  1.5881026e-002
  1.8048684e-002
  2.3502596e-002
  1.6164065e-002
  1.4354860e-002
  9.9763220e-003
  2.2315981e-002
  2.7063204e-002
  1.9642250e-002
  2.4826135e-002
  3.6897602e-002
  4.1804689e-002
  3.2002625e-002
  1.4515233e-002
  1.5224717e-002
  4.2085469e-002
  3.4694481e-002
  2.8598939e-002
  2.5627427e-002
  1.2873733e-002
  1.2936499e-002
  2.0264575e-002
  2.6873277e-002
  3.9123756e-002
  3.0256681e-002
  1.6932070e-002
  1.9523439e-002
  1.2544800e-002
  1.6411338e-002
  2.8940145e-002
  3.4771138e-002
  2.6672308e-002
  2.8833319e-002
  1.7614180e-002
  6.6285127e-003
  9.8118296e-003
  2.3005052e-002
  1.9975050e-002
  2.3393171e-002
  2.8707742e-002
  1.6044980e-002
  2.1127355e-002
  1.7166995e-002
  2.5514186e-002
  3.1229912e-002
  1.9783470e-002
  1.6020119e-002
  6.5507001e-002
  4.5595408e-002
  4.5354211e-002
  2.3408104e-002
  2.2480096e-002
  3.1005191e-002
  2.2251730e-002
  1.6622725e-002
  2.0156033e-002
  2.9422504e-002
  3.0231722e-002
  3.4359211e-002
  1.7331201e-002
  1.6593975e-002
  2.8154183e-002
  3.6908035e-002
  2.5864013e-002
  1.7612723e-002
  1.5536312e-002
  1.2294186e-002
  1.1726167e-002
  2.3281312e-002
  2.2721620e-002
  2.6483806e-002
  2.2681314e-002
  1.9621493e-002
  1.8603172e-002
  7.5533436e-003
  1.0520361e-002
  1.3124976e-002
  1.9731067e-002
  2.7893135e-002
  1.5766515e-002
  9.6222658e-003
  1.7025628e-002
  1.1299204e-002
  2.2062117e-002
  1.8601962e-002
  1.7082067e-002
  1.5913422e-002
  2.3407435e-002
  1.7772085e-002
  2.7255640e-002
  3.3012545e-002
  3.4639090e-002
  2.9623566e-002
  2.5651123e-002
  1.1199330e-002
  1.4414164e-002
  2.6165781e-002
  1.7170391e-002
  1.8286388e-002
  2.5174797e-002
  3.1008586e-002
  2.4118848e-002
  1.4732246e-002
  2.1017968e-002
  1.3157811e-002
  1.7961570e-002
  1.1461457e-002
  1.9683115e-002
  1.8622433e-002
  1.8225340e-002
  1.2916463e-002
  1.5231471e-002
  1.0324065e-002
  1.0356158e-002
  2.6934325e-002
  3.0457852e-002
  6.7017737e-003
  1.4736576e-002
  1.2056669e-002
  1.2823057e-002
  1.4160320e-002
  8.3621337e-003
  5.3653686e-003
  5.3366479e-003
  2.3197347e-002
  1.9625825e-002
  3.1271633e-002
  2.8500796e-002
  1.9219199e-002
  1.3782861e-002
  1.4256320e-002
  2.0973204e-002
  1.6845856e-002
  9.3014902e-003
  5.7162488e-003
  1.1130319e-002
  1.9247605e-002
  2.1865193e-002
  1.9152989e-002
  1.0570147e-002
  2.7501945e-002
  1.7081513e-002
  8.0990607e-003
  1.0099742e-002
  1.5344141e-002
  2.0552445e-002
  2.0607996e-002
  2.6909001e-002
  2.6259925e-002
  3.0204106e-002
  4.8863023e-003
  2.4075195e-002
  1.7378003e-002
  2.0659227e-002
  1.4038912e-002
  2.3524645e-002
  1.1418562e-002
  2.0378470e-002
  1.9465559e-002
  1.6810063e-002
  2.1397832e-002
  1.4060917e-002
  9.4469085e-003
  2.5519971e-002
  4.0459148e-002
  2.5881439e-002
  1.5917152e-002
  1.8947597e-002
  1.3126377e-002
  2.0539474e-002
  2.5940419e-002
  1.8762905e-002
  1.4198697e-002
  1.4880476e-002
  7.4486959e-003
  1.7080814e-002
  1.3602108e-002
  2.1287699e-002
  2.7762563e-002
  1.0689804e-002
  1.7634376e-002
  1.8665163e-002
  2.1804267e-002
  1.0556426e-002
  7.3757149e-003
  1.9703248e-002
  1.3971157e-002
  2.7125042e-002
  1.0466540e-002
  1.2526520e-002
  1.3540290e-002
  2.0077315e-002
  2.4896320e-002
  4.4333960e-003
  9.4181076e-003
  1.1962428e-002
  2.1199038e-002
  8.0844791e-003
  2.4434357e-002
  1.8490959e-002
  1.4662385e-002
  9.2826720e-003
  1.6137007e-002
  1.3378810e-002
  1.3223736e-002
  1.4335476e-002
  2.0545717e-002
  1.7972805e-002
  2.1159912e-002
  9.3938810e-003
  9.0992994e-003
  1.9489580e-002
  1.4944916e-002
  1.1223585e-002
  1.4550896e-002
  1.3973575e-002
  1.5484745e-002
  1.6620005e-002
  1.0023531e-002
  1.4476630e-002
  1.8259396e-002
  1.3554126e-002
  1.7768378e-002
  2.4546440e-002
  1.4518069e-002
  1.7466132e-002
  8.0864689e-003
  1.0483761e-002
  6.9990478e-003
  1.3444891e-002
  8.1522954e-003
  1.1373208e-002
  1.7849084e-002
  7.7957219e-003
  1.5850353e-002
  1.3787652e-002
  1.3474609e-002
  1.3126093e-002
  1.5622650e-002
  9.6841143e-003
  8.3731428e-003
  2.0510177e-002
  2.9084755e-002
  2.1878107e-002
  1.1466653e-002
  8.8377081e-003
  1.4113426e-002
  1.6013764e-002
  1.2279460e-002
  1.2651953e-002
  2.1195290e-002
  2.2900971e-002
  2.3333667e-002
  1.1906057e-002
  1.4909383e-002
  1.2540147e-002
  1.4092057e-002
  1.9728214e-002
  1.8293724e-002
  1.0760942e-002
  1.4732710e-002
  1.9757387e-002
  9.0821022e-003
  1.7401705e-002
  1.1156253e-002
  9.0090039e-003
  1.1181036e-002
  1.4714381e-002
  1.3466571e-002
  1.0507927e-002
  1.9500306e-002
  1.6033561e-002
  9.3986877e-003
  1.5427788e-002
  6.7520626e-003
  1.2357396e-002
  1.4519229e-002
  2.4916738e-002
  1.7581630e-002
  1.7246702e-002
  1.1276051e-002
  1.2624644e-002
  2.2386626e-002
  1.2838560e-002
  1.5929597e-002
  2.5828222e-002
  2.6507037e-002
  2.3845738e-002
  1.6617486e-002
  4.5895712e-003
  1.2684738e-002
  7.4377987e-003
  1.3288665e-002
  2.0862518e-002
  1.5794513e-002
  1.0040360e-002
  1.0183518e-002
  1.1757527e-002
  1.6994211e-002
  1.6047884e-002
  2.5670433e-002
  2.1599440e-002
  1.2429627e-002
  1.8631570e-002
  1.4197934e-002
  1.1296226e-002
  1.2855272e-002
  8.0970223e-003
  8.8535919e-003
  1.0232501e-002
  9.7285415e-003
  1.0695295e-002
  8.4430693e-003
  1.3782594e-002
  7.9691330e-003
  1.3763282e-002
  1.7084646e-002
  2.0821671e-002
  9.5726553e-003
  7.5025329e-003
  1.6015095e-002
  1.5116060e-002
  9.2071114e-003
  1.9429162e-002
  1.5146355e-002
  2.0570574e-002
  1.9366561e-002
  9.8604300e-003
  6.4158733e-003
  3.2728934e-003
  1.3530146e-002
  1.3572689e-002
  1.3638049e-002
  1.5725314e-002
  1.3884802e-002
  9.9874206e-003
  6.4532979e-003
  1.3796533e-002
  2.1375437e-002
  1.0158268e-002
  9.5988895e-003
  1.3914125e-002
  4.5400441e-003
  1.7832178e-002
  2.4400120e-002
  2.1700633e-002
  1.9776715e-002
  1.5598408e-002
  1.5358653e-002
  1.4349448e-002
  1.1649917e-002
  1.4484985e-002
  1.0015744e-002
  8.6738790e-003
  1.3847433e-002
  1.4431692e-002
  1.9952318e-002
  2.0432951e-002
  1.1409998e-002
  4.6812454e-003
  2.2985027e-002
  1.8604207e-002
  2.8236823e-002
  1.3786476e-002
  1.7075386e-002
  2.3494644e-002
  2.3468865e-002
  1.2867487e-002
  1.0207242e-002
  7.4162710e-003
  1.0027682e-002
  1.0543384e-002
  2.1268711e-002
  1.8532838e-002
  1.3926878e-002
  1.1438413e-002
  9.8574948e-003
  1.7779544e-002
  1.9884918e-002
  1.1563262e-002
  7.9300296e-003
  1.2711002e-002
  2.9400118e-002
  2.5775473e-002
  1.4098149e-002
  1.9350853e-002
  2.4273325e-002
  2.2578409e-002
  1.1250370e-002
  1.4877836e-002
  7.3107964e-003
  9.5845255e-003
  1.5232853e-002
  1.6664659e-002
  9.5295079e-003
  1.1409410e-002
  1.8479261e-002
  9.1363860e-003
  1.0500863e-002
  1.7400860e-002
  2.1140622e-002
  1.4666072e-002
  1.9620680e-002
  1.6728724e-002
  1.0732933e-002
  1.1198034e-002
  1.0507149e-002
  1.6061606e-002
  2.5222178e-002
  2.5101994e-002
  1.1318622e-002
  1.4551819e-002
  1.4685363e-002
  8.5226921e-003
  1.4035865e-002
  2.4778364e-002
  2.9427198e-002
  2.7730759e-002
  1.1026789e-002
  1.1992714e-002
  1.7496914e-002
  1.1084518e-002
  1.1116365e-002
  7.1012450e-003
  1.1957942e-002
  1.4171042e-002
  1.1183244e-002
  6.2356531e-003
  1.6824437e-002
  2.2438958e-002
  2.2527894e-002
  2.4980292e-002
  3.0824850e-002
  2.0100047e-002
  1.8609726e-002
  9.2581316e-003
  8.6816415e-003
  9.0200017e-003
  1.7950543e-002
  1.9404211e-002
  1.8854041e-002
  6.1028856e-003
  1.0054758e-002
  1.8397782e-002
  1.6656624e-002
  1.4779387e-002
  1.4175194e-002
  7.2963205e-003
  6.2334918e-003
  5.3665631e-003
  2.0195650e-002
  1.9259809e-002
  2.4032208e-002
  1.7227536e-002
  1.8998464e-002
  2.5582888e-002
  1.8281836e-002
  1.8628491e-002
  1.2804850e-002
  1.3586693e-002
  2.7371604e-002
  2.4219352e-002
  1.6571988e-002
  1.0225799e-002
  1.0789652e-002
  1.6334105e-002
  2.5941455e-002
  1.1125209e-002
  1.0754818e-002
  1.0818235e-002
  1.9433291e-002
  2.2860109e-002
  2.7930255e-002
  1.3792312e-002
  2.2269951e-002
  2.0410280e-002
  5.7015173e-003
  1.8487376e-002
  2.0732390e-002
  3.0337155e-002
  1.9714348e-002
  2.0427829e-002
  9.2654023e-003
  1.3174281e-002
  9.0538554e-003
  1.7364424e-002
  9.3434576e-003
  1.6070680e-002
  2.2151027e-002
  2.4922281e-002
  1.1713371e-002
  1.3344100e-002
  2.7124214e-002
  2.8456423e-002
  2.1669633e-002
  2.0739503e-002
  1.4919779e-002
  1.3014483e-002
  7.0802528e-003
  8.0573688e-003
  1.5159561e-002
  2.4250507e-002
  1.9643988e-002
  1.6355308e-002
  1.3732885e-002
  1.8622591e-002
  1.9370132e-002
  1.6237002e-002
  1.6050931e-002
  1.4976092e-002
  2.6676841e-002
  2.0501326e-002
  1.9589390e-002
  6.9565502e-002
  5.8372496e-002
  1.9407298e-002
  1.7781403e-002
  2.0651361e-002
  1.4499595e-002
  1.0689238e-002
  7.9725949e-003
  1.5001433e-002
  3.0615792e-002
  3.1100482e-002
  2.5032933e-002
  1.9084254e-002
  1.2035355e-002
  2.1149816e-002
  1.0100773e-002
  1.7339818e-002
  2.2232953e-002
  1.6896394e-002
  2.3138064e-002
  1.4185390e-002
  1.3102840e-002
  3.7877672e-003
  2.1562398e-002
  2.2357376e-002
  2.3935354e-002
  2.3931630e-002
  2.5869734e-002
  2.5152001e-002
  3.5374834e-002
  3.3779744e-002
  2.0843412e-002
  1.1485701e-002
  2.9092009e-002
  3.0835968e-002
  3.1355622e-002
  2.0442186e-002
  2.3814070e-002
  2.2893401e-002
  1.4747278e-002
  2.0182733e-002
  1.1649205e-002
  2.4602549e-002
