# Supplementary material for: A Molecular Ruler for Measuring Quantitative Distance Distributions
Source: PLoS One. 2008 Oct 17;3(10):e3229. doi: 10.1371/journal.pone.0003229 (PMC2566812; doi:10.1371/journal.pone.0003229)
Supplement: Supplementary Materials S2 — MATLAB Data Analysis Scripts (2.42 MB ZIP) [file pone.0003229.s002.zip › Data for PLoS ONE/files for generating transforms/ICF.txt]

  7.5297494e-001  1.0000000e+000  6.0653066e-001  1.3533528e-001  1.1108997e-002  0.0000000e+000  0.0000000e+000  0.0000000e+000  0.0000000e+000  0.0000000e+000  0.0000000e+000  0.0000000e+000  0.0000000e+000  0.0000000e+000  0.0000000e+000  0.0000000e+000  0.0000000e+000  0.0000000e+000  0.0000000e+000  0.0000000e+000  0.0000000e+000  0.0000000e+000  0.0000000e+000  0.0000000e+000  0.0000000e+000  0.0000000e+000  0.0000000e+000  0.0000000e+000  0.0000000e+000  0.0000000e+000  0.0000000e+000  0.0000000e+000  0.0000000e+000  0.0000000e+000  0.0000000e+000  0.0000000e+000  0.0000000e+000  0.0000000e+000  0.0000000e+000  0.0000000e+000  0.0000000e+000  0.0000000e+000  0.0000000e+000  0.0000000e+000  0.0000000e+000  0.0000000e+000  0.0000000e+000  0.0000000e+000  0.0000000e+000  0.0000000e+000  0.0000000e+000  0.0000000e+000  0.0000000e+000  0.0000000e+000  0.0000000e+000  0.0000000e+000  0.0000000e+000  0.0000000e+000  0.0000000e+000  0.0000000e+000  0.0000000e+000  0.0000000e+000  0.0000000e+000  0.0000000e+000  0.0000000e+000  0.0000000e+000  0.0000000e+000  0.0000000e+000  0.0000000e+000  0.0000000e+000  0.0000000e+000  0.0000000e+000  0.0000000e+000  0.0000000e+000  0.0000000e+000  0.0000000e+000  0.0000000e+000  0.0000000e+000  0.0000000e+000  0.0000000e+000  0.0000000e+000  0.0000000e+000  0.0000000e+000  0.0000000e+000  0.0000000e+000  0.0000000e+000  0.0000000e+000  0.0000000e+000  0.0000000e+000  0.0000000e+000  0.0000000e+000  0.0000000e+000  0.0000000e+000  0.0000000e+000  0.0000000e+000  0.0000000e+000  0.0000000e+000  0.0000000e+000  0.0000000e+000  0.0000000e+000  0.0000000e+000  0.0000000e+000  0.0000000e+000  0.0000000e+000  0.0000000e+000  0.0000000e+000  0.0000000e+000  0.0000000e+000  0.0000000e+000  0.0000000e+000  0.0000000e+000  0.0000000e+000  0.0000000e+000  0.0000000e+000  0.0000000e+000  0.0000000e+000  0.0000000e+000  0.0000000e+000  0.0000000e+000  0.0000000e+000  0.0000000e+000  0.0000000e+000  0.0000000e+000  0.0000000e+000  0.0000000e+000  0.0000000e+000  0.0000000e+000  0.0000000e+000  0.0000000e+000  0.0000000e+000  0.0000000e+000  0.0000000e+000  0.0000000e+000  0.0000000e+000  0.0000000e+000  0.0000000e+000  0.0000000e+000  0.0000000e+000  0.0000000e+000  0.0000000e+000  0.0000000e+000  0.0000000e+000  0.0000000e+000  0.0000000e+000  0.0000000e+000  0.0000000e+000  0.0000000e+000  0.0000000e+000  0.0000000e+000  0.0000000e+000  0.0000000e+000  0.0000000e+000  0.0000000e+000  0.0000000e+000  0.0000000e+000  0.0000000e+000  0.0000000e+000  0.0000000e+000  0.0000000e+000  0.0000000e+000  0.0000000e+000  0.0000000e+000  0.0000000e+000  0.0000000e+000  0.0000000e+000  0.0000000e+000  0.0000000e+000  0.0000000e+000  0.0000000e+000  0.0000000e+000  0.0000000e+000  0.0000000e+000  0.0000000e+000  0.0000000e+000  0.0000000e+000  0.0000000e+000  0.0000000e+000  0.0000000e+000  0.0000000e+000  0.0000000e+000  0.0000000e+000  0.0000000e+000  0.0000000e+000  0.0000000e+000  0.0000000e+000  0.0000000e+000  0.0000000e+000  0.0000000e+000  0.0000000e+000  0.0000000e+000  0.0000000e+000  0.0000000e+000  0.0000000e+000  0.0000000e+000  0.0000000e+000  0.0000000e+000  0.0000000e+000  0.0000000e+000  0.0000000e+000  0.0000000e+000  0.0000000e+000  0.0000000e+000  0.0000000e+000  0.0000000e+000  0.0000000e+000  0.0000000e+000  0.0000000e+000  0.0000000e+000  0.0000000e+000  0.0000000e+000  0.0000000e+000  0.0000000e+000  0.0000000e+000  0.0000000e+000  0.0000000e+000  0.0000000e+000  0.0000000e+000  0.0000000e+000  0.0000000e+000  0.0000000e+000  0.0000000e+000  0.0000000e+000  0.0000000e+000  0.0000000e+000  0.0000000e+000  0.0000000e+000  0.0000000e+000  0.0000000e+000  0.0000000e+000  0.0000000e+000  0.0000000e+000  0.0000000e+000  0.0000000e+000  0.0000000e+000  0.0000000e+000  0.0000000e+000  0.0000000e+000  0.0000000e+000  0.0000000e+000  0.0000000e+000  0.0000000e+000  0.0000000e+000  0.0000000e+000  0.0000000e+000  0.0000000e+000  0.0000000e+000  0.0000000e+000  0.0000000e+000  0.0000000e+000  0.0000000e+000  0.0000000e+000  0.0000000e+000  0.0000000e+000  0.0000000e+000  0.0000000e+000  0.0000000e+000  0.0000000e+000  0.0000000e+000  0.0000000e+000  0.0000000e+000  0.0000000e+000  0.0000000e+000  0.0000000e+000  0.0000000e+000  0.0000000e+000  0.0000000e+000  0.0000000e+000  0.0000000e+000  0.0000000e+000  0.0000000e+000  0.0000000e+000  0.0000000e+000  0.0000000e+000  0.0000000e+000  0.0000000e+000  0.0000000e+000  0.0000000e+000  0.0000000e+000  0.0000000e+000  0.0000000e+000  0.0000000e+000  0.0000000e+000  0.0000000e+000  0.0000000e+000  0.0000000e+000  0.0000000e+000  0.0000000e+000  0.0000000e+000  0.0000000e+000  0.0000000e+000  0.0000000e+000  0.0000000e+000  0.0000000e+000  0.0000000e+000  0.0000000e+000  0.0000000e+000  0.0000000e+000  0.0000000e+000  0.0000000e+000  0.0000000e+000  0.0000000e+000  0.0000000e+000  0.0000000e+000  0.0000000e+000  0.0000000e+000  0.0000000e+000  0.0000000e+000  0.0000000e+000  0.0000000e+000  0.0000000e+000  0.0000000e+000  0.0000000e+000  0.0000000e+000  0.0000000e+000  0.0000000e+000  0.0000000e+000  0.0000000e+000  0.0000000e+000  0.0000000e+000  0.0000000e+000  0.0000000e+000  0.0000000e+000  0.0000000e+000  0.0000000e+000  0.0000000e+000  0.0000000e+000  0.0000000e+000  0.0000000e+000  0.0000000e+000  0.0000000e+000  0.0000000e+000  0.0000000e+000  0.0000000e+000  0.0000000e+000  0.0000000e+000  0.0000000e+000  0.0000000e+000  0.0000000e+000  0.0000000e+000  0.0000000e+000  0.0000000e+000  0.0000000e+000  0.0000000e+000  0.0000000e+000  0.0000000e+000  0.0000000e+000  0.0000000e+000  0.0000000e+000  0.0000000e+000  0.0000000e+000  0.0000000e+000  0.0000000e+000  0.0000000e+000  0.0000000e+000  0.0000000e+000  0.0000000e+000  0.0000000e+000  0.0000000e+000  0.0000000e+000  0.0000000e+000  0.0000000e+000  0.0000000e+000  0.0000000e+000  0.0000000e+000  0.0000000e+000  0.0000000e+000  0.0000000e+000  0.0000000e+000  0.0000000e+000  0.0000000e+000  0.0000000e+000  0.0000000e+000  0.0000000e+000  0.0000000e+000  0.0000000e+000  0.0000000e+000  0.0000000e+000  0.0000000e+000  0.0000000e+000  0.0000000e+000  0.0000000e+000  0.0000000e+000  0.0000000e+000  0.0000000e+000  0.0000000e+000  0.0000000e+000  0.0000000e+000  0.0000000e+000  0.0000000e+000  0.0000000e+000  0.0000000e+000  0.0000000e+000  0.0000000e+000  0.0000000e+000  0.0000000e+000  0.0000000e+000  0.0000000e+000  0.0000000e+000  0.0000000e+000  0.0000000e+000  0.0000000e+000  0.0000000e+000  0.0000000e+000  0.0000000e+000  0.0000000e+000  0.0000000e+000  0.0000000e+000  0.0000000e+000  0.0000000e+000  0.0000000e+000  0.0000000e+000  0.0000000e+000  0.0000000e+000  0.0000000e+000  0.0000000e+000  0.0000000e+000  0.0000000e+000  0.0000000e+000  0.0000000e+000  0.0000000e+000  0.0000000e+000  0.0000000e+000  0.0000000e+000  0.0000000e+000  0.0000000e+000  0.0000000e+000  0.0000000e+000  0.0000000e+000  0.0000000e+000  0.0000000e+000  0.0000000e+000  0.0000000e+000  0.0000000e+000  0.0000000e+000  0.0000000e+000  0.0000000e+000  0.0000000e+000  0.0000000e+000  0.0000000e+000  0.0000000e+000  0.0000000e+000  0.0000000e+000  0.0000000e+000  0.0000000e+000  0.0000000e+000  0.0000000e+000  0.0000000e+000  0.0000000e+000  0.0000000e+000  0.0000000e+000  0.0000000e+000  0.0000000e+000  0.0000000e+000  0.0000000e+000  0.0000000e+000  0.0000000e+000  0.0000000e+000  0.0000000e+000  0.0000000e+000  0.0000000e+000  0.0000000e+000  0.0000000e+000  0.0000000e+000  0.0000000e+000  0.0000000e+000  0.0000000e+000  0.0000000e+000  0.0000000e+000  0.0000000e+000  0.0000000e+000  0.0000000e+000  0.0000000e+000  0.0000000e+000  0.0000000e+000  0.0000000e+000  0.0000000e+000  0.0000000e+000  0.0000000e+000  0.0000000e+000  0.0000000e+000  0.0000000e+000  0.0000000e+000  0.0000000e+000  0.0000000e+000  0.0000000e+000  0.0000000e+000  0.0000000e+000  0.0000000e+000  0.0000000e+000  0.0000000e+000  0.0000000e+000  0.0000000e+000  0.0000000e+000  0.0000000e+000  0.0000000e+000  0.0000000e+000  0.0000000e+000  0.0000000e+000  0.0000000e+000  0.0000000e+000  0.0000000e+000  0.0000000e+000  0.0000000e+000  0.0000000e+000  0.0000000e+000  0.0000000e+000  0.0000000e+000  0.0000000e+000  0.0000000e+000  0.0000000e+000  0.0000000e+000  0.0000000e+000  0.0000000e+000  0.0000000e+000  0.0000000e+000  0.0000000e+000  0.0000000e+000  0.0000000e+000  0.0000000e+000  0.0000000e+000  0.0000000e+000  0.0000000e+000  0.0000000e+000  0.0000000e+000  0.0000000e+000  0.0000000e+000  0.0000000e+000  0.0000000e+000  0.0000000e+000  0.0000000e+000  0.0000000e+000  0.0000000e+000  0.0000000e+000  0.0000000e+000  0.0000000e+000  0.0000000e+000  0.0000000e+000  0.0000000e+000  0.0000000e+000  0.0000000e+000  0.0000000e+000  0.0000000e+000  0.0000000e+000  0.0000000e+000  0.0000000e+000  0.0000000e+000  0.0000000e+000  0.0000000e+000  0.0000000e+000  0.0000000e+000  0.0000000e+000  0.0000000e+000  0.0000000e+000  0.0000000e+000  0.0000000e+000  0.0000000e+000  0.0000000e+000  0.0000000e+000  0.0000000e+000  0.0000000e+000  0.0000000e+000  0.0000000e+000  0.0000000e+000  0.0000000e+000  0.0000000e+000  0.0000000e+000  0.0000000e+000  0.0000000e+000  0.0000000e+000  0.0000000e+000  0.0000000e+000  0.0000000e+000  0.0000000e+000  0.0000000e+000  0.0000000e+000  0.0000000e+000  0.0000000e+000  0.0000000e+000  0.0000000e+000  0.0000000e+000  0.0000000e+000  0.0000000e+000  0.0000000e+000  0.0000000e+000  0.0000000e+000  0.0000000e+000  0.0000000e+000  0.0000000e+000  0.0000000e+000  0.0000000e+000  0.0000000e+000  0.0000000e+000  0.0000000e+000  0.0000000e+000  0.0000000e+000  0.0000000e+000  0.0000000e+000  0.0000000e+000  0.0000000e+000  0.0000000e+000
  0.0000000e+000  1.1108997e-002  1.3533528e-001  6.0653066e-001  1.0000000e+000  6.0653066e-001  1.3533528e-001  1.1108997e-002  0.0000000e+000  0.0000000e+000  0.0000000e+000  0.0000000e+000  0.0000000e+000  0.0000000e+000  0.0000000e+000  0.0000000e+000  0.0000000e+000  0.0000000e+000  0.0000000e+000  0.0000000e+000  0.0000000e+000  0.0000000e+000  0.0000000e+000  0.0000000e+000  0.0000000e+000  0.0000000e+000  0.0000000e+000  0.0000000e+000  0.0000000e+000  0.0000000e+000  0.0000000e+000  0.0000000e+000  0.0000000e+000  0.0000000e+000  0.0000000e+000  0.0000000e+000  0.0000000e+000  0.0000000e+000  0.0000000e+000  0.0000000e+000  0.0000000e+000  0.0000000e+000  0.0000000e+000  0.0000000e+000  0.0000000e+000  0.0000000e+000  0.0000000e+000  0.0000000e+000  0.0000000e+000  0.0000000e+000  0.0000000e+000  0.0000000e+000  0.0000000e+000  0.0000000e+000  0.0000000e+000  0.0000000e+000  0.0000000e+000  0.0000000e+000  0.0000000e+000  0.0000000e+000  0.0000000e+000  0.0000000e+000  0.0000000e+000  0.0000000e+000  0.0000000e+000  0.0000000e+000  0.0000000e+000  0.0000000e+000  0.0000000e+000  0.0000000e+000  0.0000000e+000  0.0000000e+000  0.0000000e+000  0.0000000e+000  0.0000000e+000  0.0000000e+000  0.0000000e+000  0.0000000e+000  0.0000000e+000  0.0000000e+000  0.0000000e+000  0.0000000e+000  0.0000000e+000  0.0000000e+000  0.0000000e+000  0.0000000e+000  0.0000000e+000  0.0000000e+000  0.0000000e+000  0.0000000e+000  0.0000000e+000  0.0000000e+000  0.0000000e+000  0.0000000e+000  0.0000000e+000  0.0000000e+000  0.0000000e+000  0.0000000e+000  0.0000000e+000  0.0000000e+000  0.0000000e+000  0.0000000e+000  0.0000000e+000  0.0000000e+000  0.0000000e+000  0.0000000e+000  0.0000000e+000  0.0000000e+000  0.0000000e+000  0.0000000e+000  0.0000000e+000  0.0000000e+000  0.0000000e+000  0.0000000e+000  0.0000000e+000  0.0000000e+000  0.0000000e+000  0.0000000e+000  0.0000000e+000  0.0000000e+000  0.0000000e+000  0.0000000e+000  0.0000000e+000  0.0000000e+000  0.0000000e+000  0.0000000e+000  0.0000000e+000  0.0000000e+000  0.0000000e+000  0.0000000e+000  0.0000000e+000  0.0000000e+000  0.0000000e+000  0.0000000e+000  0.0000000e+000  0.0000000e+000  0.0000000e+000  0.0000000e+000  0.0000000e+000  0.0000000e+000  0.0000000e+000  0.0000000e+000  0.0000000e+000  0.0000000e+000  0.0000000e+000  0.0000000e+000  0.0000000e+000  0.0000000e+000  0.0000000e+000  0.0000000e+000  0.0000000e+000  0.0000000e+000  0.0000000e+000  0.0000000e+000  0.0000000e+000  0.0000000e+000  0.0000000e+000  0.0000000e+000  0.0000000e+000  0.0000000e+000  0.0000000e+000  0.0000000e+000  0.0000000e+000  0.0000000e+000  0.0000000e+000  0.0000000e+000  0.0000000e+000  0.0000000e+000  0.0000000e+000  0.0000000e+000  0.0000000e+000  0.0000000e+000  0.0000000e+000  0.0000000e+000  0.0000000e+000  0.0000000e+000  0.0000000e+000  0.0000000e+000  0.0000000e+000  0.0000000e+000  0.0000000e+000  0.0000000e+000  0.0000000e+000  0.0000000e+000  0.0000000e+000  0.0000000e+000  0.0000000e+000  0.0000000e+000  0.0000000e+000  0.0000000e+000  0.0000000e+000  0.0000000e+000  0.0000000e+000  0.0000000e+000  0.0000000e+000  0.0000000e+000  0.0000000e+000  0.0000000e+000  0.0000000e+000  0.0000000e+000  0.0000000e+000  0.0000000e+000  0.0000000e+000  0.0000000e+000  0.0000000e+000  0.0000000e+000  0.0000000e+000  0.0000000e+000  0.0000000e+000  0.0000000e+000  0.0000000e+000  0.0000000e+000  0.0000000e+000  0.0000000e+000  0.0000000e+000  0.0000000e+000  0.0000000e+000  0.0000000e+000  0.0000000e+000  0.0000000e+000  0.0000000e+000  0.0000000e+000  0.0000000e+000  0.0000000e+000  0.0000000e+000  0.0000000e+000  0.0000000e+000  0.0000000e+000  0.0000000e+000  0.0000000e+000  0.0000000e+000  0.0000000e+000  0.0000000e+000  0.0000000e+000  0.0000000e+000  0.0000000e+000  0.0000000e+000  0.0000000e+000  0.0000000e+000  0.0000000e+000  0.0000000e+000  0.0000000e+000  0.0000000e+000  0.0000000e+000  0.0000000e+000  0.0000000e+000  0.0000000e+000  0.0000000e+000  0.0000000e+000  0.0000000e+000  0.0000000e+000  0.0000000e+000  0.0000000e+000  0.0000000e+000  0.0000000e+000  0.0000000e+000  0.0000000e+000  0.0000000e+000  0.0000000e+000  0.0000000e+000  0.0000000e+000  0.0000000e+000  0.0000000e+000  0.0000000e+000  0.0000000e+000  0.0000000e+000  0.0000000e+000  0.0000000e+000  0.0000000e+000  0.0000000e+000  0.0000000e+000  0.0000000e+000  0.0000000e+000  0.0000000e+000  0.0000000e+000  0.0000000e+000  0.0000000e+000  0.0000000e+000  0.0000000e+000  0.0000000e+000  0.0000000e+000  0.0000000e+000  0.0000000e+000  0.0000000e+000  0.0000000e+000  0.0000000e+000  0.0000000e+000  0.0000000e+000  0.0000000e+000  0.0000000e+000  0.0000000e+000  0.0000000e+000  0.0000000e+000  0.0000000e+000  0.0000000e+000  0.0000000e+000  0.0000000e+000  0.0000000e+000  0.0000000e+000  0.0000000e+000  0.0000000e+000  0.0000000e+000  0.0000000e+000  0.0000000e+000  0.0000000e+000  0.0000000e+000  0.0000000e+000  0.0000000e+000  0.0000000e+000  0.0000000e+000  0.0000000e+000  0.0000000e+000  0.0000000e+000  0.0000000e+000  0.0000000e+000  0.0000000e+000  0.0000000e+000  0.0000000e+000  0.0000000e+000  0.0000000e+000  0.0000000e+000  0.0000000e+000  0.0000000e+000  0.0000000e+000  0.0000000e+000  0.0000000e+000  0.0000000e+000  0.0000000e+000  0.0000000e+000  0.0000000e+000  0.0000000e+000  0.0000000e+000  0.0000000e+000  0.0000000e+000  0.0000000e+000  0.0000000e+000  0.0000000e+000  0.0000000e+000  0.0000000e+000  0.0000000e+000  0.0000000e+000  0.0000000e+000  0.0000000e+000  0.0000000e+000  0.0000000e+000  0.0000000e+000  0.0000000e+000  0.0000000e+000  0.0000000e+000  0.0000000e+000  0.0000000e+000  0.0000000e+000  0.0000000e+000  0.0000000e+000  0.0000000e+000  0.0000000e+000  0.0000000e+000  0.0000000e+000  0.0000000e+000  0.0000000e+000  0.0000000e+000  0.0000000e+000  0.0000000e+000  0.0000000e+000  0.0000000e+000  0.0000000e+000  0.0000000e+000  0.0000000e+000  0.0000000e+000  0.0000000e+000  0.0000000e+000  0.0000000e+000  0.0000000e+000  0.0000000e+000  0.0000000e+000  0.0000000e+000  0.0000000e+000  0.0000000e+000  0.0000000e+000  0.0000000e+000  0.0000000e+000  0.0000000e+000  0.0000000e+000  0.0000000e+000  0.0000000e+000  0.0000000e+000  0.0000000e+000  0.0000000e+000  0.0000000e+000  0.0000000e+000  0.0000000e+000  0.0000000e+000  0.0000000e+000  0.0000000e+000  0.0000000e+000  0.0000000e+000  0.0000000e+000  0.0000000e+000  0.0000000e+000  0.0000000e+000  0.0000000e+000  0.0000000e+000  0.0000000e+000  0.0000000e+000  0.0000000e+000  0.0000000e+000  0.0000000e+000  0.0000000e+000  0.0000000e+000  0.0000000e+000  0.0000000e+000  0.0000000e+000  0.0000000e+000  0.0000000e+000  0.0000000e+000  0.0000000e+000  0.0000000e+000  0.0000000e+000  0.0000000e+000  0.0000000e+000  0.0000000e+000  0.0000000e+000  0.0000000e+000  0.0000000e+000  0.0000000e+000  0.0000000e+000  0.0000000e+000  0.0000000e+000  0.0000000e+000  0.0000000e+000  0.0000000e+000  0.0000000e+000  0.0000000e+000  0.0000000e+000  0.0000000e+000  0.0000000e+000  0.0000000e+000  0.0000000e+000  0.0000000e+000  0.0000000e+000  0.0000000e+000  0.0000000e+000  0.0000000e+000  0.0000000e+000  0.0000000e+000  0.0000000e+000  0.0000000e+000  0.0000000e+000  0.0000000e+000  0.0000000e+000  0.0000000e+000  0.0000000e+000  0.0000000e+000  0.0000000e+000  0.0000000e+000  0.0000000e+000  0.0000000e+000  0.0000000e+000  0.0000000e+000  0.0000000e+000  0.0000000e+000  0.0000000e+000  0.0000000e+000  0.0000000e+000  0.0000000e+000  0.0000000e+000  0.0000000e+000  0.0000000e+000  0.0000000e+000  0.0000000e+000  0.0000000e+000  0.0000000e+000  0.0000000e+000  0.0000000e+000  0.0000000e+000  0.0000000e+000  0.0000000e+000  0.0000000e+000  0.0000000e+000  0.0000000e+000  0.0000000e+000  0.0000000e+000  0.0000000e+000  0.0000000e+000  0.0000000e+000  0.0000000e+000  0.0000000e+000  0.0000000e+000  0.0000000e+000  0.0000000e+000  0.0000000e+000  0.0000000e+000  0.0000000e+000  0.0000000e+000  0.0000000e+000  0.0000000e+000  0.0000000e+000  0.0000000e+000  0.0000000e+000  0.0000000e+000  0.0000000e+000  0.0000000e+000  0.0000000e+000  0.0000000e+000  0.0000000e+000  0.0000000e+000  0.0000000e+000  0.0000000e+000  0.0000000e+000  0.0000000e+000  0.0000000e+000  0.0000000e+000  0.0000000e+000  0.0000000e+000  0.0000000e+000  0.0000000e+000  0.0000000e+000  0.0000000e+000  0.0000000e+000  0.0000000e+000  0.0000000e+000  0.0000000e+000  0.0000000e+000  0.0000000e+000  0.0000000e+000  0.0000000e+000  0.0000000e+000  0.0000000e+000  0.0000000e+000  0.0000000e+000  0.0000000e+000  0.0000000e+000  0.0000000e+000  0.0000000e+000  0.0000000e+000  0.0000000e+000  0.0000000e+000  0.0000000e+000  0.0000000e+000  0.0000000e+000  0.0000000e+000  0.0000000e+000  0.0000000e+000  0.0000000e+000  0.0000000e+000  0.0000000e+000  0.0000000e+000  0.0000000e+000  0.0000000e+000  0.0000000e+000  0.0000000e+000  0.0000000e+000  0.0000000e+000  0.0000000e+000  0.0000000e+000  0.0000000e+000  0.0000000e+000  0.0000000e+000  0.0000000e+000  0.0000000e+000  0.0000000e+000  0.0000000e+000  0.0000000e+000  0.0000000e+000  0.0000000e+000  0.0000000e+000  0.0000000e+000  0.0000000e+000  0.0000000e+000  0.0000000e+000  0.0000000e+000  0.0000000e+000  0.0000000e+000  0.0000000e+000  0.0000000e+000  0.0000000e+000  0.0000000e+000  0.0000000e+000  0.0000000e+000  0.0000000e+000  0.0000000e+000  0.0000000e+000  0.0000000e+000  0.0000000e+000  0.0000000e+000  0.0000000e+000  0.0000000e+000  0.0000000e+000  0.0000000e+000  0.0000000e+000  0.0000000e+000  0.0000000e+000  0.0000000e+000  0.0000000e+000  0.0000000e+000  0.0000000e+000  0.0000000e+000  0.0000000e+000  0.0000000e+000  0.0000000e+000
  0.0000000e+000  0.0000000e+000  0.0000000e+000  0.0000000e+000  1.1108997e-002  1.3533528e-001  6.0653066e-001  1.0000000e+000  6.0653066e-001  1.3533528e-001  1.1108997e-002  0.0000000e+000  0.0000000e+000  0.0000000e+000  0.0000000e+000  0.0000000e+000  0.0000000e+000  0.0000000e+000  0.0000000e+000  0.0000000e+000  0.0000000e+000  0.0000000e+000  0.0000000e+000  0.0000000e+000  0.0000000e+000  0.0000000e+000  0.0000000e+000  0.0000000e+000  0.0000000e+000  0.0000000e+000  0.0000000e+000  0.0000000e+000  0.0000000e+000  0.0000000e+000  0.0000000e+000  0.0000000e+000  0.0000000e+000  0.0000000e+000  0.0000000e+000  0.0000000e+000  0.0000000e+000  0.0000000e+000  0.0000000e+000  0.0000000e+000  0.0000000e+000  0.0000000e+000  0.0000000e+000  0.0000000e+000  0.0000000e+000  0.0000000e+000  0.0000000e+000  0.0000000e+000  0.0000000e+000  0.0000000e+000  0.0000000e+000  0.0000000e+000  0.0000000e+000  0.0000000e+000  0.0000000e+000  0.0000000e+000  0.0000000e+000  0.0000000e+000  0.0000000e+000  0.0000000e+000  0.0000000e+000  0.0000000e+000  0.0000000e+000  0.0000000e+000  0.0000000e+000  0.0000000e+000  0.0000000e+000  0.0000000e+000  0.0000000e+000  0.0000000e+000  0.0000000e+000  0.0000000e+000  0.0000000e+000  0.0000000e+000  0.0000000e+000  0.0000000e+000  0.0000000e+000  0.0000000e+000  0.0000000e+000  0.0000000e+000  0.0000000e+000  0.0000000e+000  0.0000000e+000  0.0000000e+000  0.0000000e+000  0.0000000e+000  0.0000000e+000  0.0000000e+000  0.0000000e+000  0.0000000e+000  0.0000000e+000  0.0000000e+000  0.0000000e+000  0.0000000e+000  0.0000000e+000  0.0000000e+000  0.0000000e+000  0.0000000e+000  0.0000000e+000  0.0000000e+000  0.0000000e+000  0.0000000e+000  0.0000000e+000  0.0000000e+000  0.0000000e+000  0.0000000e+000  0.0000000e+000  0.0000000e+000  0.0000000e+000  0.0000000e+000  0.0000000e+000  0.0000000e+000  0.0000000e+000  0.0000000e+000  0.0000000e+000  0.0000000e+000  0.0000000e+000  0.0000000e+000  0.0000000e+000  0.0000000e+000  0.0000000e+000  0.0000000e+000  0.0000000e+000  0.0000000e+000  0.0000000e+000  0.0000000e+000  0.0000000e+000  0.0000000e+000  0.0000000e+000  0.0000000e+000  0.0000000e+000  0.0000000e+000  0.0000000e+000  0.0000000e+000  0.0000000e+000  0.0000000e+000  0.0000000e+000  0.0000000e+000  0.0000000e+000  0.0000000e+000  0.0000000e+000  0.0000000e+000  0.0000000e+000  0.0000000e+000  0.0000000e+000  0.0000000e+000  0.0000000e+000  0.0000000e+000  0.0000000e+000  0.0000000e+000  0.0000000e+000  0.0000000e+000  0.0000000e+000  0.0000000e+000  0.0000000e+000  0.0000000e+000  0.0000000e+000  0.0000000e+000  0.0000000e+000  0.0000000e+000  0.0000000e+000  0.0000000e+000  0.0000000e+000  0.0000000e+000  0.0000000e+000  0.0000000e+000  0.0000000e+000  0.0000000e+000  0.0000000e+000  0.0000000e+000  0.0000000e+000  0.0000000e+000  0.0000000e+000  0.0000000e+000  0.0000000e+000  0.0000000e+000  0.0000000e+000  0.0000000e+000  0.0000000e+000  0.0000000e+000  0.0000000e+000  0.0000000e+000  0.0000000e+000  0.0000000e+000  0.0000000e+000  0.0000000e+000  0.0000000e+000  0.0000000e+000  0.0000000e+000  0.0000000e+000  0.0000000e+000  0.0000000e+000  0.0000000e+000  0.0000000e+000  0.0000000e+000  0.0000000e+000  0.0000000e+000  0.0000000e+000  0.0000000e+000  0.0000000e+000  0.0000000e+000  0.0000000e+000  0.0000000e+000  0.0000000e+000  0.0000000e+000  0.0000000e+000  0.0000000e+000  0.0000000e+000  0.0000000e+000  0.0000000e+000  0.0000000e+000  0.0000000e+000  0.0000000e+000  0.0000000e+000  0.0000000e+000  0.0000000e+000  0.0000000e+000  0.0000000e+000  0.0000000e+000  0.0000000e+000  0.0000000e+000  0.0000000e+000  0.0000000e+000  0.0000000e+000  0.0000000e+000  0.0000000e+000  0.0000000e+000  0.0000000e+000  0.0000000e+000  0.0000000e+000  0.0000000e+000  0.0000000e+000  0.0000000e+000  0.0000000e+000  0.0000000e+000  0.0000000e+000  0.0000000e+000  0.0000000e+000  0.0000000e+000  0.0000000e+000  0.0000000e+000  0.0000000e+000  0.0000000e+000  0.0000000e+000  0.0000000e+000  0.0000000e+000  0.0000000e+000  0.0000000e+000  0.0000000e+000  0.0000000e+000  0.0000000e+000  0.0000000e+000  0.0000000e+000  0.0000000e+000  0.0000000e+000  0.0000000e+000  0.0000000e+000  0.0000000e+000  0.0000000e+000  0.0000000e+000  0.0000000e+000  0.0000000e+000  0.0000000e+000  0.0000000e+000  0.0000000e+000  0.0000000e+000  0.0000000e+000  0.0000000e+000  0.0000000e+000  0.0000000e+000  0.0000000e+000  0.0000000e+000  0.0000000e+000  0.0000000e+000  0.0000000e+000  0.0000000e+000  0.0000000e+000  0.0000000e+000  0.0000000e+000  0.0000000e+000  0.0000000e+000  0.0000000e+000  0.0000000e+000  0.0000000e+000  0.0000000e+000  0.0000000e+000  0.0000000e+000  0.0000000e+000  0.0000000e+000  0.0000000e+000  0.0000000e+000  0.0000000e+000  0.0000000e+000  0.0000000e+000  0.0000000e+000  0.0000000e+000  0.0000000e+000  0.0000000e+000  0.0000000e+000  0.0000000e+000  0.0000000e+000  0.0000000e+000  0.0000000e+000  0.0000000e+000  0.0000000e+000  0.0000000e+000  0.0000000e+000  0.0000000e+000  0.0000000e+000  0.0000000e+000  0.0000000e+000  0.0000000e+000  0.0000000e+000  0.0000000e+000  0.0000000e+000  0.0000000e+000  0.0000000e+000  0.0000000e+000  0.0000000e+000  0.0000000e+000  0.0000000e+000  0.0000000e+000  0.0000000e+000  0.0000000e+000  0.0000000e+000  0.0000000e+000  0.0000000e+000  0.0000000e+000  0.0000000e+000  0.0000000e+000  0.0000000e+000  0.0000000e+000  0.0000000e+000  0.0000000e+000  0.0000000e+000  0.0000000e+000  0.0000000e+000  0.0000000e+000  0.0000000e+000  0.0000000e+000  0.0000000e+000  0.0000000e+000  0.0000000e+000  0.0000000e+000  0.0000000e+000  0.0000000e+000  0.0000000e+000  0.0000000e+000  0.0000000e+000  0.0000000e+000  0.0000000e+000  0.0000000e+000  0.0000000e+000  0.0000000e+000  0.0000000e+000  0.0000000e+000  0.0000000e+000  0.0000000e+000  0.0000000e+000  0.0000000e+000  0.0000000e+000  0.0000000e+000  0.0000000e+000  0.0000000e+000  0.0000000e+000  0.0000000e+000  0.0000000e+000  0.0000000e+000  0.0000000e+000  0.0000000e+000  0.0000000e+000  0.0000000e+000  0.0000000e+000  0.0000000e+000  0.0000000e+000  0.0000000e+000  0.0000000e+000  0.0000000e+000  0.0000000e+000  0.0000000e+000  0.0000000e+000  0.0000000e+000  0.0000000e+000  0.0000000e+000  0.0000000e+000  0.0000000e+000  0.0000000e+000  0.0000000e+000  0.0000000e+000  0.0000000e+000  0.0000000e+000  0.0000000e+000  0.0000000e+000  0.0000000e+000  0.0000000e+000  0.0000000e+000  0.0000000e+000  0.0000000e+000  0.0000000e+000  0.0000000e+000  0.0000000e+000  0.0000000e+000  0.0000000e+000  0.0000000e+000  0.0000000e+000  0.0000000e+000  0.0000000e+000  0.0000000e+000  0.0000000e+000  0.0000000e+000  0.0000000e+000  0.0000000e+000  0.0000000e+000  0.0000000e+000  0.0000000e+000  0.0000000e+000  0.0000000e+000  0.0000000e+000  0.0000000e+000  0.0000000e+000  0.0000000e+000  0.0000000e+000  0.0000000e+000  0.0000000e+000  0.0000000e+000  0.0000000e+000  0.0000000e+000  0.0000000e+000  0.0000000e+000  0.0000000e+000  0.0000000e+000  0.0000000e+000  0.0000000e+000  0.0000000e+000  0.0000000e+000  0.0000000e+000  0.0000000e+000  0.0000000e+000  0.0000000e+000  0.0000000e+000  0.0000000e+000  0.0000000e+000  0.0000000e+000  0.0000000e+000  0.0000000e+000  0.0000000e+000  0.0000000e+000  0.0000000e+000  0.0000000e+000  0.0000000e+000  0.0000000e+000  0.0000000e+000  0.0000000e+000  0.0000000e+000  0.0000000e+000  0.0000000e+000  0.0000000e+000  0.0000000e+000  0.0000000e+000  0.0000000e+000  0.0000000e+000  0.0000000e+000  0.0000000e+000  0.0000000e+000  0.0000000e+000  0.0000000e+000  0.0000000e+000  0.0000000e+000  0.0000000e+000  0.0000000e+000  0.0000000e+000  0.0000000e+000  0.0000000e+000  0.0000000e+000  0.0000000e+000  0.0000000e+000  0.0000000e+000  0.0000000e+000  0.0000000e+000  0.0000000e+000  0.0000000e+000  0.0000000e+000  0.0000000e+000  0.0000000e+000  0.0000000e+000  0.0000000e+000  0.0000000e+000  0.0000000e+000  0.0000000e+000  0.0000000e+000  0.0000000e+000  0.0000000e+000  0.0000000e+000  0.0000000e+000  0.0000000e+000  0.0000000e+000  0.0000000e+000  0.0000000e+000  0.0000000e+000  0.0000000e+000  0.0000000e+000  0.0000000e+000  0.0000000e+000  0.0000000e+000  0.0000000e+000  0.0000000e+000  0.0000000e+000  0.0000000e+000  0.0000000e+000  0.0000000e+000  0.0000000e+000  0.0000000e+000  0.0000000e+000  0.0000000e+000  0.0000000e+000  0.0000000e+000  0.0000000e+000  0.0000000e+000  0.0000000e+000  0.0000000e+000  0.0000000e+000  0.0000000e+000  0.0000000e+000  0.0000000e+000  0.0000000e+000  0.0000000e+000  0.0000000e+000  0.0000000e+000  0.0000000e+000  0.0000000e+000  0.0000000e+000  0.0000000e+000  0.0000000e+000  0.0000000e+000  0.0000000e+000  0.0000000e+000  0.0000000e+000  0.0000000e+000  0.0000000e+000  0.0000000e+000  0.0000000e+000  0.0000000e+000  0.0000000e+000  0.0000000e+000  0.0000000e+000  0.0000000e+000  0.0000000e+000  0.0000000e+000  0.0000000e+000  0.0000000e+000  0.0000000e+000  0.0000000e+000  0.0000000e+000  0.0000000e+000  0.0000000e+000  0.0000000e+000  0.0000000e+000  0.0000000e+000  0.0000000e+000  0.0000000e+000  0.0000000e+000  0.0000000e+000  0.0000000e+000  0.0000000e+000  0.0000000e+000  0.0000000e+000  0.0000000e+000  0.0000000e+000  0.0000000e+000  0.0000000e+000  0.0000000e+000  0.0000000e+000  0.0000000e+000  0.0000000e+000  0.0000000e+000  0.0000000e+000  0.0000000e+000  0.0000000e+000  0.0000000e+000  0.0000000e+000  0.0000000e+000  0.0000000e+000  0.0000000e+000  0.0000000e+000  0.0000000e+000  0.0000000e+000  0.0000000e+000  0.0000000e+000  0.0000000e+000  0.0000000e+000  0.0000000e+000  0.0000000e+000  0.0000000e+000  0.0000000e+000  0.0000000e+000  0.0000000e+000
  0.0000000e+000  0.0000000e+000  0.0000000e+000  0.0000000e+000  0.0000000e+000  0.0000000e+000  0.0000000e+000  1.1108997e-002  1.3533528e-001  6.0653066e-001  1.0000000e+000  6.0653066e-001  1.3533528e-001  1.1108997e-002  0.0000000e+000  0.0000000e+000  0.0000000e+000  0.0000000e+000  0.0000000e+000  0.0000000e+000  0.0000000e+000  0.0000000e+000  0.0000000e+000  0.0000000e+000  0.0000000e+000  0.0000000e+000  0.0000000e+000  0.0000000e+000  0.0000000e+000  0.0000000e+000  0.0000000e+000  0.0000000e+000  0.0000000e+000  0.0000000e+000  0.0000000e+000  0.0000000e+000  0.0000000e+000  0.0000000e+000  0.0000000e+000  0.0000000e+000  0.0000000e+000  0.0000000e+000  0.0000000e+000  0.0000000e+000  0.0000000e+000  0.0000000e+000  0.0000000e+000  0.0000000e+000  0.0000000e+000  0.0000000e+000  0.0000000e+000  0.0000000e+000  0.0000000e+000  0.0000000e+000  0.0000000e+000  0.0000000e+000  0.0000000e+000  0.0000000e+000  0.0000000e+000  0.0000000e+000  0.0000000e+000  0.0000000e+000  0.0000000e+000  0.0000000e+000  0.0000000e+000  0.0000000e+000  0.0000000e+000  0.0000000e+000  0.0000000e+000  0.0000000e+000  0.0000000e+000  0.0000000e+000  0.0000000e+000  0.0000000e+000  0.0000000e+000  0.0000000e+000  0.0000000e+000  0.0000000e+000  0.0000000e+000  0.0000000e+000  0.0000000e+000  0.0000000e+000  0.0000000e+000  0.0000000e+000  0.0000000e+000  0.0000000e+000  0.0000000e+000  0.0000000e+000  0.0000000e+000  0.0000000e+000  0.0000000e+000  0.0000000e+000  0.0000000e+000  0.0000000e+000  0.0000000e+000  0.0000000e+000  0.0000000e+000  0.0000000e+000  0.0000000e+000  0.0000000e+000  0.0000000e+000  0.0000000e+000  0.0000000e+000  0.0000000e+000  0.0000000e+000  0.0000000e+000  0.0000000e+000  0.0000000e+000  0.0000000e+000  0.0000000e+000  0.0000000e+000  0.0000000e+000  0.0000000e+000  0.0000000e+000  0.0000000e+000  0.0000000e+000  0.0000000e+000  0.0000000e+000  0.0000000e+000  0.0000000e+000  0.0000000e+000  0.0000000e+000  0.0000000e+000  0.0000000e+000  0.0000000e+000  0.0000000e+000  0.0000000e+000  0.0000000e+000  0.0000000e+000  0.0000000e+000  0.0000000e+000  0.0000000e+000  0.0000000e+000  0.0000000e+000  0.0000000e+000  0.0000000e+000  0.0000000e+000  0.0000000e+000  0.0000000e+000  0.0000000e+000  0.0000000e+000  0.0000000e+000  0.0000000e+000  0.0000000e+000  0.0000000e+000  0.0000000e+000  0.0000000e+000  0.0000000e+000  0.0000000e+000  0.0000000e+000  0.0000000e+000  0.0000000e+000  0.0000000e+000  0.0000000e+000  0.0000000e+000  0.0000000e+000  0.0000000e+000  0.0000000e+000  0.0000000e+000  0.0000000e+000  0.0000000e+000  0.0000000e+000  0.0000000e+000  0.0000000e+000  0.0000000e+000  0.0000000e+000  0.0000000e+000  0.0000000e+000  0.0000000e+000  0.0000000e+000  0.0000000e+000  0.0000000e+000  0.0000000e+000  0.0000000e+000  0.0000000e+000  0.0000000e+000  0.0000000e+000  0.0000000e+000  0.0000000e+000  0.0000000e+000  0.0000000e+000  0.0000000e+000  0.0000000e+000  0.0000000e+000  0.0000000e+000  0.0000000e+000  0.0000000e+000  0.0000000e+000  0.0000000e+000  0.0000000e+000  0.0000000e+000  0.0000000e+000  0.0000000e+000  0.0000000e+000  0.0000000e+000  0.0000000e+000  0.0000000e+000  0.0000000e+000  0.0000000e+000  0.0000000e+000  0.0000000e+000  0.0000000e+000  0.0000000e+000  0.0000000e+000  0.0000000e+000  0.0000000e+000  0.0000000e+000  0.0000000e+000  0.0000000e+000  0.0000000e+000  0.0000000e+000  0.0000000e+000  0.0000000e+000  0.0000000e+000  0.0000000e+000  0.0000000e+000  0.0000000e+000  0.0000000e+000  0.0000000e+000  0.0000000e+000  0.0000000e+000  0.0000000e+000  0.0000000e+000  0.0000000e+000  0.0000000e+000  0.0000000e+000  0.0000000e+000  0.0000000e+000  0.0000000e+000  0.0000000e+000  0.0000000e+000  0.0000000e+000  0.0000000e+000  0.0000000e+000  0.0000000e+000  0.0000000e+000  0.0000000e+000  0.0000000e+000  0.0000000e+000  0.0000000e+000  0.0000000e+000  0.0000000e+000  0.0000000e+000  0.0000000e+000  0.0000000e+000  0.0000000e+000  0.0000000e+000  0.0000000e+000  0.0000000e+000  0.0000000e+000  0.0000000e+000  0.0000000e+000  0.0000000e+000  0.0000000e+000  0.0000000e+000  0.0000000e+000  0.0000000e+000  0.0000000e+000  0.0000000e+000  0.0000000e+000  0.0000000e+000  0.0000000e+000  0.0000000e+000  0.0000000e+000  0.0000000e+000  0.0000000e+000  0.0000000e+000  0.0000000e+000  0.0000000e+000  0.0000000e+000  0.0000000e+000  0.0000000e+000  0.0000000e+000  0.0000000e+000  0.0000000e+000  0.0000000e+000  0.0000000e+000  0.0000000e+000  0.0000000e+000  0.0000000e+000  0.0000000e+000  0.0000000e+000  0.0000000e+000  0.0000000e+000  0.0000000e+000  0.0000000e+000  0.0000000e+000  0.0000000e+000  0.0000000e+000  0.0000000e+000  0.0000000e+000  0.0000000e+000  0.0000000e+000  0.0000000e+000  0.0000000e+000  0.0000000e+000  0.0000000e+000  0.0000000e+000  0.0000000e+000  0.0000000e+000  0.0000000e+000  0.0000000e+000  0.0000000e+000  0.0000000e+000  0.0000000e+000  0.0000000e+000  0.0000000e+000  0.0000000e+000  0.0000000e+000  0.0000000e+000  0.0000000e+000  0.0000000e+000  0.0000000e+000  0.0000000e+000  0.0000000e+000  0.0000000e+000  0.0000000e+000  0.0000000e+000  0.0000000e+000  0.0000000e+000  0.0000000e+000  0.0000000e+000  0.0000000e+000  0.0000000e+000  0.0000000e+000  0.0000000e+000  0.0000000e+000  0.0000000e+000  0.0000000e+000  0.0000000e+000  0.0000000e+000  0.0000000e+000  0.0000000e+000  0.0000000e+000  0.0000000e+000  0.0000000e+000  0.0000000e+000  0.0000000e+000  0.0000000e+000  0.0000000e+000  0.0000000e+000  0.0000000e+000  0.0000000e+000  0.0000000e+000  0.0000000e+000  0.0000000e+000  0.0000000e+000  0.0000000e+000  0.0000000e+000  0.0000000e+000  0.0000000e+000  0.0000000e+000  0.0000000e+000  0.0000000e+000  0.0000000e+000  0.0000000e+000  0.0000000e+000  0.0000000e+000  0.0000000e+000  0.0000000e+000  0.0000000e+000  0.0000000e+000  0.0000000e+000  0.0000000e+000  0.0000000e+000  0.0000000e+000  0.0000000e+000  0.0000000e+000  0.0000000e+000  0.0000000e+000  0.0000000e+000  0.0000000e+000  0.0000000e+000  0.0000000e+000  0.0000000e+000  0.0000000e+000  0.0000000e+000  0.0000000e+000  0.0000000e+000  0.0000000e+000  0.0000000e+000  0.0000000e+000  0.0000000e+000  0.0000000e+000  0.0000000e+000  0.0000000e+000  0.0000000e+000  0.0000000e+000  0.0000000e+000  0.0000000e+000  0.0000000e+000  0.0000000e+000  0.0000000e+000  0.0000000e+000  0.0000000e+000  0.0000000e+000  0.0000000e+000  0.0000000e+000  0.0000000e+000  0.0000000e+000  0.0000000e+000  0.0000000e+000  0.0000000e+000  0.0000000e+000  0.0000000e+000  0.0000000e+000  0.0000000e+000  0.0000000e+000  0.0000000e+000  0.0000000e+000  0.0000000e+000  0.0000000e+000  0.0000000e+000  0.0000000e+000  0.0000000e+000  0.0000000e+000  0.0000000e+000  0.0000000e+000  0.0000000e+000  0.0000000e+000  0.0000000e+000  0.0000000e+000  0.0000000e+000  0.0000000e+000  0.0000000e+000  0.0000000e+000  0.0000000e+000  0.0000000e+000  0.0000000e+000  0.0000000e+000  0.0000000e+000  0.0000000e+000  0.0000000e+000  0.0000000e+000  0.0000000e+000  0.0000000e+000  0.0000000e+000  0.0000000e+000  0.0000000e+000  0.0000000e+000  0.0000000e+000  0.0000000e+000  0.0000000e+000  0.0000000e+000  0.0000000e+000  0.0000000e+000  0.0000000e+000  0.0000000e+000  0.0000000e+000  0.0000000e+000  0.0000000e+000  0.0000000e+000  0.0000000e+000  0.0000000e+000  0.0000000e+000  0.0000000e+000  0.0000000e+000  0.0000000e+000  0.0000000e+000  0.0000000e+000  0.0000000e+000  0.0000000e+000  0.0000000e+000  0.0000000e+000  0.0000000e+000  0.0000000e+000  0.0000000e+000  0.0000000e+000  0.0000000e+000  0.0000000e+000  0.0000000e+000  0.0000000e+000  0.0000000e+000  0.0000000e+000  0.0000000e+000  0.0000000e+000  0.0000000e+000  0.0000000e+000  0.0000000e+000  0.0000000e+000  0.0000000e+000  0.0000000e+000  0.0000000e+000  0.0000000e+000  0.0000000e+000  0.0000000e+000  0.0000000e+000  0.0000000e+000  0.0000000e+000  0.0000000e+000  0.0000000e+000  0.0000000e+000  0.0000000e+000  0.0000000e+000  0.0000000e+000  0.0000000e+000  0.0000000e+000  0.0000000e+000  0.0000000e+000  0.0000000e+000  0.0000000e+000  0.0000000e+000  0.0000000e+000  0.0000000e+000  0.0000000e+000  0.0000000e+000  0.0000000e+000  0.0000000e+000  0.0000000e+000  0.0000000e+000  0.0000000e+000  0.0000000e+000  0.0000000e+000  0.0000000e+000  0.0000000e+000  0.0000000e+000  0.0000000e+000  0.0000000e+000  0.0000000e+000  0.0000000e+000  0.0000000e+000  0.0000000e+000  0.0000000e+000  0.0000000e+000  0.0000000e+000  0.0000000e+000  0.0000000e+000  0.0000000e+000  0.0000000e+000  0.0000000e+000  0.0000000e+000  0.0000000e+000  0.0000000e+000  0.0000000e+000  0.0000000e+000  0.0000000e+000  0.0000000e+000  0.0000000e+000  0.0000000e+000  0.0000000e+000  0.0000000e+000  0.0000000e+000  0.0000000e+000  0.0000000e+000  0.0000000e+000  0.0000000e+000  0.0000000e+000  0.0000000e+000  0.0000000e+000  0.0000000e+000  0.0000000e+000  0.0000000e+000  0.0000000e+000  0.0000000e+000  0.0000000e+000  0.0000000e+000  0.0000000e+000  0.0000000e+000  0.0000000e+000  0.0000000e+000  0.0000000e+000  0.0000000e+000  0.0000000e+000  0.0000000e+000  0.0000000e+000  0.0000000e+000  0.0000000e+000  0.0000000e+000  0.0000000e+000  0.0000000e+000  0.0000000e+000  0.0000000e+000  0.0000000e+000  0.0000000e+000  0.0000000e+000  0.0000000e+000  0.0000000e+000  0.0000000e+000  0.0000000e+000  0.0000000e+000  0.0000000e+000  0.0000000e+000  0.0000000e+000  0.0000000e+000  0.0000000e+000  0.0000000e+000  0.0000000e+000  0.0000000e+000  0.0000000e+000  0.0000000e+000  0.0000000e+000  0.0000000e+000  0.0000000e+000  0.0000000e+000  0.0000000e+000  0.0000000e+000  0.0000000e+000  0.0000000e+000  0.0000000e+000  0.0000000e+000
  0.0000000e+000  0.0000000e+000  0.0000000e+000  0.0000000e+000  0.0000000e+000  0.0000000e+000  0.0000000e+000  0.0000000e+000  0.0000000e+000  0.0000000e+000  1.1108997e-002  1.3533528e-001  6.0653066e-001  1.0000000e+000  6.0653066e-001  1.3533528e-001  1.1108997e-002  0.0000000e+000  0.0000000e+000  0.0000000e+000  0.0000000e+000  0.0000000e+000  0.0000000e+000  0.0000000e+000  0.0000000e+000  0.0000000e+000  0.0000000e+000  0.0000000e+000  0.0000000e+000  0.0000000e+000  0.0000000e+000  0.0000000e+000  0.0000000e+000  0.0000000e+000  0.0000000e+000  0.0000000e+000  0.0000000e+000  0.0000000e+000  0.0000000e+000  0.0000000e+000  0.0000000e+000  0.0000000e+000  0.0000000e+000  0.0000000e+000  0.0000000e+000  0.0000000e+000  0.0000000e+000  0.0000000e+000  0.0000000e+000  0.0000000e+000  0.0000000e+000  0.0000000e+000  0.0000000e+000  0.0000000e+000  0.0000000e+000  0.0000000e+000  0.0000000e+000  0.0000000e+000  0.0000000e+000  0.0000000e+000  0.0000000e+000  0.0000000e+000  0.0000000e+000  0.0000000e+000  0.0000000e+000  0.0000000e+000  0.0000000e+000  0.0000000e+000  0.0000000e+000  0.0000000e+000  0.0000000e+000  0.0000000e+000  0.0000000e+000  0.0000000e+000  0.0000000e+000  0.0000000e+000  0.0000000e+000  0.0000000e+000  0.0000000e+000  0.0000000e+000  0.0000000e+000  0.0000000e+000  0.0000000e+000  0.0000000e+000  0.0000000e+000  0.0000000e+000  0.0000000e+000  0.0000000e+000  0.0000000e+000  0.0000000e+000  0.0000000e+000  0.0000000e+000  0.0000000e+000  0.0000000e+000  0.0000000e+000  0.0000000e+000  0.0000000e+000  0.0000000e+000  0.0000000e+000  0.0000000e+000  0.0000000e+000  0.0000000e+000  0.0000000e+000  0.0000000e+000  0.0000000e+000  0.0000000e+000  0.0000000e+000  0.0000000e+000  0.0000000e+000  0.0000000e+000  0.0000000e+000  0.0000000e+000  0.0000000e+000  0.0000000e+000  0.0000000e+000  0.0000000e+000  0.0000000e+000  0.0000000e+000  0.0000000e+000  0.0000000e+000  0.0000000e+000  0.0000000e+000  0.0000000e+000  0.0000000e+000  0.0000000e+000  0.0000000e+000  0.0000000e+000  0.0000000e+000  0.0000000e+000  0.0000000e+000  0.0000000e+000  0.0000000e+000  0.0000000e+000  0.0000000e+000  0.0000000e+000  0.0000000e+000  0.0000000e+000  0.0000000e+000  0.0000000e+000  0.0000000e+000  0.0000000e+000  0.0000000e+000  0.0000000e+000  0.0000000e+000  0.0000000e+000  0.0000000e+000  0.0000000e+000  0.0000000e+000  0.0000000e+000  0.0000000e+000  0.0000000e+000  0.0000000e+000  0.0000000e+000  0.0000000e+000  0.0000000e+000  0.0000000e+000  0.0000000e+000  0.0000000e+000  0.0000000e+000  0.0000000e+000  0.0000000e+000  0.0000000e+000  0.0000000e+000  0.0000000e+000  0.0000000e+000  0.0000000e+000  0.0000000e+000  0.0000000e+000  0.0000000e+000  0.0000000e+000  0.0000000e+000  0.0000000e+000  0.0000000e+000  0.0000000e+000  0.0000000e+000  0.0000000e+000  0.0000000e+000  0.0000000e+000  0.0000000e+000  0.0000000e+000  0.0000000e+000  0.0000000e+000  0.0000000e+000  0.0000000e+000  0.0000000e+000  0.0000000e+000  0.0000000e+000  0.0000000e+000  0.0000000e+000  0.0000000e+000  0.0000000e+000  0.0000000e+000  0.0000000e+000  0.0000000e+000  0.0000000e+000  0.0000000e+000  0.0000000e+000  0.0000000e+000  0.0000000e+000  0.0000000e+000  0.0000000e+000  0.0000000e+000  0.0000000e+000  0.0000000e+000  0.0000000e+000  0.0000000e+000  0.0000000e+000  0.0000000e+000  0.0000000e+000  0.0000000e+000  0.0000000e+000  0.0000000e+000  0.0000000e+000  0.0000000e+000  0.0000000e+000  0.0000000e+000  0.0000000e+000  0.0000000e+000  0.0000000e+000  0.0000000e+000  0.0000000e+000  0.0000000e+000  0.0000000e+000  0.0000000e+000  0.0000000e+000  0.0000000e+000  0.0000000e+000  0.0000000e+000  0.0000000e+000  0.0000000e+000  0.0000000e+000  0.0000000e+000  0.0000000e+000  0.0000000e+000  0.0000000e+000  0.0000000e+000  0.0000000e+000  0.0000000e+000  0.0000000e+000  0.0000000e+000  0.0000000e+000  0.0000000e+000  0.0000000e+000  0.0000000e+000  0.0000000e+000  0.0000000e+000  0.0000000e+000  0.0000000e+000  0.0000000e+000  0.0000000e+000  0.0000000e+000  0.0000000e+000  0.0000000e+000  0.0000000e+000  0.0000000e+000  0.0000000e+000  0.0000000e+000  0.0000000e+000  0.0000000e+000  0.0000000e+000  0.0000000e+000  0.0000000e+000  0.0000000e+000  0.0000000e+000  0.0000000e+000  0.0000000e+000  0.0000000e+000  0.0000000e+000  0.0000000e+000  0.0000000e+000  0.0000000e+000  0.0000000e+000  0.0000000e+000  0.0000000e+000  0.0000000e+000  0.0000000e+000  0.0000000e+000  0.0000000e+000  0.0000000e+000  0.0000000e+000  0.0000000e+000  0.0000000e+000  0.0000000e+000  0.0000000e+000  0.0000000e+000  0.0000000e+000  0.0000000e+000  0.0000000e+000  0.0000000e+000  0.0000000e+000  0.0000000e+000  0.0000000e+000  0.0000000e+000  0.0000000e+000  0.0000000e+000  0.0000000e+000  0.0000000e+000  0.0000000e+000  0.0000000e+000  0.0000000e+000  0.0000000e+000  0.0000000e+000  0.0000000e+000  0.0000000e+000  0.0000000e+000  0.0000000e+000  0.0000000e+000  0.0000000e+000  0.0000000e+000  0.0000000e+000  0.0000000e+000  0.0000000e+000  0.0000000e+000  0.0000000e+000  0.0000000e+000  0.0000000e+000  0.0000000e+000  0.0000000e+000  0.0000000e+000  0.0000000e+000  0.0000000e+000  0.0000000e+000  0.0000000e+000  0.0000000e+000  0.0000000e+000  0.0000000e+000  0.0000000e+000  0.0000000e+000  0.0000000e+000  0.0000000e+000  0.0000000e+000  0.0000000e+000  0.0000000e+000  0.0000000e+000  0.0000000e+000  0.0000000e+000  0.0000000e+000  0.0000000e+000  0.0000000e+000  0.0000000e+000  0.0000000e+000  0.0000000e+000  0.0000000e+000  0.0000000e+000  0.0000000e+000  0.0000000e+000  0.0000000e+000  0.0000000e+000  0.0000000e+000  0.0000000e+000  0.0000000e+000  0.0000000e+000  0.0000000e+000  0.0000000e+000  0.0000000e+000  0.0000000e+000  0.0000000e+000  0.0000000e+000  0.0000000e+000  0.0000000e+000  0.0000000e+000  0.0000000e+000  0.0000000e+000  0.0000000e+000  0.0000000e+000  0.0000000e+000  0.0000000e+000  0.0000000e+000  0.0000000e+000  0.0000000e+000  0.0000000e+000  0.0000000e+000  0.0000000e+000  0.0000000e+000  0.0000000e+000  0.0000000e+000  0.0000000e+000  0.0000000e+000  0.0000000e+000  0.0000000e+000  0.0000000e+000  0.0000000e+000  0.0000000e+000  0.0000000e+000  0.0000000e+000  0.0000000e+000  0.0000000e+000  0.0000000e+000  0.0000000e+000  0.0000000e+000  0.0000000e+000  0.0000000e+000  0.0000000e+000  0.0000000e+000  0.0000000e+000  0.0000000e+000  0.0000000e+000  0.0000000e+000  0.0000000e+000  0.0000000e+000  0.0000000e+000  0.0000000e+000  0.0000000e+000  0.0000000e+000  0.0000000e+000  0.0000000e+000  0.0000000e+000  0.0000000e+000  0.0000000e+000  0.0000000e+000  0.0000000e+000  0.0000000e+000  0.0000000e+000  0.0000000e+000  0.0000000e+000  0.0000000e+000  0.0000000e+000  0.0000000e+000  0.0000000e+000  0.0000000e+000  0.0000000e+000  0.0000000e+000  0.0000000e+000  0.0000000e+000  0.0000000e+000  0.0000000e+000  0.0000000e+000  0.0000000e+000  0.0000000e+000  0.0000000e+000  0.0000000e+000  0.0000000e+000  0.0000000e+000  0.0000000e+000  0.0000000e+000  0.0000000e+000  0.0000000e+000  0.0000000e+000  0.0000000e+000  0.0000000e+000  0.0000000e+000  0.0000000e+000  0.0000000e+000  0.0000000e+000  0.0000000e+000  0.0000000e+000  0.0000000e+000  0.0000000e+000  0.0000000e+000  0.0000000e+000  0.0000000e+000  0.0000000e+000  0.0000000e+000  0.0000000e+000  0.0000000e+000  0.0000000e+000  0.0000000e+000  0.0000000e+000  0.0000000e+000  0.0000000e+000  0.0000000e+000  0.0000000e+000  0.0000000e+000  0.0000000e+000  0.0000000e+000  0.0000000e+000  0.0000000e+000  0.0000000e+000  0.0000000e+000  0.0000000e+000  0.0000000e+000  0.0000000e+000  0.0000000e+000  0.0000000e+000  0.0000000e+000  0.0000000e+000  0.0000000e+000  0.0000000e+000  0.0000000e+000  0.0000000e+000  0.0000000e+000  0.0000000e+000  0.0000000e+000  0.0000000e+000  0.0000000e+000  0.0000000e+000  0.0000000e+000  0.0000000e+000  0.0000000e+000  0.0000000e+000  0.0000000e+000  0.0000000e+000  0.0000000e+000  0.0000000e+000  0.0000000e+000  0.0000000e+000  0.0000000e+000  0.0000000e+000  0.0000000e+000  0.0000000e+000  0.0000000e+000  0.0000000e+000  0.0000000e+000  0.0000000e+000  0.0000000e+000  0.0000000e+000  0.0000000e+000  0.0000000e+000  0.0000000e+000  0.0000000e+000  0.0000000e+000  0.0000000e+000  0.0000000e+000  0.0000000e+000  0.0000000e+000  0.0000000e+000  0.0000000e+000  0.0000000e+000  0.0000000e+000  0.0000000e+000  0.0000000e+000  0.0000000e+000  0.0000000e+000  0.0000000e+000  0.0000000e+000  0.0000000e+000  0.0000000e+000  0.0000000e+000  0.0000000e+000  0.0000000e+000  0.0000000e+000  0.0000000e+000  0.0000000e+000  0.0000000e+000  0.0000000e+000  0.0000000e+000  0.0000000e+000  0.0000000e+000  0.0000000e+000  0.0000000e+000  0.0000000e+000  0.0000000e+000  0.0000000e+000  0.0000000e+000  0.0000000e+000  0.0000000e+000  0.0000000e+000  0.0000000e+000  0.0000000e+000  0.0000000e+000  0.0000000e+000  0.0000000e+000  0.0000000e+000  0.0000000e+000  0.0000000e+000  0.0000000e+000  0.0000000e+000  0.0000000e+000  0.0000000e+000  0.0000000e+000  0.0000000e+000  0.0000000e+000  0.0000000e+000  0.0000000e+000  0.0000000e+000  0.0000000e+000  0.0000000e+000  0.0000000e+000  0.0000000e+000  0.0000000e+000  0.0000000e+000  0.0000000e+000  0.0000000e+000  0.0000000e+000  0.0000000e+000  0.0000000e+000  0.0000000e+000  0.0000000e+000  0.0000000e+000  0.0000000e+000  0.0000000e+000  0.0000000e+000  0.0000000e+000  0.0000000e+000  0.0000000e+000  0.0000000e+000  0.0000000e+000  0.0000000e+000  0.0000000e+000  0.0000000e+000  0.0000000e+000  0.0000000e+000  0.0000000e+000  0.0000000e+000  0.0000000e+000  0.0000000e+000  0.0000000e+000  0.0000000e+000  0.0000000e+000  0.0000000e+000
  0.0000000e+000  0.0000000e+000  0.0000000e+000  0.0000000e+000  0.0000000e+000  0.0000000e+000  0.0000000e+000  0.0000000e+000  0.0000000e+000  0.0000000e+000  0.0000000e+000  0.0000000e+000  0.0000000e+000  1.1108997e-002  1.3533528e-001  6.0653066e-001  1.0000000e+000  6.0653066e-001  1.3533528e-001  1.1108997e-002  0.0000000e+000  0.0000000e+000  0.0000000e+000  0.0000000e+000  0.0000000e+000  0.0000000e+000  0.0000000e+000  0.0000000e+000  0.0000000e+000  0.0000000e+000  0.0000000e+000  0.0000000e+000  0.0000000e+000  0.0000000e+000  0.0000000e+000  0.0000000e+000  0.0000000e+000  0.0000000e+000  0.0000000e+000  0.0000000e+000  0.0000000e+000  0.0000000e+000  0.0000000e+000  0.0000000e+000  0.0000000e+000  0.0000000e+000  0.0000000e+000  0.0000000e+000  0.0000000e+000  0.0000000e+000  0.0000000e+000  0.0000000e+000  0.0000000e+000  0.0000000e+000  0.0000000e+000  0.0000000e+000  0.0000000e+000  0.0000000e+000  0.0000000e+000  0.0000000e+000  0.0000000e+000  0.0000000e+000  0.0000000e+000  0.0000000e+000  0.0000000e+000  0.0000000e+000  0.0000000e+000  0.0000000e+000  0.0000000e+000  0.0000000e+000  0.0000000e+000  0.0000000e+000  0.0000000e+000  0.0000000e+000  0.0000000e+000  0.0000000e+000  0.0000000e+000  0.0000000e+000  0.0000000e+000  0.0000000e+000  0.0000000e+000  0.0000000e+000  0.0000000e+000  0.0000000e+000  0.0000000e+000  0.0000000e+000  0.0000000e+000  0.0000000e+000  0.0000000e+000  0.0000000e+000  0.0000000e+000  0.0000000e+000  0.0000000e+000  0.0000000e+000  0.0000000e+000  0.0000000e+000  0.0000000e+000  0.0000000e+000  0.0000000e+000  0.0000000e+000  0.0000000e+000  0.0000000e+000  0.0000000e+000  0.0000000e+000  0.0000000e+000  0.0000000e+000  0.0000000e+000  0.0000000e+000  0.0000000e+000  0.0000000e+000  0.0000000e+000  0.0000000e+000  0.0000000e+000  0.0000000e+000  0.0000000e+000  0.0000000e+000  0.0000000e+000  0.0000000e+000  0.0000000e+000  0.0000000e+000  0.0000000e+000  0.0000000e+000  0.0000000e+000  0.0000000e+000  0.0000000e+000  0.0000000e+000  0.0000000e+000  0.0000000e+000  0.0000000e+000  0.0000000e+000  0.0000000e+000  0.0000000e+000  0.0000000e+000  0.0000000e+000  0.0000000e+000  0.0000000e+000  0.0000000e+000  0.0000000e+000  0.0000000e+000  0.0000000e+000  0.0000000e+000  0.0000000e+000  0.0000000e+000  0.0000000e+000  0.0000000e+000  0.0000000e+000  0.0000000e+000  0.0000000e+000  0.0000000e+000  0.0000000e+000  0.0000000e+000  0.0000000e+000  0.0000000e+000  0.0000000e+000  0.0000000e+000  0.0000000e+000  0.0000000e+000  0.0000000e+000  0.0000000e+000  0.0000000e+000  0.0000000e+000  0.0000000e+000  0.0000000e+000  0.0000000e+000  0.0000000e+000  0.0000000e+000  0.0000000e+000  0.0000000e+000  0.0000000e+000  0.0000000e+000  0.0000000e+000  0.0000000e+000  0.0000000e+000  0.0000000e+000  0.0000000e+000  0.0000000e+000  0.0000000e+000  0.0000000e+000  0.0000000e+000  0.0000000e+000  0.0000000e+000  0.0000000e+000  0.0000000e+000  0.0000000e+000  0.0000000e+000  0.0000000e+000  0.0000000e+000  0.0000000e+000  0.0000000e+000  0.0000000e+000  0.0000000e+000  0.0000000e+000  0.0000000e+000  0.0000000e+000  0.0000000e+000  0.0000000e+000  0.0000000e+000  0.0000000e+000  0.0000000e+000  0.0000000e+000  0.0000000e+000  0.0000000e+000  0.0000000e+000  0.0000000e+000  0.0000000e+000  0.0000000e+000  0.0000000e+000  0.0000000e+000  0.0000000e+000  0.0000000e+000  0.0000000e+000  0.0000000e+000  0.0000000e+000  0.0000000e+000  0.0000000e+000  0.0000000e+000  0.0000000e+000  0.0000000e+000  0.0000000e+000  0.0000000e+000  0.0000000e+000  0.0000000e+000  0.0000000e+000  0.0000000e+000  0.0000000e+000  0.0000000e+000  0.0000000e+000  0.0000000e+000  0.0000000e+000  0.0000000e+000  0.0000000e+000  0.0000000e+000  0.0000000e+000  0.0000000e+000  0.0000000e+000  0.0000000e+000  0.0000000e+000  0.0000000e+000  0.0000000e+000  0.0000000e+000  0.0000000e+000  0.0000000e+000  0.0000000e+000  0.0000000e+000  0.0000000e+000  0.0000000e+000  0.0000000e+000  0.0000000e+000  0.0000000e+000  0.0000000e+000  0.0000000e+000  0.0000000e+000  0.0000000e+000  0.0000000e+000  0.0000000e+000  0.0000000e+000  0.0000000e+000  0.0000000e+000  0.0000000e+000  0.0000000e+000  0.0000000e+000  0.0000000e+000  0.0000000e+000  0.0000000e+000  0.0000000e+000  0.0000000e+000  0.0000000e+000  0.0000000e+000  0.0000000e+000  0.0000000e+000  0.0000000e+000  0.0000000e+000  0.0000000e+000  0.0000000e+000  0.0000000e+000  0.0000000e+000  0.0000000e+000  0.0000000e+000  0.0000000e+000  0.0000000e+000  0.0000000e+000  0.0000000e+000  0.0000000e+000  0.0000000e+000  0.0000000e+000  0.0000000e+000  0.0000000e+000  0.0000000e+000  0.0000000e+000  0.0000000e+000  0.0000000e+000  0.0000000e+000  0.0000000e+000  0.0000000e+000  0.0000000e+000  0.0000000e+000  0.0000000e+000  0.0000000e+000  0.0000000e+000  0.0000000e+000  0.0000000e+000  0.0000000e+000  0.0000000e+000  0.0000000e+000  0.0000000e+000  0.0000000e+000  0.0000000e+000  0.0000000e+000  0.0000000e+000  0.0000000e+000  0.0000000e+000  0.0000000e+000  0.0000000e+000  0.0000000e+000  0.0000000e+000  0.0000000e+000  0.0000000e+000  0.0000000e+000  0.0000000e+000  0.0000000e+000  0.0000000e+000  0.0000000e+000  0.0000000e+000  0.0000000e+000  0.0000000e+000  0.0000000e+000  0.0000000e+000  0.0000000e+000  0.0000000e+000  0.0000000e+000  0.0000000e+000  0.0000000e+000  0.0000000e+000  0.0000000e+000  0.0000000e+000  0.0000000e+000  0.0000000e+000  0.0000000e+000  0.0000000e+000  0.0000000e+000  0.0000000e+000  0.0000000e+000  0.0000000e+000  0.0000000e+000  0.0000000e+000  0.0000000e+000  0.0000000e+000  0.0000000e+000  0.0000000e+000  0.0000000e+000  0.0000000e+000  0.0000000e+000  0.0000000e+000  0.0000000e+000  0.0000000e+000  0.0000000e+000  0.0000000e+000  0.0000000e+000  0.0000000e+000  0.0000000e+000  0.0000000e+000  0.0000000e+000  0.0000000e+000  0.0000000e+000  0.0000000e+000  0.0000000e+000  0.0000000e+000  0.0000000e+000  0.0000000e+000  0.0000000e+000  0.0000000e+000  0.0000000e+000  0.0000000e+000  0.0000000e+000  0.0000000e+000  0.0000000e+000  0.0000000e+000  0.0000000e+000  0.0000000e+000  0.0000000e+000  0.0000000e+000  0.0000000e+000  0.0000000e+000  0.0000000e+000  0.0000000e+000  0.0000000e+000  0.0000000e+000  0.0000000e+000  0.0000000e+000  0.0000000e+000  0.0000000e+000  0.0000000e+000  0.0000000e+000  0.0000000e+000  0.0000000e+000  0.0000000e+000  0.0000000e+000  0.0000000e+000  0.0000000e+000  0.0000000e+000  0.0000000e+000  0.0000000e+000  0.0000000e+000  0.0000000e+000  0.0000000e+000  0.0000000e+000  0.0000000e+000  0.0000000e+000  0.0000000e+000  0.0000000e+000  0.0000000e+000  0.0000000e+000  0.0000000e+000  0.0000000e+000  0.0000000e+000  0.0000000e+000  0.0000000e+000  0.0000000e+000  0.0000000e+000  0.0000000e+000  0.0000000e+000  0.0000000e+000  0.0000000e+000  0.0000000e+000  0.0000000e+000  0.0000000e+000  0.0000000e+000  0.0000000e+000  0.0000000e+000  0.0000000e+000  0.0000000e+000  0.0000000e+000  0.0000000e+000  0.0000000e+000  0.0000000e+000  0.0000000e+000  0.0000000e+000  0.0000000e+000  0.0000000e+000  0.0000000e+000  0.0000000e+000  0.0000000e+000  0.0000000e+000  0.0000000e+000  0.0000000e+000  0.0000000e+000  0.0000000e+000  0.0000000e+000  0.0000000e+000  0.0000000e+000  0.0000000e+000  0.0000000e+000  0.0000000e+000  0.0000000e+000  0.0000000e+000  0.0000000e+000  0.0000000e+000  0.0000000e+000  0.0000000e+000  0.0000000e+000  0.0000000e+000  0.0000000e+000  0.0000000e+000  0.0000000e+000  0.0000000e+000  0.0000000e+000  0.0000000e+000  0.0000000e+000  0.0000000e+000  0.0000000e+000  0.0000000e+000  0.0000000e+000  0.0000000e+000  0.0000000e+000  0.0000000e+000  0.0000000e+000  0.0000000e+000  0.0000000e+000  0.0000000e+000  0.0000000e+000  0.0000000e+000  0.0000000e+000  0.0000000e+000  0.0000000e+000  0.0000000e+000  0.0000000e+000  0.0000000e+000  0.0000000e+000  0.0000000e+000  0.0000000e+000  0.0000000e+000  0.0000000e+000  0.0000000e+000  0.0000000e+000  0.0000000e+000  0.0000000e+000  0.0000000e+000  0.0000000e+000  0.0000000e+000  0.0000000e+000  0.0000000e+000  0.0000000e+000  0.0000000e+000  0.0000000e+000  0.0000000e+000  0.0000000e+000  0.0000000e+000  0.0000000e+000  0.0000000e+000  0.0000000e+000  0.0000000e+000  0.0000000e+000  0.0000000e+000  0.0000000e+000  0.0000000e+000  0.0000000e+000  0.0000000e+000  0.0000000e+000  0.0000000e+000  0.0000000e+000  0.0000000e+000  0.0000000e+000  0.0000000e+000  0.0000000e+000  0.0000000e+000  0.0000000e+000  0.0000000e+000  0.0000000e+000  0.0000000e+000  0.0000000e+000  0.0000000e+000  0.0000000e+000  0.0000000e+000  0.0000000e+000  0.0000000e+000  0.0000000e+000  0.0000000e+000  0.0000000e+000  0.0000000e+000  0.0000000e+000  0.0000000e+000  0.0000000e+000  0.0000000e+000  0.0000000e+000  0.0000000e+000  0.0000000e+000  0.0000000e+000  0.0000000e+000  0.0000000e+000  0.0000000e+000  0.0000000e+000  0.0000000e+000  0.0000000e+000  0.0000000e+000  0.0000000e+000  0.0000000e+000  0.0000000e+000  0.0000000e+000  0.0000000e+000  0.0000000e+000  0.0000000e+000  0.0000000e+000  0.0000000e+000  0.0000000e+000  0.0000000e+000  0.0000000e+000  0.0000000e+000  0.0000000e+000  0.0000000e+000  0.0000000e+000  0.0000000e+000  0.0000000e+000  0.0000000e+000  0.0000000e+000  0.0000000e+000  0.0000000e+000  0.0000000e+000  0.0000000e+000  0.0000000e+000  0.0000000e+000  0.0000000e+000  0.0000000e+000  0.0000000e+000  0.0000000e+000  0.0000000e+000  0.0000000e+000  0.0000000e+000  0.0000000e+000  0.0000000e+000  0.0000000e+000  0.0000000e+000  0.0000000e+000  0.0000000e+000  0.0000000e+000  0.0000000e+000  0.0000000e+000  0.0000000e+000  0.0000000e+000  0.0000000e+000  0.0000000e+000
  0.0000000e+000  0.0000000e+000  0.0000000e+000  0.0000000e+000  0.0000000e+000  0.0000000e+000  0.0000000e+000  0.0000000e+000  0.0000000e+000  0.0000000e+000  0.0000000e+000  0.0000000e+000  0.0000000e+000  0.0000000e+000  0.0000000e+000  0.0000000e+000  1.1108997e-002  1.3533528e-001  6.0653066e-001  1.0000000e+000  6.0653066e-001  1.3533528e-001  1.1108997e-002  0.0000000e+000  0.0000000e+000  0.0000000e+000  0.0000000e+000  0.0000000e+000  0.0000000e+000  0.0000000e+000  0.0000000e+000  0.0000000e+000  0.0000000e+000  0.0000000e+000  0.0000000e+000  0.0000000e+000  0.0000000e+000  0.0000000e+000  0.0000000e+000  0.0000000e+000  0.0000000e+000  0.0000000e+000  0.0000000e+000  0.0000000e+000  0.0000000e+000  0.0000000e+000  0.0000000e+000  0.0000000e+000  0.0000000e+000  0.0000000e+000  0.0000000e+000  0.0000000e+000  0.0000000e+000  0.0000000e+000  0.0000000e+000  0.0000000e+000  0.0000000e+000  0.0000000e+000  0.0000000e+000  0.0000000e+000  0.0000000e+000  0.0000000e+000  0.0000000e+000  0.0000000e+000  0.0000000e+000  0.0000000e+000  0.0000000e+000  0.0000000e+000  0.0000000e+000  0.0000000e+000  0.0000000e+000  0.0000000e+000  0.0000000e+000  0.0000000e+000  0.0000000e+000  0.0000000e+000  0.0000000e+000  0.0000000e+000  0.0000000e+000  0.0000000e+000  0.0000000e+000  0.0000000e+000  0.0000000e+000  0.0000000e+000  0.0000000e+000  0.0000000e+000  0.0000000e+000  0.0000000e+000  0.0000000e+000  0.0000000e+000  0.0000000e+000  0.0000000e+000  0.0000000e+000  0.0000000e+000  0.0000000e+000  0.0000000e+000  0.0000000e+000  0.0000000e+000  0.0000000e+000  0.0000000e+000  0.0000000e+000  0.0000000e+000  0.0000000e+000  0.0000000e+000  0.0000000e+000  0.0000000e+000  0.0000000e+000  0.0000000e+000  0.0000000e+000  0.0000000e+000  0.0000000e+000  0.0000000e+000  0.0000000e+000  0.0000000e+000  0.0000000e+000  0.0000000e+000  0.0000000e+000  0.0000000e+000  0.0000000e+000  0.0000000e+000  0.0000000e+000  0.0000000e+000  0.0000000e+000  0.0000000e+000  0.0000000e+000  0.0000000e+000  0.0000000e+000  0.0000000e+000  0.0000000e+000  0.0000000e+000  0.0000000e+000  0.0000000e+000  0.0000000e+000  0.0000000e+000  0.0000000e+000  0.0000000e+000  0.0000000e+000  0.0000000e+000  0.0000000e+000  0.0000000e+000  0.0000000e+000  0.0000000e+000  0.0000000e+000  0.0000000e+000  0.0000000e+000  0.0000000e+000  0.0000000e+000  0.0000000e+000  0.0000000e+000  0.0000000e+000  0.0000000e+000  0.0000000e+000  0.0000000e+000  0.0000000e+000  0.0000000e+000  0.0000000e+000  0.0000000e+000  0.0000000e+000  0.0000000e+000  0.0000000e+000  0.0000000e+000  0.0000000e+000  0.0000000e+000  0.0000000e+000  0.0000000e+000  0.0000000e+000  0.0000000e+000  0.0000000e+000  0.0000000e+000  0.0000000e+000  0.0000000e+000  0.0000000e+000  0.0000000e+000  0.0000000e+000  0.0000000e+000  0.0000000e+000  0.0000000e+000  0.0000000e+000  0.0000000e+000  0.0000000e+000  0.0000000e+000  0.0000000e+000  0.0000000e+000  0.0000000e+000  0.0000000e+000  0.0000000e+000  0.0000000e+000  0.0000000e+000  0.0000000e+000  0.0000000e+000  0.0000000e+000  0.0000000e+000  0.0000000e+000  0.0000000e+000  0.0000000e+000  0.0000000e+000  0.0000000e+000  0.0000000e+000  0.0000000e+000  0.0000000e+000  0.0000000e+000  0.0000000e+000  0.0000000e+000  0.0000000e+000  0.0000000e+000  0.0000000e+000  0.0000000e+000  0.0000000e+000  0.0000000e+000  0.0000000e+000  0.0000000e+000  0.0000000e+000  0.0000000e+000  0.0000000e+000  0.0000000e+000  0.0000000e+000  0.0000000e+000  0.0000000e+000  0.0000000e+000  0.0000000e+000  0.0000000e+000  0.0000000e+000  0.0000000e+000  0.0000000e+000  0.0000000e+000  0.0000000e+000  0.0000000e+000  0.0000000e+000  0.0000000e+000  0.0000000e+000  0.0000000e+000  0.0000000e+000  0.0000000e+000  0.0000000e+000  0.0000000e+000  0.0000000e+000  0.0000000e+000  0.0000000e+000  0.0000000e+000  0.0000000e+000  0.0000000e+000  0.0000000e+000  0.0000000e+000  0.0000000e+000  0.0000000e+000  0.0000000e+000  0.0000000e+000  0.0000000e+000  0.0000000e+000  0.0000000e+000  0.0000000e+000  0.0000000e+000  0.0000000e+000  0.0000000e+000  0.0000000e+000  0.0000000e+000  0.0000000e+000  0.0000000e+000  0.0000000e+000  0.0000000e+000  0.0000000e+000  0.0000000e+000  0.0000000e+000  0.0000000e+000  0.0000000e+000  0.0000000e+000  0.0000000e+000  0.0000000e+000  0.0000000e+000  0.0000000e+000  0.0000000e+000  0.0000000e+000  0.0000000e+000  0.0000000e+000  0.0000000e+000  0.0000000e+000  0.0000000e+000  0.0000000e+000  0.0000000e+000  0.0000000e+000  0.0000000e+000  0.0000000e+000  0.0000000e+000  0.0000000e+000  0.0000000e+000  0.0000000e+000  0.0000000e+000  0.0000000e+000  0.0000000e+000  0.0000000e+000  0.0000000e+000  0.0000000e+000  0.0000000e+000  0.0000000e+000  0.0000000e+000  0.0000000e+000  0.0000000e+000  0.0000000e+000  0.0000000e+000  0.0000000e+000  0.0000000e+000  0.0000000e+000  0.0000000e+000  0.0000000e+000  0.0000000e+000  0.0000000e+000  0.0000000e+000  0.0000000e+000  0.0000000e+000  0.0000000e+000  0.0000000e+000  0.0000000e+000  0.0000000e+000  0.0000000e+000  0.0000000e+000  0.0000000e+000  0.0000000e+000  0.0000000e+000  0.0000000e+000  0.0000000e+000  0.0000000e+000  0.0000000e+000  0.0000000e+000  0.0000000e+000  0.0000000e+000  0.0000000e+000  0.0000000e+000  0.0000000e+000  0.0000000e+000  0.0000000e+000  0.0000000e+000  0.0000000e+000  0.0000000e+000  0.0000000e+000  0.0000000e+000  0.0000000e+000  0.0000000e+000  0.0000000e+000  0.0000000e+000  0.0000000e+000  0.0000000e+000  0.0000000e+000  0.0000000e+000  0.0000000e+000  0.0000000e+000  0.0000000e+000  0.0000000e+000  0.0000000e+000  0.0000000e+000  0.0000000e+000  0.0000000e+000  0.0000000e+000  0.0000000e+000  0.0000000e+000  0.0000000e+000  0.0000000e+000  0.0000000e+000  0.0000000e+000  0.0000000e+000  0.0000000e+000  0.0000000e+000  0.0000000e+000  0.0000000e+000  0.0000000e+000  0.0000000e+000  0.0000000e+000  0.0000000e+000  0.0000000e+000  0.0000000e+000  0.0000000e+000  0.0000000e+000  0.0000000e+000  0.0000000e+000  0.0000000e+000  0.0000000e+000  0.0000000e+000  0.0000000e+000  0.0000000e+000  0.0000000e+000  0.0000000e+000  0.0000000e+000  0.0000000e+000  0.0000000e+000  0.0000000e+000  0.0000000e+000  0.0000000e+000  0.0000000e+000  0.0000000e+000  0.0000000e+000  0.0000000e+000  0.0000000e+000  0.0000000e+000  0.0000000e+000  0.0000000e+000  0.0000000e+000  0.0000000e+000  0.0000000e+000  0.0000000e+000  0.0000000e+000  0.0000000e+000  0.0000000e+000  0.0000000e+000  0.0000000e+000  0.0000000e+000  0.0000000e+000  0.0000000e+000  0.0000000e+000  0.0000000e+000  0.0000000e+000  0.0000000e+000  0.0000000e+000  0.0000000e+000  0.0000000e+000  0.0000000e+000  0.0000000e+000  0.0000000e+000  0.0000000e+000  0.0000000e+000  0.0000000e+000  0.0000000e+000  0.0000000e+000  0.0000000e+000  0.0000000e+000  0.0000000e+000  0.0000000e+000  0.0000000e+000  0.0000000e+000  0.0000000e+000  0.0000000e+000  0.0000000e+000  0.0000000e+000  0.0000000e+000  0.0000000e+000  0.0000000e+000  0.0000000e+000  0.0000000e+000  0.0000000e+000  0.0000000e+000  0.0000000e+000  0.0000000e+000  0.0000000e+000  0.0000000e+000  0.0000000e+000  0.0000000e+000  0.0000000e+000  0.0000000e+000  0.0000000e+000  0.0000000e+000  0.0000000e+000  0.0000000e+000  0.0000000e+000  0.0000000e+000  0.0000000e+000  0.0000000e+000  0.0000000e+000  0.0000000e+000  0.0000000e+000  0.0000000e+000  0.0000000e+000  0.0000000e+000  0.0000000e+000  0.0000000e+000  0.0000000e+000  0.0000000e+000  0.0000000e+000  0.0000000e+000  0.0000000e+000  0.0000000e+000  0.0000000e+000  0.0000000e+000  0.0000000e+000  0.0000000e+000  0.0000000e+000  0.0000000e+000  0.0000000e+000  0.0000000e+000  0.0000000e+000  0.0000000e+000  0.0000000e+000  0.0000000e+000  0.0000000e+000  0.0000000e+000  0.0000000e+000  0.0000000e+000  0.0000000e+000  0.0000000e+000  0.0000000e+000  0.0000000e+000  0.0000000e+000  0.0000000e+000  0.0000000e+000  0.0000000e+000  0.0000000e+000  0.0000000e+000  0.0000000e+000  0.0000000e+000  0.0000000e+000  0.0000000e+000  0.0000000e+000  0.0000000e+000  0.0000000e+000  0.0000000e+000  0.0000000e+000  0.0000000e+000  0.0000000e+000  0.0000000e+000  0.0000000e+000  0.0000000e+000  0.0000000e+000  0.0000000e+000  0.0000000e+000  0.0000000e+000  0.0000000e+000  0.0000000e+000  0.0000000e+000  0.0000000e+000  0.0000000e+000  0.0000000e+000  0.0000000e+000  0.0000000e+000  0.0000000e+000  0.0000000e+000  0.0000000e+000  0.0000000e+000  0.0000000e+000  0.0000000e+000  0.0000000e+000  0.0000000e+000  0.0000000e+000  0.0000000e+000  0.0000000e+000  0.0000000e+000  0.0000000e+000  0.0000000e+000  0.0000000e+000  0.0000000e+000  0.0000000e+000  0.0000000e+000  0.0000000e+000  0.0000000e+000  0.0000000e+000  0.0000000e+000  0.0000000e+000  0.0000000e+000  0.0000000e+000  0.0000000e+000  0.0000000e+000  0.0000000e+000  0.0000000e+000  0.0000000e+000  0.0000000e+000  0.0000000e+000  0.0000000e+000  0.0000000e+000  0.0000000e+000  0.0000000e+000  0.0000000e+000  0.0000000e+000  0.0000000e+000  0.0000000e+000  0.0000000e+000  0.0000000e+000  0.0000000e+000  0.0000000e+000  0.0000000e+000  0.0000000e+000  0.0000000e+000  0.0000000e+000  0.0000000e+000  0.0000000e+000  0.0000000e+000  0.0000000e+000  0.0000000e+000  0.0000000e+000  0.0000000e+000  0.0000000e+000  0.0000000e+000  0.0000000e+000  0.0000000e+000  0.0000000e+000  0.0000000e+000  0.0000000e+000  0.0000000e+000  0.0000000e+000  0.0000000e+000  0.0000000e+000  0.0000000e+000  0.0000000e+000  0.0000000e+000  0.0000000e+000  0.0000000e+000  0.0000000e+000  0.0000000e+000  0.0000000e+000  0.0000000e+000  0.0000000e+000  0.0000000e+000  0.0000000e+000  0.0000000e+000  0.0000000e+000
  0.0000000e+000  0.0000000e+000  0.0000000e+000  0.0000000e+000  0.0000000e+000  0.0000000e+000  0.0000000e+000  0.0000000e+000  0.0000000e+000  0.0000000e+000  0.0000000e+000  0.0000000e+000  0.0000000e+000  0.0000000e+000  0.0000000e+000  0.0000000e+000  0.0000000e+000  0.0000000e+000  0.0000000e+000  1.1108997e-002  1.3533528e-001  6.0653066e-001  1.0000000e+000  6.0653066e-001  1.3533528e-001  1.1108997e-002  0.0000000e+000  0.0000000e+000  0.0000000e+000  0.0000000e+000  0.0000000e+000  0.0000000e+000  0.0000000e+000  0.0000000e+000  0.0000000e+000  0.0000000e+000  0.0000000e+000  0.0000000e+000  0.0000000e+000  0.0000000e+000  0.0000000e+000  0.0000000e+000  0.0000000e+000  0.0000000e+000  0.0000000e+000  0.0000000e+000  0.0000000e+000  0.0000000e+000  0.0000000e+000  0.0000000e+000  0.0000000e+000  0.0000000e+000  0.0000000e+000  0.0000000e+000  0.0000000e+000  0.0000000e+000  0.0000000e+000  0.0000000e+000  0.0000000e+000  0.0000000e+000  0.0000000e+000  0.0000000e+000  0.0000000e+000  0.0000000e+000  0.0000000e+000  0.0000000e+000  0.0000000e+000  0.0000000e+000  0.0000000e+000  0.0000000e+000  0.0000000e+000  0.0000000e+000  0.0000000e+000  0.0000000e+000  0.0000000e+000  0.0000000e+000  0.0000000e+000  0.0000000e+000  0.0000000e+000  0.0000000e+000  0.0000000e+000  0.0000000e+000  0.0000000e+000  0.0000000e+000  0.0000000e+000  0.0000000e+000  0.0000000e+000  0.0000000e+000  0.0000000e+000  0.0000000e+000  0.0000000e+000  0.0000000e+000  0.0000000e+000  0.0000000e+000  0.0000000e+000  0.0000000e+000  0.0000000e+000  0.0000000e+000  0.0000000e+000  0.0000000e+000  0.0000000e+000  0.0000000e+000  0.0000000e+000  0.0000000e+000  0.0000000e+000  0.0000000e+000  0.0000000e+000  0.0000000e+000  0.0000000e+000  0.0000000e+000  0.0000000e+000  0.0000000e+000  0.0000000e+000  0.0000000e+000  0.0000000e+000  0.0000000e+000  0.0000000e+000  0.0000000e+000  0.0000000e+000  0.0000000e+000  0.0000000e+000  0.0000000e+000  0.0000000e+000  0.0000000e+000  0.0000000e+000  0.0000000e+000  0.0000000e+000  0.0000000e+000  0.0000000e+000  0.0000000e+000  0.0000000e+000  0.0000000e+000  0.0000000e+000  0.0000000e+000  0.0000000e+000  0.0000000e+000  0.0000000e+000  0.0000000e+000  0.0000000e+000  0.0000000e+000  0.0000000e+000  0.0000000e+000  0.0000000e+000  0.0000000e+000  0.0000000e+000  0.0000000e+000  0.0000000e+000  0.0000000e+000  0.0000000e+000  0.0000000e+000  0.0000000e+000  0.0000000e+000  0.0000000e+000  0.0000000e+000  0.0000000e+000  0.0000000e+000  0.0000000e+000  0.0000000e+000  0.0000000e+000  0.0000000e+000  0.0000000e+000  0.0000000e+000  0.0000000e+000  0.0000000e+000  0.0000000e+000  0.0000000e+000  0.0000000e+000  0.0000000e+000  0.0000000e+000  0.0000000e+000  0.0000000e+000  0.0000000e+000  0.0000000e+000  0.0000000e+000  0.0000000e+000  0.0000000e+000  0.0000000e+000  0.0000000e+000  0.0000000e+000  0.0000000e+000  0.0000000e+000  0.0000000e+000  0.0000000e+000  0.0000000e+000  0.0000000e+000  0.0000000e+000  0.0000000e+000  0.0000000e+000  0.0000000e+000  0.0000000e+000  0.0000000e+000  0.0000000e+000  0.0000000e+000  0.0000000e+000  0.0000000e+000  0.0000000e+000  0.0000000e+000  0.0000000e+000  0.0000000e+000  0.0000000e+000  0.0000000e+000  0.0000000e+000  0.0000000e+000  0.0000000e+000  0.0000000e+000  0.0000000e+000  0.0000000e+000  0.0000000e+000  0.0000000e+000  0.0000000e+000  0.0000000e+000  0.0000000e+000  0.0000000e+000  0.0000000e+000  0.0000000e+000  0.0000000e+000  0.0000000e+000  0.0000000e+000  0.0000000e+000  0.0000000e+000  0.0000000e+000  0.0000000e+000  0.0000000e+000  0.0000000e+000  0.0000000e+000  0.0000000e+000  0.0000000e+000  0.0000000e+000  0.0000000e+000  0.0000000e+000  0.0000000e+000  0.0000000e+000  0.0000000e+000  0.0000000e+000  0.0000000e+000  0.0000000e+000  0.0000000e+000  0.0000000e+000  0.0000000e+000  0.0000000e+000  0.0000000e+000  0.0000000e+000  0.0000000e+000  0.0000000e+000  0.0000000e+000  0.0000000e+000  0.0000000e+000  0.0000000e+000  0.0000000e+000  0.0000000e+000  0.0000000e+000  0.0000000e+000  0.0000000e+000  0.0000000e+000  0.0000000e+000  0.0000000e+000  0.0000000e+000  0.0000000e+000  0.0000000e+000  0.0000000e+000  0.0000000e+000  0.0000000e+000  0.0000000e+000  0.0000000e+000  0.0000000e+000  0.0000000e+000  0.0000000e+000  0.0000000e+000  0.0000000e+000  0.0000000e+000  0.0000000e+000  0.0000000e+000  0.0000000e+000  0.0000000e+000  0.0000000e+000  0.0000000e+000  0.0000000e+000  0.0000000e+000  0.0000000e+000  0.0000000e+000  0.0000000e+000  0.0000000e+000  0.0000000e+000  0.0000000e+000  0.0000000e+000  0.0000000e+000  0.0000000e+000  0.0000000e+000  0.0000000e+000  0.0000000e+000  0.0000000e+000  0.0000000e+000  0.0000000e+000  0.0000000e+000  0.0000000e+000  0.0000000e+000  0.0000000e+000  0.0000000e+000  0.0000000e+000  0.0000000e+000  0.0000000e+000  0.0000000e+000  0.0000000e+000  0.0000000e+000  0.0000000e+000  0.0000000e+000  0.0000000e+000  0.0000000e+000  0.0000000e+000  0.0000000e+000  0.0000000e+000  0.0000000e+000  0.0000000e+000  0.0000000e+000  0.0000000e+000  0.0000000e+000  0.0000000e+000  0.0000000e+000  0.0000000e+000  0.0000000e+000  0.0000000e+000  0.0000000e+000  0.0000000e+000  0.0000000e+000  0.0000000e+000  0.0000000e+000  0.0000000e+000  0.0000000e+000  0.0000000e+000  0.0000000e+000  0.0000000e+000  0.0000000e+000  0.0000000e+000  0.0000000e+000  0.0000000e+000  0.0000000e+000  0.0000000e+000  0.0000000e+000  0.0000000e+000  0.0000000e+000  0.0000000e+000  0.0000000e+000  0.0000000e+000  0.0000000e+000  0.0000000e+000  0.0000000e+000  0.0000000e+000  0.0000000e+000  0.0000000e+000  0.0000000e+000  0.0000000e+000  0.0000000e+000  0.0000000e+000  0.0000000e+000  0.0000000e+000  0.0000000e+000  0.0000000e+000  0.0000000e+000  0.0000000e+000  0.0000000e+000  0.0000000e+000  0.0000000e+000  0.0000000e+000  0.0000000e+000  0.0000000e+000  0.0000000e+000  0.0000000e+000  0.0000000e+000  0.0000000e+000  0.0000000e+000  0.0000000e+000  0.0000000e+000  0.0000000e+000  0.0000000e+000  0.0000000e+000  0.0000000e+000  0.0000000e+000  0.0000000e+000  0.0000000e+000  0.0000000e+000  0.0000000e+000  0.0000000e+000  0.0000000e+000  0.0000000e+000  0.0000000e+000  0.0000000e+000  0.0000000e+000  0.0000000e+000  0.0000000e+000  0.0000000e+000  0.0000000e+000  0.0000000e+000  0.0000000e+000  0.0000000e+000  0.0000000e+000  0.0000000e+000  0.0000000e+000  0.0000000e+000  0.0000000e+000  0.0000000e+000  0.0000000e+000  0.0000000e+000  0.0000000e+000  0.0000000e+000  0.0000000e+000  0.0000000e+000  0.0000000e+000  0.0000000e+000  0.0000000e+000  0.0000000e+000  0.0000000e+000  0.0000000e+000  0.0000000e+000  0.0000000e+000  0.0000000e+000  0.0000000e+000  0.0000000e+000  0.0000000e+000  0.0000000e+000  0.0000000e+000  0.0000000e+000  0.0000000e+000  0.0000000e+000  0.0000000e+000  0.0000000e+000  0.0000000e+000  0.0000000e+000  0.0000000e+000  0.0000000e+000  0.0000000e+000  0.0000000e+000  0.0000000e+000  0.0000000e+000  0.0000000e+000  0.0000000e+000  0.0000000e+000  0.0000000e+000  0.0000000e+000  0.0000000e+000  0.0000000e+000  0.0000000e+000  0.0000000e+000  0.0000000e+000  0.0000000e+000  0.0000000e+000  0.0000000e+000  0.0000000e+000  0.0000000e+000  0.0000000e+000  0.0000000e+000  0.0000000e+000  0.0000000e+000  0.0000000e+000  0.0000000e+000  0.0000000e+000  0.0000000e+000  0.0000000e+000  0.0000000e+000  0.0000000e+000  0.0000000e+000  0.0000000e+000  0.0000000e+000  0.0000000e+000  0.0000000e+000  0.0000000e+000  0.0000000e+000  0.0000000e+000  0.0000000e+000  0.0000000e+000  0.0000000e+000  0.0000000e+000  0.0000000e+000  0.0000000e+000  0.0000000e+000  0.0000000e+000  0.0000000e+000  0.0000000e+000  0.0000000e+000  0.0000000e+000  0.0000000e+000  0.0000000e+000  0.0000000e+000  0.0000000e+000  0.0000000e+000  0.0000000e+000  0.0000000e+000  0.0000000e+000  0.0000000e+000  0.0000000e+000  0.0000000e+000  0.0000000e+000  0.0000000e+000  0.0000000e+000  0.0000000e+000  0.0000000e+000  0.0000000e+000  0.0000000e+000  0.0000000e+000  0.0000000e+000  0.0000000e+000  0.0000000e+000  0.0000000e+000  0.0000000e+000  0.0000000e+000  0.0000000e+000  0.0000000e+000  0.0000000e+000  0.0000000e+000  0.0000000e+000  0.0000000e+000  0.0000000e+000  0.0000000e+000  0.0000000e+000  0.0000000e+000  0.0000000e+000  0.0000000e+000  0.0000000e+000  0.0000000e+000  0.0000000e+000  0.0000000e+000  0.0000000e+000  0.0000000e+000  0.0000000e+000  0.0000000e+000  0.0000000e+000  0.0000000e+000  0.0000000e+000  0.0000000e+000  0.0000000e+000  0.0000000e+000  0.0000000e+000  0.0000000e+000  0.0000000e+000  0.0000000e+000  0.0000000e+000  0.0000000e+000  0.0000000e+000  0.0000000e+000  0.0000000e+000  0.0000000e+000  0.0000000e+000  0.0000000e+000  0.0000000e+000  0.0000000e+000  0.0000000e+000  0.0000000e+000  0.0000000e+000  0.0000000e+000  0.0000000e+000  0.0000000e+000  0.0000000e+000  0.0000000e+000  0.0000000e+000  0.0000000e+000  0.0000000e+000  0.0000000e+000  0.0000000e+000  0.0000000e+000  0.0000000e+000  0.0000000e+000  0.0000000e+000  0.0000000e+000  0.0000000e+000  0.0000000e+000  0.0000000e+000  0.0000000e+000  0.0000000e+000  0.0000000e+000  0.0000000e+000  0.0000000e+000  0.0000000e+000  0.0000000e+000  0.0000000e+000  0.0000000e+000  0.0000000e+000  0.0000000e+000  0.0000000e+000  0.0000000e+000  0.0000000e+000  0.0000000e+000  0.0000000e+000  0.0000000e+000  0.0000000e+000  0.0000000e+000  0.0000000e+000  0.0000000e+000  0.0000000e+000  0.0000000e+000  0.0000000e+000  0.0000000e+000  0.0000000e+000  0.0000000e+000  0.0000000e+000  0.0000000e+000  0.0000000e+000  0.0000000e+000  0.0000000e+000  0.0000000e+000  0.0000000e+000  0.0000000e+000
  0.0000000e+000  0.0000000e+000  0.0000000e+000  0.0000000e+000  0.0000000e+000  0.0000000e+000  0.0000000e+000  0.0000000e+000  0.0000000e+000  0.0000000e+000  0.0000000e+000  0.0000000e+000  0.0000000e+000  0.0000000e+000  0.0000000e+000  0.0000000e+000  0.0000000e+000  0.0000000e+000  0.0000000e+000  0.0000000e+000  0.0000000e+000  0.0000000e+000  1.1108997e-002  1.3533528e-001  6.0653066e-001  1.0000000e+000  6.0653066e-001  1.3533528e-001  1.1108997e-002  0.0000000e+000  0.0000000e+000  0.0000000e+000  0.0000000e+000  0.0000000e+000  0.0000000e+000  0.0000000e+000  0.0000000e+000  0.0000000e+000  0.0000000e+000  0.0000000e+000  0.0000000e+000  0.0000000e+000  0.0000000e+000  0.0000000e+000  0.0000000e+000  0.0000000e+000  0.0000000e+000  0.0000000e+000  0.0000000e+000  0.0000000e+000  0.0000000e+000  0.0000000e+000  0.0000000e+000  0.0000000e+000  0.0000000e+000  0.0000000e+000  0.0000000e+000  0.0000000e+000  0.0000000e+000  0.0000000e+000  0.0000000e+000  0.0000000e+000  0.0000000e+000  0.0000000e+000  0.0000000e+000  0.0000000e+000  0.0000000e+000  0.0000000e+000  0.0000000e+000  0.0000000e+000  0.0000000e+000  0.0000000e+000  0.0000000e+000  0.0000000e+000  0.0000000e+000  0.0000000e+000  0.0000000e+000  0.0000000e+000  0.0000000e+000  0.0000000e+000  0.0000000e+000  0.0000000e+000  0.0000000e+000  0.0000000e+000  0.0000000e+000  0.0000000e+000  0.0000000e+000  0.0000000e+000  0.0000000e+000  0.0000000e+000  0.0000000e+000  0.0000000e+000  0.0000000e+000  0.0000000e+000  0.0000000e+000  0.0000000e+000  0.0000000e+000  0.0000000e+000  0.0000000e+000  0.0000000e+000  0.0000000e+000  0.0000000e+000  0.0000000e+000  0.0000000e+000  0.0000000e+000  0.0000000e+000  0.0000000e+000  0.0000000e+000  0.0000000e+000  0.0000000e+000  0.0000000e+000  0.0000000e+000  0.0000000e+000  0.0000000e+000  0.0000000e+000  0.0000000e+000  0.0000000e+000  0.0000000e+000  0.0000000e+000  0.0000000e+000  0.0000000e+000  0.0000000e+000  0.0000000e+000  0.0000000e+000  0.0000000e+000  0.0000000e+000  0.0000000e+000  0.0000000e+000  0.0000000e+000  0.0000000e+000  0.0000000e+000  0.0000000e+000  0.0000000e+000  0.0000000e+000  0.0000000e+000  0.0000000e+000  0.0000000e+000  0.0000000e+000  0.0000000e+000  0.0000000e+000  0.0000000e+000  0.0000000e+000  0.0000000e+000  0.0000000e+000  0.0000000e+000  0.0000000e+000  0.0000000e+000  0.0000000e+000  0.0000000e+000  0.0000000e+000  0.0000000e+000  0.0000000e+000  0.0000000e+000  0.0000000e+000  0.0000000e+000  0.0000000e+000  0.0000000e+000  0.0000000e+000  0.0000000e+000  0.0000000e+000  0.0000000e+000  0.0000000e+000  0.0000000e+000  0.0000000e+000  0.0000000e+000  0.0000000e+000  0.0000000e+000  0.0000000e+000  0.0000000e+000  0.0000000e+000  0.0000000e+000  0.0000000e+000  0.0000000e+000  0.0000000e+000  0.0000000e+000  0.0000000e+000  0.0000000e+000  0.0000000e+000  0.0000000e+000  0.0000000e+000  0.0000000e+000  0.0000000e+000  0.0000000e+000  0.0000000e+000  0.0000000e+000  0.0000000e+000  0.0000000e+000  0.0000000e+000  0.0000000e+000  0.0000000e+000  0.0000000e+000  0.0000000e+000  0.0000000e+000  0.0000000e+000  0.0000000e+000  0.0000000e+000  0.0000000e+000  0.0000000e+000  0.0000000e+000  0.0000000e+000  0.0000000e+000  0.0000000e+000  0.0000000e+000  0.0000000e+000  0.0000000e+000  0.0000000e+000  0.0000000e+000  0.0000000e+000  0.0000000e+000  0.0000000e+000  0.0000000e+000  0.0000000e+000  0.0000000e+000  0.0000000e+000  0.0000000e+000  0.0000000e+000  0.0000000e+000  0.0000000e+000  0.0000000e+000  0.0000000e+000  0.0000000e+000  0.0000000e+000  0.0000000e+000  0.0000000e+000  0.0000000e+000  0.0000000e+000  0.0000000e+000  0.0000000e+000  0.0000000e+000  0.0000000e+000  0.0000000e+000  0.0000000e+000  0.0000000e+000  0.0000000e+000  0.0000000e+000  0.0000000e+000  0.0000000e+000  0.0000000e+000  0.0000000e+000  0.0000000e+000  0.0000000e+000  0.0000000e+000  0.0000000e+000  0.0000000e+000  0.0000000e+000  0.0000000e+000  0.0000000e+000  0.0000000e+000  0.0000000e+000  0.0000000e+000  0.0000000e+000  0.0000000e+000  0.0000000e+000  0.0000000e+000  0.0000000e+000  0.0000000e+000  0.0000000e+000  0.0000000e+000  0.0000000e+000  0.0000000e+000  0.0000000e+000  0.0000000e+000  0.0000000e+000  0.0000000e+000  0.0000000e+000  0.0000000e+000  0.0000000e+000  0.0000000e+000  0.0000000e+000  0.0000000e+000  0.0000000e+000  0.0000000e+000  0.0000000e+000  0.0000000e+000  0.0000000e+000  0.0000000e+000  0.0000000e+000  0.0000000e+000  0.0000000e+000  0.0000000e+000  0.0000000e+000  0.0000000e+000  0.0000000e+000  0.0000000e+000  0.0000000e+000  0.0000000e+000  0.0000000e+000  0.0000000e+000  0.0000000e+000  0.0000000e+000  0.0000000e+000  0.0000000e+000  0.0000000e+000  0.0000000e+000  0.0000000e+000  0.0000000e+000  0.0000000e+000  0.0000000e+000  0.0000000e+000  0.0000000e+000  0.0000000e+000  0.0000000e+000  0.0000000e+000  0.0000000e+000  0.0000000e+000  0.0000000e+000  0.0000000e+000  0.0000000e+000  0.0000000e+000  0.0000000e+000  0.0000000e+000  0.0000000e+000  0.0000000e+000  0.0000000e+000  0.0000000e+000  0.0000000e+000  0.0000000e+000  0.0000000e+000  0.0000000e+000  0.0000000e+000  0.0000000e+000  0.0000000e+000  0.0000000e+000  0.0000000e+000  0.0000000e+000  0.0000000e+000  0.0000000e+000  0.0000000e+000  0.0000000e+000  0.0000000e+000  0.0000000e+000  0.0000000e+000  0.0000000e+000  0.0000000e+000  0.0000000e+000  0.0000000e+000  0.0000000e+000  0.0000000e+000  0.0000000e+000  0.0000000e+000  0.0000000e+000  0.0000000e+000  0.0000000e+000  0.0000000e+000  0.0000000e+000  0.0000000e+000  0.0000000e+000  0.0000000e+000  0.0000000e+000  0.0000000e+000  0.0000000e+000  0.0000000e+000  0.0000000e+000  0.0000000e+000  0.0000000e+000  0.0000000e+000  0.0000000e+000  0.0000000e+000  0.0000000e+000  0.0000000e+000  0.0000000e+000  0.0000000e+000  0.0000000e+000  0.0000000e+000  0.0000000e+000  0.0000000e+000  0.0000000e+000  0.0000000e+000  0.0000000e+000  0.0000000e+000  0.0000000e+000  0.0000000e+000  0.0000000e+000  0.0000000e+000  0.0000000e+000  0.0000000e+000  0.0000000e+000  0.0000000e+000  0.0000000e+000  0.0000000e+000  0.0000000e+000  0.0000000e+000  0.0000000e+000  0.0000000e+000  0.0000000e+000  0.0000000e+000  0.0000000e+000  0.0000000e+000  0.0000000e+000  0.0000000e+000  0.0000000e+000  0.0000000e+000  0.0000000e+000  0.0000000e+000  0.0000000e+000  0.0000000e+000  0.0000000e+000  0.0000000e+000  0.0000000e+000  0.0000000e+000  0.0000000e+000  0.0000000e+000  0.0000000e+000  0.0000000e+000  0.0000000e+000  0.0000000e+000  0.0000000e+000  0.0000000e+000  0.0000000e+000  0.0000000e+000  0.0000000e+000  0.0000000e+000  0.0000000e+000  0.0000000e+000  0.0000000e+000  0.0000000e+000  0.0000000e+000  0.0000000e+000  0.0000000e+000  0.0000000e+000  0.0000000e+000  0.0000000e+000  0.0000000e+000  0.0000000e+000  0.0000000e+000  0.0000000e+000  0.0000000e+000  0.0000000e+000  0.0000000e+000  0.0000000e+000  0.0000000e+000  0.0000000e+000  0.0000000e+000  0.0000000e+000  0.0000000e+000  0.0000000e+000  0.0000000e+000  0.0000000e+000  0.0000000e+000  0.0000000e+000  0.0000000e+000  0.0000000e+000  0.0000000e+000  0.0000000e+000  0.0000000e+000  0.0000000e+000  0.0000000e+000  0.0000000e+000  0.0000000e+000  0.0000000e+000  0.0000000e+000  0.0000000e+000  0.0000000e+000  0.0000000e+000  0.0000000e+000  0.0000000e+000  0.0000000e+000  0.0000000e+000  0.0000000e+000  0.0000000e+000  0.0000000e+000  0.0000000e+000  0.0000000e+000  0.0000000e+000  0.0000000e+000  0.0000000e+000  0.0000000e+000  0.0000000e+000  0.0000000e+000  0.0000000e+000  0.0000000e+000  0.0000000e+000  0.0000000e+000  0.0000000e+000  0.0000000e+000  0.0000000e+000  0.0000000e+000  0.0000000e+000  0.0000000e+000  0.0000000e+000  0.0000000e+000  0.0000000e+000  0.0000000e+000  0.0000000e+000  0.0000000e+000  0.0000000e+000  0.0000000e+000  0.0000000e+000  0.0000000e+000  0.0000000e+000  0.0000000e+000  0.0000000e+000  0.0000000e+000  0.0000000e+000  0.0000000e+000  0.0000000e+000  0.0000000e+000  0.0000000e+000  0.0000000e+000  0.0000000e+000  0.0000000e+000  0.0000000e+000  0.0000000e+000  0.0000000e+000  0.0000000e+000  0.0000000e+000  0.0000000e+000  0.0000000e+000  0.0000000e+000  0.0000000e+000  0.0000000e+000  0.0000000e+000  0.0000000e+000  0.0000000e+000  0.0000000e+000  0.0000000e+000  0.0000000e+000  0.0000000e+000  0.0000000e+000  0.0000000e+000  0.0000000e+000  0.0000000e+000  0.0000000e+000  0.0000000e+000  0.0000000e+000  0.0000000e+000  0.0000000e+000  0.0000000e+000  0.0000000e+000  0.0000000e+000  0.0000000e+000  0.0000000e+000  0.0000000e+000  0.0000000e+000  0.0000000e+000  0.0000000e+000  0.0000000e+000  0.0000000e+000  0.0000000e+000  0.0000000e+000  0.0000000e+000  0.0000000e+000  0.0000000e+000  0.0000000e+000  0.0000000e+000  0.0000000e+000  0.0000000e+000  0.0000000e+000  0.0000000e+000  0.0000000e+000  0.0000000e+000  0.0000000e+000  0.0000000e+000  0.0000000e+000  0.0000000e+000  0.0000000e+000  0.0000000e+000  0.0000000e+000  0.0000000e+000  0.0000000e+000  0.0000000e+000  0.0000000e+000  0.0000000e+000  0.0000000e+000  0.0000000e+000  0.0000000e+000  0.0000000e+000  0.0000000e+000  0.0000000e+000  0.0000000e+000  0.0000000e+000  0.0000000e+000  0.0000000e+000  0.0000000e+000  0.0000000e+000  0.0000000e+000  0.0000000e+000  0.0000000e+000  0.0000000e+000  0.0000000e+000  0.0000000e+000  0.0000000e+000  0.0000000e+000  0.0000000e+000  0.0000000e+000  0.0000000e+000  0.0000000e+000  0.0000000e+000  0.0000000e+000  0.0000000e+000  0.0000000e+000  0.0000000e+000  0.0000000e+000  0.0000000e+000  0.0000000e+000  0.0000000e+000  0.0000000e+000  0.0000000e+000  0.0000000e+000  0.0000000e+000
  0.0000000e+000  0.0000000e+000  0.0000000e+000  0.0000000e+000  0.0000000e+000  0.0000000e+000  0.0000000e+000  0.0000000e+000  0.0000000e+000  0.0000000e+000  0.0000000e+000  0.0000000e+000  0.0000000e+000  0.0000000e+000  0.0000000e+000  0.0000000e+000  0.0000000e+000  0.0000000e+000  0.0000000e+000  0.0000000e+000  0.0000000e+000  0.0000000e+000  0.0000000e+000  0.0000000e+000  0.0000000e+000  1.1108997e-002  1.3533528e-001  6.0653066e-001  1.0000000e+000  6.0653066e-001  1.3533528e-001  1.1108997e-002  0.0000000e+000  0.0000000e+000  0.0000000e+000  0.0000000e+000  0.0000000e+000  0.0000000e+000  0.0000000e+000  0.0000000e+000  0.0000000e+000  0.0000000e+000  0.0000000e+000  0.0000000e+000  0.0000000e+000  0.0000000e+000  0.0000000e+000  0.0000000e+000  0.0000000e+000  0.0000000e+000  0.0000000e+000  0.0000000e+000  0.0000000e+000  0.0000000e+000  0.0000000e+000  0.0000000e+000  0.0000000e+000  0.0000000e+000  0.0000000e+000  0.0000000e+000  0.0000000e+000  0.0000000e+000  0.0000000e+000  0.0000000e+000  0.0000000e+000  0.0000000e+000  0.0000000e+000  0.0000000e+000  0.0000000e+000  0.0000000e+000  0.0000000e+000  0.0000000e+000  0.0000000e+000  0.0000000e+000  0.0000000e+000  0.0000000e+000  0.0000000e+000  0.0000000e+000  0.0000000e+000  0.0000000e+000  0.0000000e+000  0.0000000e+000  0.0000000e+000  0.0000000e+000  0.0000000e+000  0.0000000e+000  0.0000000e+000  0.0000000e+000  0.0000000e+000  0.0000000e+000  0.0000000e+000  0.0000000e+000  0.0000000e+000  0.0000000e+000  0.0000000e+000  0.0000000e+000  0.0000000e+000  0.0000000e+000  0.0000000e+000  0.0000000e+000  0.0000000e+000  0.0000000e+000  0.0000000e+000  0.0000000e+000  0.0000000e+000  0.0000000e+000  0.0000000e+000  0.0000000e+000  0.0000000e+000  0.0000000e+000  0.0000000e+000  0.0000000e+000  0.0000000e+000  0.0000000e+000  0.0000000e+000  0.0000000e+000  0.0000000e+000  0.0000000e+000  0.0000000e+000  0.0000000e+000  0.0000000e+000  0.0000000e+000  0.0000000e+000  0.0000000e+000  0.0000000e+000  0.0000000e+000  0.0000000e+000  0.0000000e+000  0.0000000e+000  0.0000000e+000  0.0000000e+000  0.0000000e+000  0.0000000e+000  0.0000000e+000  0.0000000e+000  0.0000000e+000  0.0000000e+000  0.0000000e+000  0.0000000e+000  0.0000000e+000  0.0000000e+000  0.0000000e+000  0.0000000e+000  0.0000000e+000  0.0000000e+000  0.0000000e+000  0.0000000e+000  0.0000000e+000  0.0000000e+000  0.0000000e+000  0.0000000e+000  0.0000000e+000  0.0000000e+000  0.0000000e+000  0.0000000e+000  0.0000000e+000  0.0000000e+000  0.0000000e+000  0.0000000e+000  0.0000000e+000  0.0000000e+000  0.0000000e+000  0.0000000e+000  0.0000000e+000  0.0000000e+000  0.0000000e+000  0.0000000e+000  0.0000000e+000  0.0000000e+000  0.0000000e+000  0.0000000e+000  0.0000000e+000  0.0000000e+000  0.0000000e+000  0.0000000e+000  0.0000000e+000  0.0000000e+000  0.0000000e+000  0.0000000e+000  0.0000000e+000  0.0000000e+000  0.0000000e+000  0.0000000e+000  0.0000000e+000  0.0000000e+000  0.0000000e+000  0.0000000e+000  0.0000000e+000  0.0000000e+000  0.0000000e+000  0.0000000e+000  0.0000000e+000  0.0000000e+000  0.0000000e+000  0.0000000e+000  0.0000000e+000  0.0000000e+000  0.0000000e+000  0.0000000e+000  0.0000000e+000  0.0000000e+000  0.0000000e+000  0.0000000e+000  0.0000000e+000  0.0000000e+000  0.0000000e+000  0.0000000e+000  0.0000000e+000  0.0000000e+000  0.0000000e+000  0.0000000e+000  0.0000000e+000  0.0000000e+000  0.0000000e+000  0.0000000e+000  0.0000000e+000  0.0000000e+000  0.0000000e+000  0.0000000e+000  0.0000000e+000  0.0000000e+000  0.0000000e+000  0.0000000e+000  0.0000000e+000  0.0000000e+000  0.0000000e+000  0.0000000e+000  0.0000000e+000  0.0000000e+000  0.0000000e+000  0.0000000e+000  0.0000000e+000  0.0000000e+000  0.0000000e+000  0.0000000e+000  0.0000000e+000  0.0000000e+000  0.0000000e+000  0.0000000e+000  0.0000000e+000  0.0000000e+000  0.0000000e+000  0.0000000e+000  0.0000000e+000  0.0000000e+000  0.0000000e+000  0.0000000e+000  0.0000000e+000  0.0000000e+000  0.0000000e+000  0.0000000e+000  0.0000000e+000  0.0000000e+000  0.0000000e+000  0.0000000e+000  0.0000000e+000  0.0000000e+000  0.0000000e+000  0.0000000e+000  0.0000000e+000  0.0000000e+000  0.0000000e+000  0.0000000e+000  0.0000000e+000  0.0000000e+000  0.0000000e+000  0.0000000e+000  0.0000000e+000  0.0000000e+000  0.0000000e+000  0.0000000e+000  0.0000000e+000  0.0000000e+000  0.0000000e+000  0.0000000e+000  0.0000000e+000  0.0000000e+000  0.0000000e+000  0.0000000e+000  0.0000000e+000  0.0000000e+000  0.0000000e+000  0.0000000e+000  0.0000000e+000  0.0000000e+000  0.0000000e+000  0.0000000e+000  0.0000000e+000  0.0000000e+000  0.0000000e+000  0.0000000e+000  0.0000000e+000  0.0000000e+000  0.0000000e+000  0.0000000e+000  0.0000000e+000  0.0000000e+000  0.0000000e+000  0.0000000e+000  0.0000000e+000  0.0000000e+000  0.0000000e+000  0.0000000e+000  0.0000000e+000  0.0000000e+000  0.0000000e+000  0.0000000e+000  0.0000000e+000  0.0000000e+000  0.0000000e+000  0.0000000e+000  0.0000000e+000  0.0000000e+000  0.0000000e+000  0.0000000e+000  0.0000000e+000  0.0000000e+000  0.0000000e+000  0.0000000e+000  0.0000000e+000  0.0000000e+000  0.0000000e+000  0.0000000e+000  0.0000000e+000  0.0000000e+000  0.0000000e+000  0.0000000e+000  0.0000000e+000  0.0000000e+000  0.0000000e+000  0.0000000e+000  0.0000000e+000  0.0000000e+000  0.0000000e+000  0.0000000e+000  0.0000000e+000  0.0000000e+000  0.0000000e+000  0.0000000e+000  0.0000000e+000  0.0000000e+000  0.0000000e+000  0.0000000e+000  0.0000000e+000  0.0000000e+000  0.0000000e+000  0.0000000e+000  0.0000000e+000  0.0000000e+000  0.0000000e+000  0.0000000e+000  0.0000000e+000  0.0000000e+000  0.0000000e+000  0.0000000e+000  0.0000000e+000  0.0000000e+000  0.0000000e+000  0.0000000e+000  0.0000000e+000  0.0000000e+000  0.0000000e+000  0.0000000e+000  0.0000000e+000  0.0000000e+000  0.0000000e+000  0.0000000e+000  0.0000000e+000  0.0000000e+000  0.0000000e+000  0.0000000e+000  0.0000000e+000  0.0000000e+000  0.0000000e+000  0.0000000e+000  0.0000000e+000  0.0000000e+000  0.0000000e+000  0.0000000e+000  0.0000000e+000  0.0000000e+000  0.0000000e+000  0.0000000e+000  0.0000000e+000  0.0000000e+000  0.0000000e+000  0.0000000e+000  0.0000000e+000  0.0000000e+000  0.0000000e+000  0.0000000e+000  0.0000000e+000  0.0000000e+000  0.0000000e+000  0.0000000e+000  0.0000000e+000  0.0000000e+000  0.0000000e+000  0.0000000e+000  0.0000000e+000  0.0000000e+000  0.0000000e+000  0.0000000e+000  0.0000000e+000  0.0000000e+000  0.0000000e+000  0.0000000e+000  0.0000000e+000  0.0000000e+000  0.0000000e+000  0.0000000e+000  0.0000000e+000  0.0000000e+000  0.0000000e+000  0.0000000e+000  0.0000000e+000  0.0000000e+000  0.0000000e+000  0.0000000e+000  0.0000000e+000  0.0000000e+000  0.0000000e+000  0.0000000e+000  0.0000000e+000  0.0000000e+000  0.0000000e+000  0.0000000e+000  0.0000000e+000  0.0000000e+000  0.0000000e+000  0.0000000e+000  0.0000000e+000  0.0000000e+000  0.0000000e+000  0.0000000e+000  0.0000000e+000  0.0000000e+000  0.0000000e+000  0.0000000e+000  0.0000000e+000  0.0000000e+000  0.0000000e+000  0.0000000e+000  0.0000000e+000  0.0000000e+000  0.0000000e+000  0.0000000e+000  0.0000000e+000  0.0000000e+000  0.0000000e+000  0.0000000e+000  0.0000000e+000  0.0000000e+000  0.0000000e+000  0.0000000e+000  0.0000000e+000  0.0000000e+000  0.0000000e+000  0.0000000e+000  0.0000000e+000  0.0000000e+000  0.0000000e+000  0.0000000e+000  0.0000000e+000  0.0000000e+000  0.0000000e+000  0.0000000e+000  0.0000000e+000  0.0000000e+000  0.0000000e+000  0.0000000e+000  0.0000000e+000  0.0000000e+000  0.0000000e+000  0.0000000e+000  0.0000000e+000  0.0000000e+000  0.0000000e+000  0.0000000e+000  0.0000000e+000  0.0000000e+000  0.0000000e+000  0.0000000e+000  0.0000000e+000  0.0000000e+000  0.0000000e+000  0.0000000e+000  0.0000000e+000  0.0000000e+000  0.0000000e+000  0.0000000e+000  0.0000000e+000  0.0000000e+000  0.0000000e+000  0.0000000e+000  0.0000000e+000  0.0000000e+000  0.0000000e+000  0.0000000e+000  0.0000000e+000  0.0000000e+000  0.0000000e+000  0.0000000e+000  0.0000000e+000  0.0000000e+000  0.0000000e+000  0.0000000e+000  0.0000000e+000  0.0000000e+000  0.0000000e+000  0.0000000e+000  0.0000000e+000  0.0000000e+000  0.0000000e+000  0.0000000e+000  0.0000000e+000  0.0000000e+000  0.0000000e+000  0.0000000e+000  0.0000000e+000  0.0000000e+000  0.0000000e+000  0.0000000e+000  0.0000000e+000  0.0000000e+000  0.0000000e+000  0.0000000e+000  0.0000000e+000  0.0000000e+000  0.0000000e+000  0.0000000e+000  0.0000000e+000  0.0000000e+000  0.0000000e+000  0.0000000e+000  0.0000000e+000  0.0000000e+000  0.0000000e+000  0.0000000e+000  0.0000000e+000  0.0000000e+000  0.0000000e+000  0.0000000e+000  0.0000000e+000  0.0000000e+000  0.0000000e+000  0.0000000e+000  0.0000000e+000  0.0000000e+000  0.0000000e+000  0.0000000e+000  0.0000000e+000  0.0000000e+000  0.0000000e+000  0.0000000e+000  0.0000000e+000  0.0000000e+000  0.0000000e+000  0.0000000e+000  0.0000000e+000  0.0000000e+000  0.0000000e+000  0.0000000e+000  0.0000000e+000  0.0000000e+000  0.0000000e+000  0.0000000e+000  0.0000000e+000  0.0000000e+000  0.0000000e+000  0.0000000e+000  0.0000000e+000  0.0000000e+000  0.0000000e+000  0.0000000e+000  0.0000000e+000  0.0000000e+000  0.0000000e+000  0.0000000e+000  0.0000000e+000  0.0000000e+000  0.0000000e+000  0.0000000e+000  0.0000000e+000  0.0000000e+000  0.0000000e+000  0.0000000e+000  0.0000000e+000  0.0000000e+000  0.0000000e+000  0.0000000e+000  0.0000000e+000  0.0000000e+000  0.0000000e+000  0.0000000e+000  0.0000000e+000  0.0000000e+000  0.0000000e+000  0.0000000e+000  0.0000000e+000
  0.0000000e+000  0.0000000e+000  0.0000000e+000  0.0000000e+000  0.0000000e+000  0.0000000e+000  0.0000000e+000  0.0000000e+000  0.0000000e+000  0.0000000e+000  0.0000000e+000  0.0000000e+000  0.0000000e+000  0.0000000e+000  0.0000000e+000  0.0000000e+000  0.0000000e+000  0.0000000e+000  0.0000000e+000  0.0000000e+000  0.0000000e+000  0.0000000e+000  0.0000000e+000  0.0000000e+000  0.0000000e+000  0.0000000e+000  0.0000000e+000  0.0000000e+000  1.1108997e-002  1.3533528e-001  6.0653066e-001  1.0000000e+000  6.0653066e-001  1.3533528e-001  1.1108997e-002  0.0000000e+000  0.0000000e+000  0.0000000e+000  0.0000000e+000  0.0000000e+000  0.0000000e+000  0.0000000e+000  0.0000000e+000  0.0000000e+000  0.0000000e+000  0.0000000e+000  0.0000000e+000  0.0000000e+000  0.0000000e+000  0.0000000e+000  0.0000000e+000  0.0000000e+000  0.0000000e+000  0.0000000e+000  0.0000000e+000  0.0000000e+000  0.0000000e+000  0.0000000e+000  0.0000000e+000  0.0000000e+000  0.0000000e+000  0.0000000e+000  0.0000000e+000  0.0000000e+000  0.0000000e+000  0.0000000e+000  0.0000000e+000  0.0000000e+000  0.0000000e+000  0.0000000e+000  0.0000000e+000  0.0000000e+000  0.0000000e+000  0.0000000e+000  0.0000000e+000  0.0000000e+000  0.0000000e+000  0.0000000e+000  0.0000000e+000  0.0000000e+000  0.0000000e+000  0.0000000e+000  0.0000000e+000  0.0000000e+000  0.0000000e+000  0.0000000e+000  0.0000000e+000  0.0000000e+000  0.0000000e+000  0.0000000e+000  0.0000000e+000  0.0000000e+000  0.0000000e+000  0.0000000e+000  0.0000000e+000  0.0000000e+000  0.0000000e+000  0.0000000e+000  0.0000000e+000  0.0000000e+000  0.0000000e+000  0.0000000e+000  0.0000000e+000  0.0000000e+000  0.0000000e+000  0.0000000e+000  0.0000000e+000  0.0000000e+000  0.0000000e+000  0.0000000e+000  0.0000000e+000  0.0000000e+000  0.0000000e+000  0.0000000e+000  0.0000000e+000  0.0000000e+000  0.0000000e+000  0.0000000e+000  0.0000000e+000  0.0000000e+000  0.0000000e+000  0.0000000e+000  0.0000000e+000  0.0000000e+000  0.0000000e+000  0.0000000e+000  0.0000000e+000  0.0000000e+000  0.0000000e+000  0.0000000e+000  0.0000000e+000  0.0000000e+000  0.0000000e+000  0.0000000e+000  0.0000000e+000  0.0000000e+000  0.0000000e+000  0.0000000e+000  0.0000000e+000  0.0000000e+000  0.0000000e+000  0.0000000e+000  0.0000000e+000  0.0000000e+000  0.0000000e+000  0.0000000e+000  0.0000000e+000  0.0000000e+000  0.0000000e+000  0.0000000e+000  0.0000000e+000  0.0000000e+000  0.0000000e+000  0.0000000e+000  0.0000000e+000  0.0000000e+000  0.0000000e+000  0.0000000e+000  0.0000000e+000  0.0000000e+000  0.0000000e+000  0.0000000e+000  0.0000000e+000  0.0000000e+000  0.0000000e+000  0.0000000e+000  0.0000000e+000  0.0000000e+000  0.0000000e+000  0.0000000e+000  0.0000000e+000  0.0000000e+000  0.0000000e+000  0.0000000e+000  0.0000000e+000  0.0000000e+000  0.0000000e+000  0.0000000e+000  0.0000000e+000  0.0000000e+000  0.0000000e+000  0.0000000e+000  0.0000000e+000  0.0000000e+000  0.0000000e+000  0.0000000e+000  0.0000000e+000  0.0000000e+000  0.0000000e+000  0.0000000e+000  0.0000000e+000  0.0000000e+000  0.0000000e+000  0.0000000e+000  0.0000000e+000  0.0000000e+000  0.0000000e+000  0.0000000e+000  0.0000000e+000  0.0000000e+000  0.0000000e+000  0.0000000e+000  0.0000000e+000  0.0000000e+000  0.0000000e+000  0.0000000e+000  0.0000000e+000  0.0000000e+000  0.0000000e+000  0.0000000e+000  0.0000000e+000  0.0000000e+000  0.0000000e+000  0.0000000e+000  0.0000000e+000  0.0000000e+000  0.0000000e+000  0.0000000e+000  0.0000000e+000  0.0000000e+000  0.0000000e+000  0.0000000e+000  0.0000000e+000  0.0000000e+000  0.0000000e+000  0.0000000e+000  0.0000000e+000  0.0000000e+000  0.0000000e+000  0.0000000e+000  0.0000000e+000  0.0000000e+000  0.0000000e+000  0.0000000e+000  0.0000000e+000  0.0000000e+000  0.0000000e+000  0.0000000e+000  0.0000000e+000  0.0000000e+000  0.0000000e+000  0.0000000e+000  0.0000000e+000  0.0000000e+000  0.0000000e+000  0.0000000e+000  0.0000000e+000  0.0000000e+000  0.0000000e+000  0.0000000e+000  0.0000000e+000  0.0000000e+000  0.0000000e+000  0.0000000e+000  0.0000000e+000  0.0000000e+000  0.0000000e+000  0.0000000e+000  0.0000000e+000  0.0000000e+000  0.0000000e+000  0.0000000e+000  0.0000000e+000  0.0000000e+000  0.0000000e+000  0.0000000e+000  0.0000000e+000  0.0000000e+000  0.0000000e+000  0.0000000e+000  0.0000000e+000  0.0000000e+000  0.0000000e+000  0.0000000e+000  0.0000000e+000  0.0000000e+000  0.0000000e+000  0.0000000e+000  0.0000000e+000  0.0000000e+000  0.0000000e+000  0.0000000e+000  0.0000000e+000  0.0000000e+000  0.0000000e+000  0.0000000e+000  0.0000000e+000  0.0000000e+000  0.0000000e+000  0.0000000e+000  0.0000000e+000  0.0000000e+000  0.0000000e+000  0.0000000e+000  0.0000000e+000  0.0000000e+000  0.0000000e+000  0.0000000e+000  0.0000000e+000  0.0000000e+000  0.0000000e+000  0.0000000e+000  0.0000000e+000  0.0000000e+000  0.0000000e+000  0.0000000e+000  0.0000000e+000  0.0000000e+000  0.0000000e+000  0.0000000e+000  0.0000000e+000  0.0000000e+000  0.0000000e+000  0.0000000e+000  0.0000000e+000  0.0000000e+000  0.0000000e+000  0.0000000e+000  0.0000000e+000  0.0000000e+000  0.0000000e+000  0.0000000e+000  0.0000000e+000  0.0000000e+000  0.0000000e+000  0.0000000e+000  0.0000000e+000  0.0000000e+000  0.0000000e+000  0.0000000e+000  0.0000000e+000  0.0000000e+000  0.0000000e+000  0.0000000e+000  0.0000000e+000  0.0000000e+000  0.0000000e+000  0.0000000e+000  0.0000000e+000  0.0000000e+000  0.0000000e+000  0.0000000e+000  0.0000000e+000  0.0000000e+000  0.0000000e+000  0.0000000e+000  0.0000000e+000  0.0000000e+000  0.0000000e+000  0.0000000e+000  0.0000000e+000  0.0000000e+000  0.0000000e+000  0.0000000e+000  0.0000000e+000  0.0000000e+000  0.0000000e+000  0.0000000e+000  0.0000000e+000  0.0000000e+000  0.0000000e+000  0.0000000e+000  0.0000000e+000  0.0000000e+000  0.0000000e+000  0.0000000e+000  0.0000000e+000  0.0000000e+000  0.0000000e+000  0.0000000e+000  0.0000000e+000  0.0000000e+000  0.0000000e+000  0.0000000e+000  0.0000000e+000  0.0000000e+000  0.0000000e+000  0.0000000e+000  0.0000000e+000  0.0000000e+000  0.0000000e+000  0.0000000e+000  0.0000000e+000  0.0000000e+000  0.0000000e+000  0.0000000e+000  0.0000000e+000  0.0000000e+000  0.0000000e+000  0.0000000e+000  0.0000000e+000  0.0000000e+000  0.0000000e+000  0.0000000e+000  0.0000000e+000  0.0000000e+000  0.0000000e+000  0.0000000e+000  0.0000000e+000  0.0000000e+000  0.0000000e+000  0.0000000e+000  0.0000000e+000  0.0000000e+000  0.0000000e+000  0.0000000e+000  0.0000000e+000  0.0000000e+000  0.0000000e+000  0.0000000e+000  0.0000000e+000  0.0000000e+000  0.0000000e+000  0.0000000e+000  0.0000000e+000  0.0000000e+000  0.0000000e+000  0.0000000e+000  0.0000000e+000  0.0000000e+000  0.0000000e+000  0.0000000e+000  0.0000000e+000  0.0000000e+000  0.0000000e+000  0.0000000e+000  0.0000000e+000  0.0000000e+000  0.0000000e+000  0.0000000e+000  0.0000000e+000  0.0000000e+000  0.0000000e+000  0.0000000e+000  0.0000000e+000  0.0000000e+000  0.0000000e+000  0.0000000e+000  0.0000000e+000  0.0000000e+000  0.0000000e+000  0.0000000e+000  0.0000000e+000  0.0000000e+000  0.0000000e+000  0.0000000e+000  0.0000000e+000  0.0000000e+000  0.0000000e+000  0.0000000e+000  0.0000000e+000  0.0000000e+000  0.0000000e+000  0.0000000e+000  0.0000000e+000  0.0000000e+000  0.0000000e+000  0.0000000e+000  0.0000000e+000  0.0000000e+000  0.0000000e+000  0.0000000e+000  0.0000000e+000  0.0000000e+000  0.0000000e+000  0.0000000e+000  0.0000000e+000  0.0000000e+000  0.0000000e+000  0.0000000e+000  0.0000000e+000  0.0000000e+000  0.0000000e+000  0.0000000e+000  0.0000000e+000  0.0000000e+000  0.0000000e+000  0.0000000e+000  0.0000000e+000  0.0000000e+000  0.0000000e+000  0.0000000e+000  0.0000000e+000  0.0000000e+000  0.0000000e+000  0.0000000e+000  0.0000000e+000  0.0000000e+000  0.0000000e+000  0.0000000e+000  0.0000000e+000  0.0000000e+000  0.0000000e+000  0.0000000e+000  0.0000000e+000  0.0000000e+000  0.0000000e+000  0.0000000e+000  0.0000000e+000  0.0000000e+000  0.0000000e+000  0.0000000e+000  0.0000000e+000  0.0000000e+000  0.0000000e+000  0.0000000e+000  0.0000000e+000  0.0000000e+000  0.0000000e+000  0.0000000e+000  0.0000000e+000  0.0000000e+000  0.0000000e+000  0.0000000e+000  0.0000000e+000  0.0000000e+000  0.0000000e+000  0.0000000e+000  0.0000000e+000  0.0000000e+000  0.0000000e+000  0.0000000e+000  0.0000000e+000  0.0000000e+000  0.0000000e+000  0.0000000e+000  0.0000000e+000  0.0000000e+000  0.0000000e+000  0.0000000e+000  0.0000000e+000  0.0000000e+000  0.0000000e+000  0.0000000e+000  0.0000000e+000  0.0000000e+000  0.0000000e+000  0.0000000e+000  0.0000000e+000  0.0000000e+000  0.0000000e+000  0.0000000e+000  0.0000000e+000  0.0000000e+000  0.0000000e+000  0.0000000e+000  0.0000000e+000  0.0000000e+000  0.0000000e+000  0.0000000e+000  0.0000000e+000  0.0000000e+000  0.0000000e+000  0.0000000e+000  0.0000000e+000  0.0000000e+000  0.0000000e+000  0.0000000e+000  0.0000000e+000  0.0000000e+000  0.0000000e+000  0.0000000e+000  0.0000000e+000  0.0000000e+000  0.0000000e+000  0.0000000e+000  0.0000000e+000  0.0000000e+000  0.0000000e+000  0.0000000e+000  0.0000000e+000  0.0000000e+000  0.0000000e+000  0.0000000e+000  0.0000000e+000  0.0000000e+000  0.0000000e+000  0.0000000e+000  0.0000000e+000  0.0000000e+000  0.0000000e+000  0.0000000e+000  0.0000000e+000  0.0000000e+000  0.0000000e+000  0.0000000e+000  0.0000000e+000  0.0000000e+000  0.0000000e+000  0.0000000e+000  0.0000000e+000  0.0000000e+000  0.0000000e+000  0.0000000e+000  0.0000000e+000  0.0000000e+000  0.0000000e+000  0.0000000e+000  0.0000000e+000  0.0000000e+000
  0.0000000e+000  0.0000000e+000  0.0000000e+000  0.0000000e+000  0.0000000e+000  0.0000000e+000  0.0000000e+000  0.0000000e+000  0.0000000e+000  0.0000000e+000  0.0000000e+000  0.0000000e+000  0.0000000e+000  0.0000000e+000  0.0000000e+000  0.0000000e+000  0.0000000e+000  0.0000000e+000  0.0000000e+000  0.0000000e+000  0.0000000e+000  0.0000000e+000  0.0000000e+000  0.0000000e+000  0.0000000e+000  0.0000000e+000  0.0000000e+000  0.0000000e+000  0.0000000e+000  0.0000000e+000  0.0000000e+000  1.1108997e-002  1.3533528e-001  6.0653066e-001  1.0000000e+000  6.0653066e-001  1.3533528e-001  1.1108997e-002  0.0000000e+000  0.0000000e+000  0.0000000e+000  0.0000000e+000  0.0000000e+000  0.0000000e+000  0.0000000e+000  0.0000000e+000  0.0000000e+000  0.0000000e+000  0.0000000e+000  0.0000000e+000  0.0000000e+000  0.0000000e+000  0.0000000e+000  0.0000000e+000  0.0000000e+000  0.0000000e+000  0.0000000e+000  0.0000000e+000  0.0000000e+000  0.0000000e+000  0.0000000e+000  0.0000000e+000  0.0000000e+000  0.0000000e+000  0.0000000e+000  0.0000000e+000  0.0000000e+000  0.0000000e+000  0.0000000e+000  0.0000000e+000  0.0000000e+000  0.0000000e+000  0.0000000e+000  0.0000000e+000  0.0000000e+000  0.0000000e+000  0.0000000e+000  0.0000000e+000  0.0000000e+000  0.0000000e+000  0.0000000e+000  0.0000000e+000  0.0000000e+000  0.0000000e+000  0.0000000e+000  0.0000000e+000  0.0000000e+000  0.0000000e+000  0.0000000e+000  0.0000000e+000  0.0000000e+000  0.0000000e+000  0.0000000e+000  0.0000000e+000  0.0000000e+000  0.0000000e+000  0.0000000e+000  0.0000000e+000  0.0000000e+000  0.0000000e+000  0.0000000e+000  0.0000000e+000  0.0000000e+000  0.0000000e+000  0.0000000e+000  0.0000000e+000  0.0000000e+000  0.0000000e+000  0.0000000e+000  0.0000000e+000  0.0000000e+000  0.0000000e+000  0.0000000e+000  0.0000000e+000  0.0000000e+000  0.0000000e+000  0.0000000e+000  0.0000000e+000  0.0000000e+000  0.0000000e+000  0.0000000e+000  0.0000000e+000  0.0000000e+000  0.0000000e+000  0.0000000e+000  0.0000000e+000  0.0000000e+000  0.0000000e+000  0.0000000e+000  0.0000000e+000  0.0000000e+000  0.0000000e+000  0.0000000e+000  0.0000000e+000  0.0000000e+000  0.0000000e+000  0.0000000e+000  0.0000000e+000  0.0000000e+000  0.0000000e+000  0.0000000e+000  0.0000000e+000  0.0000000e+000  0.0000000e+000  0.0000000e+000  0.0000000e+000  0.0000000e+000  0.0000000e+000  0.0000000e+000  0.0000000e+000  0.0000000e+000  0.0000000e+000  0.0000000e+000  0.0000000e+000  0.0000000e+000  0.0000000e+000  0.0000000e+000  0.0000000e+000  0.0000000e+000  0.0000000e+000  0.0000000e+000  0.0000000e+000  0.0000000e+000  0.0000000e+000  0.0000000e+000  0.0000000e+000  0.0000000e+000  0.0000000e+000  0.0000000e+000  0.0000000e+000  0.0000000e+000  0.0000000e+000  0.0000000e+000  0.0000000e+000  0.0000000e+000  0.0000000e+000  0.0000000e+000  0.0000000e+000  0.0000000e+000  0.0000000e+000  0.0000000e+000  0.0000000e+000  0.0000000e+000  0.0000000e+000  0.0000000e+000  0.0000000e+000  0.0000000e+000  0.0000000e+000  0.0000000e+000  0.0000000e+000  0.0000000e+000  0.0000000e+000  0.0000000e+000  0.0000000e+000  0.0000000e+000  0.0000000e+000  0.0000000e+000  0.0000000e+000  0.0000000e+000  0.0000000e+000  0.0000000e+000  0.0000000e+000  0.0000000e+000  0.0000000e+000  0.0000000e+000  0.0000000e+000  0.0000000e+000  0.0000000e+000  0.0000000e+000  0.0000000e+000  0.0000000e+000  0.0000000e+000  0.0000000e+000  0.0000000e+000  0.0000000e+000  0.0000000e+000  0.0000000e+000  0.0000000e+000  0.0000000e+000  0.0000000e+000  0.0000000e+000  0.0000000e+000  0.0000000e+000  0.0000000e+000  0.0000000e+000  0.0000000e+000  0.0000000e+000  0.0000000e+000  0.0000000e+000  0.0000000e+000  0.0000000e+000  0.0000000e+000  0.0000000e+000  0.0000000e+000  0.0000000e+000  0.0000000e+000  0.0000000e+000  0.0000000e+000  0.0000000e+000  0.0000000e+000  0.0000000e+000  0.0000000e+000  0.0000000e+000  0.0000000e+000  0.0000000e+000  0.0000000e+000  0.0000000e+000  0.0000000e+000  0.0000000e+000  0.0000000e+000  0.0000000e+000  0.0000000e+000  0.0000000e+000  0.0000000e+000  0.0000000e+000  0.0000000e+000  0.0000000e+000  0.0000000e+000  0.0000000e+000  0.0000000e+000  0.0000000e+000  0.0000000e+000  0.0000000e+000  0.0000000e+000  0.0000000e+000  0.0000000e+000  0.0000000e+000  0.0000000e+000  0.0000000e+000  0.0000000e+000  0.0000000e+000  0.0000000e+000  0.0000000e+000  0.0000000e+000  0.0000000e+000  0.0000000e+000  0.0000000e+000  0.0000000e+000  0.0000000e+000  0.0000000e+000  0.0000000e+000  0.0000000e+000  0.0000000e+000  0.0000000e+000  0.0000000e+000  0.0000000e+000  0.0000000e+000  0.0000000e+000  0.0000000e+000  0.0000000e+000  0.0000000e+000  0.0000000e+000  0.0000000e+000  0.0000000e+000  0.0000000e+000  0.0000000e+000  0.0000000e+000  0.0000000e+000  0.0000000e+000  0.0000000e+000  0.0000000e+000  0.0000000e+000  0.0000000e+000  0.0000000e+000  0.0000000e+000  0.0000000e+000  0.0000000e+000  0.0000000e+000  0.0000000e+000  0.0000000e+000  0.0000000e+000  0.0000000e+000  0.0000000e+000  0.0000000e+000  0.0000000e+000  0.0000000e+000  0.0000000e+000  0.0000000e+000  0.0000000e+000  0.0000000e+000  0.0000000e+000  0.0000000e+000  0.0000000e+000  0.0000000e+000  0.0000000e+000  0.0000000e+000  0.0000000e+000  0.0000000e+000  0.0000000e+000  0.0000000e+000  0.0000000e+000  0.0000000e+000  0.0000000e+000  0.0000000e+000  0.0000000e+000  0.0000000e+000  0.0000000e+000  0.0000000e+000  0.0000000e+000  0.0000000e+000  0.0000000e+000  0.0000000e+000  0.0000000e+000  0.0000000e+000  0.0000000e+000  0.0000000e+000  0.0000000e+000  0.0000000e+000  0.0000000e+000  0.0000000e+000  0.0000000e+000  0.0000000e+000  0.0000000e+000  0.0000000e+000  0.0000000e+000  0.0000000e+000  0.0000000e+000  0.0000000e+000  0.0000000e+000  0.0000000e+000  0.0000000e+000  0.0000000e+000  0.0000000e+000  0.0000000e+000  0.0000000e+000  0.0000000e+000  0.0000000e+000  0.0000000e+000  0.0000000e+000  0.0000000e+000  0.0000000e+000  0.0000000e+000  0.0000000e+000  0.0000000e+000  0.0000000e+000  0.0000000e+000  0.0000000e+000  0.0000000e+000  0.0000000e+000  0.0000000e+000  0.0000000e+000  0.0000000e+000  0.0000000e+000  0.0000000e+000  0.0000000e+000  0.0000000e+000  0.0000000e+000  0.0000000e+000  0.0000000e+000  0.0000000e+000  0.0000000e+000  0.0000000e+000  0.0000000e+000  0.0000000e+000  0.0000000e+000  0.0000000e+000  0.0000000e+000  0.0000000e+000  0.0000000e+000  0.0000000e+000  0.0000000e+000  0.0000000e+000  0.0000000e+000  0.0000000e+000  0.0000000e+000  0.0000000e+000  0.0000000e+000  0.0000000e+000  0.0000000e+000  0.0000000e+000  0.0000000e+000  0.0000000e+000  0.0000000e+000  0.0000000e+000  0.0000000e+000  0.0000000e+000  0.0000000e+000  0.0000000e+000  0.0000000e+000  0.0000000e+000  0.0000000e+000  0.0000000e+000  0.0000000e+000  0.0000000e+000  0.0000000e+000  0.0000000e+000  0.0000000e+000  0.0000000e+000  0.0000000e+000  0.0000000e+000  0.0000000e+000  0.0000000e+000  0.0000000e+000  0.0000000e+000  0.0000000e+000  0.0000000e+000  0.0000000e+000  0.0000000e+000  0.0000000e+000  0.0000000e+000  0.0000000e+000  0.0000000e+000  0.0000000e+000  0.0000000e+000  0.0000000e+000  0.0000000e+000  0.0000000e+000  0.0000000e+000  0.0000000e+000  0.0000000e+000  0.0000000e+000  0.0000000e+000  0.0000000e+000  0.0000000e+000  0.0000000e+000  0.0000000e+000  0.0000000e+000  0.0000000e+000  0.0000000e+000  0.0000000e+000  0.0000000e+000  0.0000000e+000  0.0000000e+000  0.0000000e+000  0.0000000e+000  0.0000000e+000  0.0000000e+000  0.0000000e+000  0.0000000e+000  0.0000000e+000  0.0000000e+000  0.0000000e+000  0.0000000e+000  0.0000000e+000  0.0000000e+000  0.0000000e+000  0.0000000e+000  0.0000000e+000  0.0000000e+000  0.0000000e+000  0.0000000e+000  0.0000000e+000  0.0000000e+000  0.0000000e+000  0.0000000e+000  0.0000000e+000  0.0000000e+000  0.0000000e+000  0.0000000e+000  0.0000000e+000  0.0000000e+000  0.0000000e+000  0.0000000e+000  0.0000000e+000  0.0000000e+000  0.0000000e+000  0.0000000e+000  0.0000000e+000  0.0000000e+000  0.0000000e+000  0.0000000e+000  0.0000000e+000  0.0000000e+000  0.0000000e+000  0.0000000e+000  0.0000000e+000  0.0000000e+000  0.0000000e+000  0.0000000e+000  0.0000000e+000  0.0000000e+000  0.0000000e+000  0.0000000e+000  0.0000000e+000  0.0000000e+000  0.0000000e+000  0.0000000e+000  0.0000000e+000  0.0000000e+000  0.0000000e+000  0.0000000e+000  0.0000000e+000  0.0000000e+000  0.0000000e+000  0.0000000e+000  0.0000000e+000  0.0000000e+000  0.0000000e+000  0.0000000e+000  0.0000000e+000  0.0000000e+000  0.0000000e+000  0.0000000e+000  0.0000000e+000  0.0000000e+000  0.0000000e+000  0.0000000e+000  0.0000000e+000  0.0000000e+000  0.0000000e+000  0.0000000e+000  0.0000000e+000  0.0000000e+000  0.0000000e+000  0.0000000e+000  0.0000000e+000  0.0000000e+000  0.0000000e+000  0.0000000e+000  0.0000000e+000  0.0000000e+000  0.0000000e+000  0.0000000e+000  0.0000000e+000  0.0000000e+000  0.0000000e+000  0.0000000e+000  0.0000000e+000  0.0000000e+000  0.0000000e+000  0.0000000e+000  0.0000000e+000  0.0000000e+000  0.0000000e+000  0.0000000e+000  0.0000000e+000  0.0000000e+000  0.0000000e+000  0.0000000e+000  0.0000000e+000  0.0000000e+000  0.0000000e+000  0.0000000e+000  0.0000000e+000  0.0000000e+000  0.0000000e+000  0.0000000e+000  0.0000000e+000  0.0000000e+000  0.0000000e+000  0.0000000e+000  0.0000000e+000  0.0000000e+000  0.0000000e+000  0.0000000e+000  0.0000000e+000  0.0000000e+000  0.0000000e+000  0.0000000e+000  0.0000000e+000  0.0000000e+000  0.0000000e+000  0.0000000e+000  0.0000000e+000  0.0000000e+000  0.0000000e+000  0.0000000e+000  0.0000000e+000  0.0000000e+000  0.0000000e+000
  0.0000000e+000  0.0000000e+000  0.0000000e+000  0.0000000e+000  0.0000000e+000  0.0000000e+000  0.0000000e+000  0.0000000e+000  0.0000000e+000  0.0000000e+000  0.0000000e+000  0.0000000e+000  0.0000000e+000  0.0000000e+000  0.0000000e+000  0.0000000e+000  0.0000000e+000  0.0000000e+000  0.0000000e+000  0.0000000e+000  0.0000000e+000  0.0000000e+000  0.0000000e+000  0.0000000e+000  0.0000000e+000  0.0000000e+000  0.0000000e+000  0.0000000e+000  0.0000000e+000  0.0000000e+000  0.0000000e+000  0.0000000e+000  0.0000000e+000  0.0000000e+000  1.1108997e-002  1.3533528e-001  6.0653066e-001  1.0000000e+000  6.0653066e-001  1.3533528e-001  1.1108997e-002  0.0000000e+000  0.0000000e+000  0.0000000e+000  0.0000000e+000  0.0000000e+000  0.0000000e+000  0.0000000e+000  0.0000000e+000  0.0000000e+000  0.0000000e+000  0.0000000e+000  0.0000000e+000  0.0000000e+000  0.0000000e+000  0.0000000e+000  0.0000000e+000  0.0000000e+000  0.0000000e+000  0.0000000e+000  0.0000000e+000  0.0000000e+000  0.0000000e+000  0.0000000e+000  0.0000000e+000  0.0000000e+000  0.0000000e+000  0.0000000e+000  0.0000000e+000  0.0000000e+000  0.0000000e+000  0.0000000e+000  0.0000000e+000  0.0000000e+000  0.0000000e+000  0.0000000e+000  0.0000000e+000  0.0000000e+000  0.0000000e+000  0.0000000e+000  0.0000000e+000  0.0000000e+000  0.0000000e+000  0.0000000e+000  0.0000000e+000  0.0000000e+000  0.0000000e+000  0.0000000e+000  0.0000000e+000  0.0000000e+000  0.0000000e+000  0.0000000e+000  0.0000000e+000  0.0000000e+000  0.0000000e+000  0.0000000e+000  0.0000000e+000  0.0000000e+000  0.0000000e+000  0.0000000e+000  0.0000000e+000  0.0000000e+000  0.0000000e+000  0.0000000e+000  0.0000000e+000  0.0000000e+000  0.0000000e+000  0.0000000e+000  0.0000000e+000  0.0000000e+000  0.0000000e+000  0.0000000e+000  0.0000000e+000  0.0000000e+000  0.0000000e+000  0.0000000e+000  0.0000000e+000  0.0000000e+000  0.0000000e+000  0.0000000e+000  0.0000000e+000  0.0000000e+000  0.0000000e+000  0.0000000e+000  0.0000000e+000  0.0000000e+000  0.0000000e+000  0.0000000e+000  0.0000000e+000  0.0000000e+000  0.0000000e+000  0.0000000e+000  0.0000000e+000  0.0000000e+000  0.0000000e+000  0.0000000e+000  0.0000000e+000  0.0000000e+000  0.0000000e+000  0.0000000e+000  0.0000000e+000  0.0000000e+000  0.0000000e+000  0.0000000e+000  0.0000000e+000  0.0000000e+000  0.0000000e+000  0.0000000e+000  0.0000000e+000  0.0000000e+000  0.0000000e+000  0.0000000e+000  0.0000000e+000  0.0000000e+000  0.0000000e+000  0.0000000e+000  0.0000000e+000  0.0000000e+000  0.0000000e+000  0.0000000e+000  0.0000000e+000  0.0000000e+000  0.0000000e+000  0.0000000e+000  0.0000000e+000  0.0000000e+000  0.0000000e+000  0.0000000e+000  0.0000000e+000  0.0000000e+000  0.0000000e+000  0.0000000e+000  0.0000000e+000  0.0000000e+000  0.0000000e+000  0.0000000e+000  0.0000000e+000  0.0000000e+000  0.0000000e+000  0.0000000e+000  0.0000000e+000  0.0000000e+000  0.0000000e+000  0.0000000e+000  0.0000000e+000  0.0000000e+000  0.0000000e+000  0.0000000e+000  0.0000000e+000  0.0000000e+000  0.0000000e+000  0.0000000e+000  0.0000000e+000  0.0000000e+000  0.0000000e+000  0.0000000e+000  0.0000000e+000  0.0000000e+000  0.0000000e+000  0.0000000e+000  0.0000000e+000  0.0000000e+000  0.0000000e+000  0.0000000e+000  0.0000000e+000  0.0000000e+000  0.0000000e+000  0.0000000e+000  0.0000000e+000  0.0000000e+000  0.0000000e+000  0.0000000e+000  0.0000000e+000  0.0000000e+000  0.0000000e+000  0.0000000e+000  0.0000000e+000  0.0000000e+000  0.0000000e+000  0.0000000e+000  0.0000000e+000  0.0000000e+000  0.0000000e+000  0.0000000e+000  0.0000000e+000  0.0000000e+000  0.0000000e+000  0.0000000e+000  0.0000000e+000  0.0000000e+000  0.0000000e+000  0.0000000e+000  0.0000000e+000  0.0000000e+000  0.0000000e+000  0.0000000e+000  0.0000000e+000  0.0000000e+000  0.0000000e+000  0.0000000e+000  0.0000000e+000  0.0000000e+000  0.0000000e+000  0.0000000e+000  0.0000000e+000  0.0000000e+000  0.0000000e+000  0.0000000e+000  0.0000000e+000  0.0000000e+000  0.0000000e+000  0.0000000e+000  0.0000000e+000  0.0000000e+000  0.0000000e+000  0.0000000e+000  0.0000000e+000  0.0000000e+000  0.0000000e+000  0.0000000e+000  0.0000000e+000  0.0000000e+000  0.0000000e+000  0.0000000e+000  0.0000000e+000  0.0000000e+000  0.0000000e+000  0.0000000e+000  0.0000000e+000  0.0000000e+000  0.0000000e+000  0.0000000e+000  0.0000000e+000  0.0000000e+000  0.0000000e+000  0.0000000e+000  0.0000000e+000  0.0000000e+000  0.0000000e+000  0.0000000e+000  0.0000000e+000  0.0000000e+000  0.0000000e+000  0.0000000e+000  0.0000000e+000  0.0000000e+000  0.0000000e+000  0.0000000e+000  0.0000000e+000  0.0000000e+000  0.0000000e+000  0.0000000e+000  0.0000000e+000  0.0000000e+000  0.0000000e+000  0.0000000e+000  0.0000000e+000  0.0000000e+000  0.0000000e+000  0.0000000e+000  0.0000000e+000  0.0000000e+000  0.0000000e+000  0.0000000e+000  0.0000000e+000  0.0000000e+000  0.0000000e+000  0.0000000e+000  0.0000000e+000  0.0000000e+000  0.0000000e+000  0.0000000e+000  0.0000000e+000  0.0000000e+000  0.0000000e+000  0.0000000e+000  0.0000000e+000  0.0000000e+000  0.0000000e+000  0.0000000e+000  0.0000000e+000  0.0000000e+000  0.0000000e+000  0.0000000e+000  0.0000000e+000  0.0000000e+000  0.0000000e+000  0.0000000e+000  0.0000000e+000  0.0000000e+000  0.0000000e+000  0.0000000e+000  0.0000000e+000  0.0000000e+000  0.0000000e+000  0.0000000e+000  0.0000000e+000  0.0000000e+000  0.0000000e+000  0.0000000e+000  0.0000000e+000  0.0000000e+000  0.0000000e+000  0.0000000e+000  0.0000000e+000  0.0000000e+000  0.0000000e+000  0.0000000e+000  0.0000000e+000  0.0000000e+000  0.0000000e+000  0.0000000e+000  0.0000000e+000  0.0000000e+000  0.0000000e+000  0.0000000e+000  0.0000000e+000  0.0000000e+000  0.0000000e+000  0.0000000e+000  0.0000000e+000  0.0000000e+000  0.0000000e+000  0.0000000e+000  0.0000000e+000  0.0000000e+000  0.0000000e+000  0.0000000e+000  0.0000000e+000  0.0000000e+000  0.0000000e+000  0.0000000e+000  0.0000000e+000  0.0000000e+000  0.0000000e+000  0.0000000e+000  0.0000000e+000  0.0000000e+000  0.0000000e+000  0.0000000e+000  0.0000000e+000  0.0000000e+000  0.0000000e+000  0.0000000e+000  0.0000000e+000  0.0000000e+000  0.0000000e+000  0.0000000e+000  0.0000000e+000  0.0000000e+000  0.0000000e+000  0.0000000e+000  0.0000000e+000  0.0000000e+000  0.0000000e+000  0.0000000e+000  0.0000000e+000  0.0000000e+000  0.0000000e+000  0.0000000e+000  0.0000000e+000  0.0000000e+000  0.0000000e+000  0.0000000e+000  0.0000000e+000  0.0000000e+000  0.0000000e+000  0.0000000e+000  0.0000000e+000  0.0000000e+000  0.0000000e+000  0.0000000e+000  0.0000000e+000  0.0000000e+000  0.0000000e+000  0.0000000e+000  0.0000000e+000  0.0000000e+000  0.0000000e+000  0.0000000e+000  0.0000000e+000  0.0000000e+000  0.0000000e+000  0.0000000e+000  0.0000000e+000  0.0000000e+000  0.0000000e+000  0.0000000e+000  0.0000000e+000  0.0000000e+000  0.0000000e+000  0.0000000e+000  0.0000000e+000  0.0000000e+000  0.0000000e+000  0.0000000e+000  0.0000000e+000  0.0000000e+000  0.0000000e+000  0.0000000e+000  0.0000000e+000  0.0000000e+000  0.0000000e+000  0.0000000e+000  0.0000000e+000  0.0000000e+000  0.0000000e+000  0.0000000e+000  0.0000000e+000  0.0000000e+000  0.0000000e+000  0.0000000e+000  0.0000000e+000  0.0000000e+000  0.0000000e+000  0.0000000e+000  0.0000000e+000  0.0000000e+000  0.0000000e+000  0.0000000e+000  0.0000000e+000  0.0000000e+000  0.0000000e+000  0.0000000e+000  0.0000000e+000  0.0000000e+000  0.0000000e+000  0.0000000e+000  0.0000000e+000  0.0000000e+000  0.0000000e+000  0.0000000e+000  0.0000000e+000  0.0000000e+000  0.0000000e+000  0.0000000e+000  0.0000000e+000  0.0000000e+000  0.0000000e+000  0.0000000e+000  0.0000000e+000  0.0000000e+000  0.0000000e+000  0.0000000e+000  0.0000000e+000  0.0000000e+000  0.0000000e+000  0.0000000e+000  0.0000000e+000  0.0000000e+000  0.0000000e+000  0.0000000e+000  0.0000000e+000  0.0000000e+000  0.0000000e+000  0.0000000e+000  0.0000000e+000  0.0000000e+000  0.0000000e+000  0.0000000e+000  0.0000000e+000  0.0000000e+000  0.0000000e+000  0.0000000e+000  0.0000000e+000  0.0000000e+000  0.0000000e+000  0.0000000e+000  0.0000000e+000  0.0000000e+000  0.0000000e+000  0.0000000e+000  0.0000000e+000  0.0000000e+000  0.0000000e+000  0.0000000e+000  0.0000000e+000  0.0000000e+000  0.0000000e+000  0.0000000e+000  0.0000000e+000  0.0000000e+000  0.0000000e+000  0.0000000e+000  0.0000000e+000  0.0000000e+000  0.0000000e+000  0.0000000e+000  0.0000000e+000  0.0000000e+000  0.0000000e+000  0.0000000e+000  0.0000000e+000  0.0000000e+000  0.0000000e+000  0.0000000e+000  0.0000000e+000  0.0000000e+000  0.0000000e+000  0.0000000e+000  0.0000000e+000  0.0000000e+000  0.0000000e+000  0.0000000e+000  0.0000000e+000  0.0000000e+000  0.0000000e+000  0.0000000e+000  0.0000000e+000  0.0000000e+000  0.0000000e+000  0.0000000e+000  0.0000000e+000  0.0000000e+000  0.0000000e+000  0.0000000e+000  0.0000000e+000  0.0000000e+000  0.0000000e+000  0.0000000e+000  0.0000000e+000  0.0000000e+000  0.0000000e+000  0.0000000e+000  0.0000000e+000  0.0000000e+000  0.0000000e+000  0.0000000e+000  0.0000000e+000  0.0000000e+000  0.0000000e+000  0.0000000e+000  0.0000000e+000  0.0000000e+000  0.0000000e+000  0.0000000e+000  0.0000000e+000  0.0000000e+000  0.0000000e+000  0.0000000e+000  0.0000000e+000  0.0000000e+000  0.0000000e+000  0.0000000e+000  0.0000000e+000  0.0000000e+000  0.0000000e+000  0.0000000e+000  0.0000000e+000  0.0000000e+000  0.0000000e+000  0.0000000e+000  0.0000000e+000  0.0000000e+000  0.0000000e+000  0.0000000e+000  0.0000000e+000  0.0000000e+000  0.0000000e+000  0.0000000e+000
  0.0000000e+000  0.0000000e+000  0.0000000e+000  0.0000000e+000  0.0000000e+000  0.0000000e+000  0.0000000e+000  0.0000000e+000  0.0000000e+000  0.0000000e+000  0.0000000e+000  0.0000000e+000  0.0000000e+000  0.0000000e+000  0.0000000e+000  0.0000000e+000  0.0000000e+000  0.0000000e+000  0.0000000e+000  0.0000000e+000  0.0000000e+000  0.0000000e+000  0.0000000e+000  0.0000000e+000  0.0000000e+000  0.0000000e+000  0.0000000e+000  0.0000000e+000  0.0000000e+000  0.0000000e+000  0.0000000e+000  0.0000000e+000  0.0000000e+000  0.0000000e+000  0.0000000e+000  0.0000000e+000  0.0000000e+000  1.1108997e-002  1.3533528e-001  6.0653066e-001  1.0000000e+000  6.0653066e-001  1.3533528e-001  1.1108997e-002  0.0000000e+000  0.0000000e+000  0.0000000e+000  0.0000000e+000  0.0000000e+000  0.0000000e+000  0.0000000e+000  0.0000000e+000  0.0000000e+000  0.0000000e+000  0.0000000e+000  0.0000000e+000  0.0000000e+000  0.0000000e+000  0.0000000e+000  0.0000000e+000  0.0000000e+000  0.0000000e+000  0.0000000e+000  0.0000000e+000  0.0000000e+000  0.0000000e+000  0.0000000e+000  0.0000000e+000  0.0000000e+000  0.0000000e+000  0.0000000e+000  0.0000000e+000  0.0000000e+000  0.0000000e+000  0.0000000e+000  0.0000000e+000  0.0000000e+000  0.0000000e+000  0.0000000e+000  0.0000000e+000  0.0000000e+000  0.0000000e+000  0.0000000e+000  0.0000000e+000  0.0000000e+000  0.0000000e+000  0.0000000e+000  0.0000000e+000  0.0000000e+000  0.0000000e+000  0.0000000e+000  0.0000000e+000  0.0000000e+000  0.0000000e+000  0.0000000e+000  0.0000000e+000  0.0000000e+000  0.0000000e+000  0.0000000e+000  0.0000000e+000  0.0000000e+000  0.0000000e+000  0.0000000e+000  0.0000000e+000  0.0000000e+000  0.0000000e+000  0.0000000e+000  0.0000000e+000  0.0000000e+000  0.0000000e+000  0.0000000e+000  0.0000000e+000  0.0000000e+000  0.0000000e+000  0.0000000e+000  0.0000000e+000  0.0000000e+000  0.0000000e+000  0.0000000e+000  0.0000000e+000  0.0000000e+000  0.0000000e+000  0.0000000e+000  0.0000000e+000  0.0000000e+000  0.0000000e+000  0.0000000e+000  0.0000000e+000  0.0000000e+000  0.0000000e+000  0.0000000e+000  0.0000000e+000  0.0000000e+000  0.0000000e+000  0.0000000e+000  0.0000000e+000  0.0000000e+000  0.0000000e+000  0.0000000e+000  0.0000000e+000  0.0000000e+000  0.0000000e+000  0.0000000e+000  0.0000000e+000  0.0000000e+000  0.0000000e+000  0.0000000e+000  0.0000000e+000  0.0000000e+000  0.0000000e+000  0.0000000e+000  0.0000000e+000  0.0000000e+000  0.0000000e+000  0.0000000e+000  0.0000000e+000  0.0000000e+000  0.0000000e+000  0.0000000e+000  0.0000000e+000  0.0000000e+000  0.0000000e+000  0.0000000e+000  0.0000000e+000  0.0000000e+000  0.0000000e+000  0.0000000e+000  0.0000000e+000  0.0000000e+000  0.0000000e+000  0.0000000e+000  0.0000000e+000  0.0000000e+000  0.0000000e+000  0.0000000e+000  0.0000000e+000  0.0000000e+000  0.0000000e+000  0.0000000e+000  0.0000000e+000  0.0000000e+000  0.0000000e+000  0.0000000e+000  0.0000000e+000  0.0000000e+000  0.0000000e+000  0.0000000e+000  0.0000000e+000  0.0000000e+000  0.0000000e+000  0.0000000e+000  0.0000000e+000  0.0000000e+000  0.0000000e+000  0.0000000e+000  0.0000000e+000  0.0000000e+000  0.0000000e+000  0.0000000e+000  0.0000000e+000  0.0000000e+000  0.0000000e+000  0.0000000e+000  0.0000000e+000  0.0000000e+000  0.0000000e+000  0.0000000e+000  0.0000000e+000  0.0000000e+000  0.0000000e+000  0.0000000e+000  0.0000000e+000  0.0000000e+000  0.0000000e+000  0.0000000e+000  0.0000000e+000  0.0000000e+000  0.0000000e+000  0.0000000e+000  0.0000000e+000  0.0000000e+000  0.0000000e+000  0.0000000e+000  0.0000000e+000  0.0000000e+000  0.0000000e+000  0.0000000e+000  0.0000000e+000  0.0000000e+000  0.0000000e+000  0.0000000e+000  0.0000000e+000  0.0000000e+000  0.0000000e+000  0.0000000e+000  0.0000000e+000  0.0000000e+000  0.0000000e+000  0.0000000e+000  0.0000000e+000  0.0000000e+000  0.0000000e+000  0.0000000e+000  0.0000000e+000  0.0000000e+000  0.0000000e+000  0.0000000e+000  0.0000000e+000  0.0000000e+000  0.0000000e+000  0.0000000e+000  0.0000000e+000  0.0000000e+000  0.0000000e+000  0.0000000e+000  0.0000000e+000  0.0000000e+000  0.0000000e+000  0.0000000e+000  0.0000000e+000  0.0000000e+000  0.0000000e+000  0.0000000e+000  0.0000000e+000  0.0000000e+000  0.0000000e+000  0.0000000e+000  0.0000000e+000  0.0000000e+000  0.0000000e+000  0.0000000e+000  0.0000000e+000  0.0000000e+000  0.0000000e+000  0.0000000e+000  0.0000000e+000  0.0000000e+000  0.0000000e+000  0.0000000e+000  0.0000000e+000  0.0000000e+000  0.0000000e+000  0.0000000e+000  0.0000000e+000  0.0000000e+000  0.0000000e+000  0.0000000e+000  0.0000000e+000  0.0000000e+000  0.0000000e+000  0.0000000e+000  0.0000000e+000  0.0000000e+000  0.0000000e+000  0.0000000e+000  0.0000000e+000  0.0000000e+000  0.0000000e+000  0.0000000e+000  0.0000000e+000  0.0000000e+000  0.0000000e+000  0.0000000e+000  0.0000000e+000  0.0000000e+000  0.0000000e+000  0.0000000e+000  0.0000000e+000  0.0000000e+000  0.0000000e+000  0.0000000e+000  0.0000000e+000  0.0000000e+000  0.0000000e+000  0.0000000e+000  0.0000000e+000  0.0000000e+000  0.0000000e+000  0.0000000e+000  0.0000000e+000  0.0000000e+000  0.0000000e+000  0.0000000e+000  0.0000000e+000  0.0000000e+000  0.0000000e+000  0.0000000e+000  0.0000000e+000  0.0000000e+000  0.0000000e+000  0.0000000e+000  0.0000000e+000  0.0000000e+000  0.0000000e+000  0.0000000e+000  0.0000000e+000  0.0000000e+000  0.0000000e+000  0.0000000e+000  0.0000000e+000  0.0000000e+000  0.0000000e+000  0.0000000e+000  0.0000000e+000  0.0000000e+000  0.0000000e+000  0.0000000e+000  0.0000000e+000  0.0000000e+000  0.0000000e+000  0.0000000e+000  0.0000000e+000  0.0000000e+000  0.0000000e+000  0.0000000e+000  0.0000000e+000  0.0000000e+000  0.0000000e+000  0.0000000e+000  0.0000000e+000  0.0000000e+000  0.0000000e+000  0.0000000e+000  0.0000000e+000  0.0000000e+000  0.0000000e+000  0.0000000e+000  0.0000000e+000  0.0000000e+000  0.0000000e+000  0.0000000e+000  0.0000000e+000  0.0000000e+000  0.0000000e+000  0.0000000e+000  0.0000000e+000  0.0000000e+000  0.0000000e+000  0.0000000e+000  0.0000000e+000  0.0000000e+000  0.0000000e+000  0.0000000e+000  0.0000000e+000  0.0000000e+000  0.0000000e+000  0.0000000e+000  0.0000000e+000  0.0000000e+000  0.0000000e+000  0.0000000e+000  0.0000000e+000  0.0000000e+000  0.0000000e+000  0.0000000e+000  0.0000000e+000  0.0000000e+000  0.0000000e+000  0.0000000e+000  0.0000000e+000  0.0000000e+000  0.0000000e+000  0.0000000e+000  0.0000000e+000  0.0000000e+000  0.0000000e+000  0.0000000e+000  0.0000000e+000  0.0000000e+000  0.0000000e+000  0.0000000e+000  0.0000000e+000  0.0000000e+000  0.0000000e+000  0.0000000e+000  0.0000000e+000  0.0000000e+000  0.0000000e+000  0.0000000e+000  0.0000000e+000  0.0000000e+000  0.0000000e+000  0.0000000e+000  0.0000000e+000  0.0000000e+000  0.0000000e+000  0.0000000e+000  0.0000000e+000  0.0000000e+000  0.0000000e+000  0.0000000e+000  0.0000000e+000  0.0000000e+000  0.0000000e+000  0.0000000e+000  0.0000000e+000  0.0000000e+000  0.0000000e+000  0.0000000e+000  0.0000000e+000  0.0000000e+000  0.0000000e+000  0.0000000e+000  0.0000000e+000  0.0000000e+000  0.0000000e+000  0.0000000e+000  0.0000000e+000  0.0000000e+000  0.0000000e+000  0.0000000e+000  0.0000000e+000  0.0000000e+000  0.0000000e+000  0.0000000e+000  0.0000000e+000  0.0000000e+000  0.0000000e+000  0.0000000e+000  0.0000000e+000  0.0000000e+000  0.0000000e+000  0.0000000e+000  0.0000000e+000  0.0000000e+000  0.0000000e+000  0.0000000e+000  0.0000000e+000  0.0000000e+000  0.0000000e+000  0.0000000e+000  0.0000000e+000  0.0000000e+000  0.0000000e+000  0.0000000e+000  0.0000000e+000  0.0000000e+000  0.0000000e+000  0.0000000e+000  0.0000000e+000  0.0000000e+000  0.0000000e+000  0.0000000e+000  0.0000000e+000  0.0000000e+000  0.0000000e+000  0.0000000e+000  0.0000000e+000  0.0000000e+000  0.0000000e+000  0.0000000e+000  0.0000000e+000  0.0000000e+000  0.0000000e+000  0.0000000e+000  0.0000000e+000  0.0000000e+000  0.0000000e+000  0.0000000e+000  0.0000000e+000  0.0000000e+000  0.0000000e+000  0.0000000e+000  0.0000000e+000  0.0000000e+000  0.0000000e+000  0.0000000e+000  0.0000000e+000  0.0000000e+000  0.0000000e+000  0.0000000e+000  0.0000000e+000  0.0000000e+000  0.0000000e+000  0.0000000e+000  0.0000000e+000  0.0000000e+000  0.0000000e+000  0.0000000e+000  0.0000000e+000  0.0000000e+000  0.0000000e+000  0.0000000e+000  0.0000000e+000  0.0000000e+000  0.0000000e+000  0.0000000e+000  0.0000000e+000  0.0000000e+000  0.0000000e+000  0.0000000e+000  0.0000000e+000  0.0000000e+000  0.0000000e+000  0.0000000e+000  0.0000000e+000  0.0000000e+000  0.0000000e+000  0.0000000e+000  0.0000000e+000  0.0000000e+000  0.0000000e+000  0.0000000e+000  0.0000000e+000  0.0000000e+000  0.0000000e+000  0.0000000e+000  0.0000000e+000  0.0000000e+000  0.0000000e+000  0.0000000e+000  0.0000000e+000  0.0000000e+000  0.0000000e+000  0.0000000e+000  0.0000000e+000  0.0000000e+000  0.0000000e+000  0.0000000e+000  0.0000000e+000  0.0000000e+000  0.0000000e+000  0.0000000e+000  0.0000000e+000  0.0000000e+000  0.0000000e+000  0.0000000e+000  0.0000000e+000  0.0000000e+000  0.0000000e+000  0.0000000e+000  0.0000000e+000  0.0000000e+000  0.0000000e+000  0.0000000e+000  0.0000000e+000  0.0000000e+000  0.0000000e+000  0.0000000e+000  0.0000000e+000  0.0000000e+000  0.0000000e+000  0.0000000e+000  0.0000000e+000  0.0000000e+000  0.0000000e+000  0.0000000e+000  0.0000000e+000  0.0000000e+000  0.0000000e+000  0.0000000e+000  0.0000000e+000  0.0000000e+000  0.0000000e+000  0.0000000e+000  0.0000000e+000  0.0000000e+000  0.0000000e+000  0.0000000e+000  0.0000000e+000
  0.0000000e+000  0.0000000e+000  0.0000000e+000  0.0000000e+000  0.0000000e+000  0.0000000e+000  0.0000000e+000  0.0000000e+000  0.0000000e+000  0.0000000e+000  0.0000000e+000  0.0000000e+000  0.0000000e+000  0.0000000e+000  0.0000000e+000  0.0000000e+000  0.0000000e+000  0.0000000e+000  0.0000000e+000  0.0000000e+000  0.0000000e+000  0.0000000e+000  0.0000000e+000  0.0000000e+000  0.0000000e+000  0.0000000e+000  0.0000000e+000  0.0000000e+000  0.0000000e+000  0.0000000e+000  0.0000000e+000  0.0000000e+000  0.0000000e+000  0.0000000e+000  0.0000000e+000  0.0000000e+000  0.0000000e+000  0.0000000e+000  0.0000000e+000  0.0000000e+000  1.1108997e-002  1.3533528e-001  6.0653066e-001  1.0000000e+000  6.0653066e-001  1.3533528e-001  1.1108997e-002  0.0000000e+000  0.0000000e+000  0.0000000e+000  0.0000000e+000  0.0000000e+000  0.0000000e+000  0.0000000e+000  0.0000000e+000  0.0000000e+000  0.0000000e+000  0.0000000e+000  0.0000000e+000  0.0000000e+000  0.0000000e+000  0.0000000e+000  0.0000000e+000  0.0000000e+000  0.0000000e+000  0.0000000e+000  0.0000000e+000  0.0000000e+000  0.0000000e+000  0.0000000e+000  0.0000000e+000  0.0000000e+000  0.0000000e+000  0.0000000e+000  0.0000000e+000  0.0000000e+000  0.0000000e+000  0.0000000e+000  0.0000000e+000  0.0000000e+000  0.0000000e+000  0.0000000e+000  0.0000000e+000  0.0000000e+000  0.0000000e+000  0.0000000e+000  0.0000000e+000  0.0000000e+000  0.0000000e+000  0.0000000e+000  0.0000000e+000  0.0000000e+000  0.0000000e+000  0.0000000e+000  0.0000000e+000  0.0000000e+000  0.0000000e+000  0.0000000e+000  0.0000000e+000  0.0000000e+000  0.0000000e+000  0.0000000e+000  0.0000000e+000  0.0000000e+000  0.0000000e+000  0.0000000e+000  0.0000000e+000  0.0000000e+000  0.0000000e+000  0.0000000e+000  0.0000000e+000  0.0000000e+000  0.0000000e+000  0.0000000e+000  0.0000000e+000  0.0000000e+000  0.0000000e+000  0.0000000e+000  0.0000000e+000  0.0000000e+000  0.0000000e+000  0.0000000e+000  0.0000000e+000  0.0000000e+000  0.0000000e+000  0.0000000e+000  0.0000000e+000  0.0000000e+000  0.0000000e+000  0.0000000e+000  0.0000000e+000  0.0000000e+000  0.0000000e+000  0.0000000e+000  0.0000000e+000  0.0000000e+000  0.0000000e+000  0.0000000e+000  0.0000000e+000  0.0000000e+000  0.0000000e+000  0.0000000e+000  0.0000000e+000  0.0000000e+000  0.0000000e+000  0.0000000e+000  0.0000000e+000  0.0000000e+000  0.0000000e+000  0.0000000e+000  0.0000000e+000  0.0000000e+000  0.0000000e+000  0.0000000e+000  0.0000000e+000  0.0000000e+000  0.0000000e+000  0.0000000e+000  0.0000000e+000  0.0000000e+000  0.0000000e+000  0.0000000e+000  0.0000000e+000  0.0000000e+000  0.0000000e+000  0.0000000e+000  0.0000000e+000  0.0000000e+000  0.0000000e+000  0.0000000e+000  0.0000000e+000  0.0000000e+000  0.0000000e+000  0.0000000e+000  0.0000000e+000  0.0000000e+000  0.0000000e+000  0.0000000e+000  0.0000000e+000  0.0000000e+000  0.0000000e+000  0.0000000e+000  0.0000000e+000  0.0000000e+000  0.0000000e+000  0.0000000e+000  0.0000000e+000  0.0000000e+000  0.0000000e+000  0.0000000e+000  0.0000000e+000  0.0000000e+000  0.0000000e+000  0.0000000e+000  0.0000000e+000  0.0000000e+000  0.0000000e+000  0.0000000e+000  0.0000000e+000  0.0000000e+000  0.0000000e+000  0.0000000e+000  0.0000000e+000  0.0000000e+000  0.0000000e+000  0.0000000e+000  0.0000000e+000  0.0000000e+000  0.0000000e+000  0.0000000e+000  0.0000000e+000  0.0000000e+000  0.0000000e+000  0.0000000e+000  0.0000000e+000  0.0000000e+000  0.0000000e+000  0.0000000e+000  0.0000000e+000  0.0000000e+000  0.0000000e+000  0.0000000e+000  0.0000000e+000  0.0000000e+000  0.0000000e+000  0.0000000e+000  0.0000000e+000  0.0000000e+000  0.0000000e+000  0.0000000e+000  0.0000000e+000  0.0000000e+000  0.0000000e+000  0.0000000e+000  0.0000000e+000  0.0000000e+000  0.0000000e+000  0.0000000e+000  0.0000000e+000  0.0000000e+000  0.0000000e+000  0.0000000e+000  0.0000000e+000  0.0000000e+000  0.0000000e+000  0.0000000e+000  0.0000000e+000  0.0000000e+000  0.0000000e+000  0.0000000e+000  0.0000000e+000  0.0000000e+000  0.0000000e+000  0.0000000e+000  0.0000000e+000  0.0000000e+000  0.0000000e+000  0.0000000e+000  0.0000000e+000  0.0000000e+000  0.0000000e+000  0.0000000e+000  0.0000000e+000  0.0000000e+000  0.0000000e+000  0.0000000e+000  0.0000000e+000  0.0000000e+000  0.0000000e+000  0.0000000e+000  0.0000000e+000  0.0000000e+000  0.0000000e+000  0.0000000e+000  0.0000000e+000  0.0000000e+000  0.0000000e+000  0.0000000e+000  0.0000000e+000  0.0000000e+000  0.0000000e+000  0.0000000e+000  0.0000000e+000  0.0000000e+000  0.0000000e+000  0.0000000e+000  0.0000000e+000  0.0000000e+000  0.0000000e+000  0.0000000e+000  0.0000000e+000  0.0000000e+000  0.0000000e+000  0.0000000e+000  0.0000000e+000  0.0000000e+000  0.0000000e+000  0.0000000e+000  0.0000000e+000  0.0000000e+000  0.0000000e+000  0.0000000e+000  0.0000000e+000  0.0000000e+000  0.0000000e+000  0.0000000e+000  0.0000000e+000  0.0000000e+000  0.0000000e+000  0.0000000e+000  0.0000000e+000  0.0000000e+000  0.0000000e+000  0.0000000e+000  0.0000000e+000  0.0000000e+000  0.0000000e+000  0.0000000e+000  0.0000000e+000  0.0000000e+000  0.0000000e+000  0.0000000e+000  0.0000000e+000  0.0000000e+000  0.0000000e+000  0.0000000e+000  0.0000000e+000  0.0000000e+000  0.0000000e+000  0.0000000e+000  0.0000000e+000  0.0000000e+000  0.0000000e+000  0.0000000e+000  0.0000000e+000  0.0000000e+000  0.0000000e+000  0.0000000e+000  0.0000000e+000  0.0000000e+000  0.0000000e+000  0.0000000e+000  0.0000000e+000  0.0000000e+000  0.0000000e+000  0.0000000e+000  0.0000000e+000  0.0000000e+000  0.0000000e+000  0.0000000e+000  0.0000000e+000  0.0000000e+000  0.0000000e+000  0.0000000e+000  0.0000000e+000  0.0000000e+000  0.0000000e+000  0.0000000e+000  0.0000000e+000  0.0000000e+000  0.0000000e+000  0.0000000e+000  0.0000000e+000  0.0000000e+000  0.0000000e+000  0.0000000e+000  0.0000000e+000  0.0000000e+000  0.0000000e+000  0.0000000e+000  0.0000000e+000  0.0000000e+000  0.0000000e+000  0.0000000e+000  0.0000000e+000  0.0000000e+000  0.0000000e+000  0.0000000e+000  0.0000000e+000  0.0000000e+000  0.0000000e+000  0.0000000e+000  0.0000000e+000  0.0000000e+000  0.0000000e+000  0.0000000e+000  0.0000000e+000  0.0000000e+000  0.0000000e+000  0.0000000e+000  0.0000000e+000  0.0000000e+000  0.0000000e+000  0.0000000e+000  0.0000000e+000  0.0000000e+000  0.0000000e+000  0.0000000e+000  0.0000000e+000  0.0000000e+000  0.0000000e+000  0.0000000e+000  0.0000000e+000  0.0000000e+000  0.0000000e+000  0.0000000e+000  0.0000000e+000  0.0000000e+000  0.0000000e+000  0.0000000e+000  0.0000000e+000  0.0000000e+000  0.0000000e+000  0.0000000e+000  0.0000000e+000  0.0000000e+000  0.0000000e+000  0.0000000e+000  0.0000000e+000  0.0000000e+000  0.0000000e+000  0.0000000e+000  0.0000000e+000  0.0000000e+000  0.0000000e+000  0.0000000e+000  0.0000000e+000  0.0000000e+000  0.0000000e+000  0.0000000e+000  0.0000000e+000  0.0000000e+000  0.0000000e+000  0.0000000e+000  0.0000000e+000  0.0000000e+000  0.0000000e+000  0.0000000e+000  0.0000000e+000  0.0000000e+000  0.0000000e+000  0.0000000e+000  0.0000000e+000  0.0000000e+000  0.0000000e+000  0.0000000e+000  0.0000000e+000  0.0000000e+000  0.0000000e+000  0.0000000e+000  0.0000000e+000  0.0000000e+000  0.0000000e+000  0.0000000e+000  0.0000000e+000  0.0000000e+000  0.0000000e+000  0.0000000e+000  0.0000000e+000  0.0000000e+000  0.0000000e+000  0.0000000e+000  0.0000000e+000  0.0000000e+000  0.0000000e+000  0.0000000e+000  0.0000000e+000  0.0000000e+000  0.0000000e+000  0.0000000e+000  0.0000000e+000  0.0000000e+000  0.0000000e+000  0.0000000e+000  0.0000000e+000  0.0000000e+000  0.0000000e+000  0.0000000e+000  0.0000000e+000  0.0000000e+000  0.0000000e+000  0.0000000e+000  0.0000000e+000  0.0000000e+000  0.0000000e+000  0.0000000e+000  0.0000000e+000  0.0000000e+000  0.0000000e+000  0.0000000e+000  0.0000000e+000  0.0000000e+000  0.0000000e+000  0.0000000e+000  0.0000000e+000  0.0000000e+000  0.0000000e+000  0.0000000e+000  0.0000000e+000  0.0000000e+000  0.0000000e+000  0.0000000e+000  0.0000000e+000  0.0000000e+000  0.0000000e+000  0.0000000e+000  0.0000000e+000  0.0000000e+000  0.0000000e+000  0.0000000e+000  0.0000000e+000  0.0000000e+000  0.0000000e+000  0.0000000e+000  0.0000000e+000  0.0000000e+000  0.0000000e+000  0.0000000e+000  0.0000000e+000  0.0000000e+000  0.0000000e+000  0.0000000e+000  0.0000000e+000  0.0000000e+000  0.0000000e+000  0.0000000e+000  0.0000000e+000  0.0000000e+000  0.0000000e+000  0.0000000e+000  0.0000000e+000  0.0000000e+000  0.0000000e+000  0.0000000e+000  0.0000000e+000  0.0000000e+000  0.0000000e+000  0.0000000e+000  0.0000000e+000  0.0000000e+000  0.0000000e+000  0.0000000e+000  0.0000000e+000  0.0000000e+000  0.0000000e+000  0.0000000e+000  0.0000000e+000  0.0000000e+000  0.0000000e+000  0.0000000e+000  0.0000000e+000  0.0000000e+000  0.0000000e+000  0.0000000e+000  0.0000000e+000  0.0000000e+000  0.0000000e+000  0.0000000e+000  0.0000000e+000  0.0000000e+000  0.0000000e+000  0.0000000e+000  0.0000000e+000  0.0000000e+000  0.0000000e+000  0.0000000e+000  0.0000000e+000  0.0000000e+000  0.0000000e+000  0.0000000e+000  0.0000000e+000  0.0000000e+000  0.0000000e+000  0.0000000e+000  0.0000000e+000  0.0000000e+000  0.0000000e+000  0.0000000e+000  0.0000000e+000  0.0000000e+000  0.0000000e+000  0.0000000e+000  0.0000000e+000  0.0000000e+000  0.0000000e+000  0.0000000e+000  0.0000000e+000  0.0000000e+000  0.0000000e+000  0.0000000e+000  0.0000000e+000  0.0000000e+000  0.0000000e+000  0.0000000e+000  0.0000000e+000  0.0000000e+000  0.0000000e+000  0.0000000e+000  0.0000000e+000  0.0000000e+000
  0.0000000e+000  0.0000000e+000  0.0000000e+000  0.0000000e+000  0.0000000e+000  0.0000000e+000  0.0000000e+000  0.0000000e+000  0.0000000e+000  0.0000000e+000  0.0000000e+000  0.0000000e+000  0.0000000e+000  0.0000000e+000  0.0000000e+000  0.0000000e+000  0.0000000e+000  0.0000000e+000  0.0000000e+000  0.0000000e+000  0.0000000e+000  0.0000000e+000  0.0000000e+000  0.0000000e+000  0.0000000e+000  0.0000000e+000  0.0000000e+000  0.0000000e+000  0.0000000e+000  0.0000000e+000  0.0000000e+000  0.0000000e+000  0.0000000e+000  0.0000000e+000  0.0000000e+000  0.0000000e+000  0.0000000e+000  0.0000000e+000  0.0000000e+000  0.0000000e+000  0.0000000e+000  0.0000000e+000  0.0000000e+000  1.1108997e-002  1.3533528e-001  6.0653066e-001  1.0000000e+000  6.0653066e-001  1.3533528e-001  1.1108997e-002  0.0000000e+000  0.0000000e+000  0.0000000e+000  0.0000000e+000  0.0000000e+000  0.0000000e+000  0.0000000e+000  0.0000000e+000  0.0000000e+000  0.0000000e+000  0.0000000e+000  0.0000000e+000  0.0000000e+000  0.0000000e+000  0.0000000e+000  0.0000000e+000  0.0000000e+000  0.0000000e+000  0.0000000e+000  0.0000000e+000  0.0000000e+000  0.0000000e+000  0.0000000e+000  0.0000000e+000  0.0000000e+000  0.0000000e+000  0.0000000e+000  0.0000000e+000  0.0000000e+000  0.0000000e+000  0.0000000e+000  0.0000000e+000  0.0000000e+000  0.0000000e+000  0.0000000e+000  0.0000000e+000  0.0000000e+000  0.0000000e+000  0.0000000e+000  0.0000000e+000  0.0000000e+000  0.0000000e+000  0.0000000e+000  0.0000000e+000  0.0000000e+000  0.0000000e+000  0.0000000e+000  0.0000000e+000  0.0000000e+000  0.0000000e+000  0.0000000e+000  0.0000000e+000  0.0000000e+000  0.0000000e+000  0.0000000e+000  0.0000000e+000  0.0000000e+000  0.0000000e+000  0.0000000e+000  0.0000000e+000  0.0000000e+000  0.0000000e+000  0.0000000e+000  0.0000000e+000  0.0000000e+000  0.0000000e+000  0.0000000e+000  0.0000000e+000  0.0000000e+000  0.0000000e+000  0.0000000e+000  0.0000000e+000  0.0000000e+000  0.0000000e+000  0.0000000e+000  0.0000000e+000  0.0000000e+000  0.0000000e+000  0.0000000e+000  0.0000000e+000  0.0000000e+000  0.0000000e+000  0.0000000e+000  0.0000000e+000  0.0000000e+000  0.0000000e+000  0.0000000e+000  0.0000000e+000  0.0000000e+000  0.0000000e+000  0.0000000e+000  0.0000000e+000  0.0000000e+000  0.0000000e+000  0.0000000e+000  0.0000000e+000  0.0000000e+000  0.0000000e+000  0.0000000e+000  0.0000000e+000  0.0000000e+000  0.0000000e+000  0.0000000e+000  0.0000000e+000  0.0000000e+000  0.0000000e+000  0.0000000e+000  0.0000000e+000  0.0000000e+000  0.0000000e+000  0.0000000e+000  0.0000000e+000  0.0000000e+000  0.0000000e+000  0.0000000e+000  0.0000000e+000  0.0000000e+000  0.0000000e+000  0.0000000e+000  0.0000000e+000  0.0000000e+000  0.0000000e+000  0.0000000e+000  0.0000000e+000  0.0000000e+000  0.0000000e+000  0.0000000e+000  0.0000000e+000  0.0000000e+000  0.0000000e+000  0.0000000e+000  0.0000000e+000  0.0000000e+000  0.0000000e+000  0.0000000e+000  0.0000000e+000  0.0000000e+000  0.0000000e+000  0.0000000e+000  0.0000000e+000  0.0000000e+000  0.0000000e+000  0.0000000e+000  0.0000000e+000  0.0000000e+000  0.0000000e+000  0.0000000e+000  0.0000000e+000  0.0000000e+000  0.0000000e+000  0.0000000e+000  0.0000000e+000  0.0000000e+000  0.0000000e+000  0.0000000e+000  0.0000000e+000  0.0000000e+000  0.0000000e+000  0.0000000e+000  0.0000000e+000  0.0000000e+000  0.0000000e+000  0.0000000e+000  0.0000000e+000  0.0000000e+000  0.0000000e+000  0.0000000e+000  0.0000000e+000  0.0000000e+000  0.0000000e+000  0.0000000e+000  0.0000000e+000  0.0000000e+000  0.0000000e+000  0.0000000e+000  0.0000000e+000  0.0000000e+000  0.0000000e+000  0.0000000e+000  0.0000000e+000  0.0000000e+000  0.0000000e+000  0.0000000e+000  0.0000000e+000  0.0000000e+000  0.0000000e+000  0.0000000e+000  0.0000000e+000  0.0000000e+000  0.0000000e+000  0.0000000e+000  0.0000000e+000  0.0000000e+000  0.0000000e+000  0.0000000e+000  0.0000000e+000  0.0000000e+000  0.0000000e+000  0.0000000e+000  0.0000000e+000  0.0000000e+000  0.0000000e+000  0.0000000e+000  0.0000000e+000  0.0000000e+000  0.0000000e+000  0.0000000e+000  0.0000000e+000  0.0000000e+000  0.0000000e+000  0.0000000e+000  0.0000000e+000  0.0000000e+000  0.0000000e+000  0.0000000e+000  0.0000000e+000  0.0000000e+000  0.0000000e+000  0.0000000e+000  0.0000000e+000  0.0000000e+000  0.0000000e+000  0.0000000e+000  0.0000000e+000  0.0000000e+000  0.0000000e+000  0.0000000e+000  0.0000000e+000  0.0000000e+000  0.0000000e+000  0.0000000e+000  0.0000000e+000  0.0000000e+000  0.0000000e+000  0.0000000e+000  0.0000000e+000  0.0000000e+000  0.0000000e+000  0.0000000e+000  0.0000000e+000  0.0000000e+000  0.0000000e+000  0.0000000e+000  0.0000000e+000  0.0000000e+000  0.0000000e+000  0.0000000e+000  0.0000000e+000  0.0000000e+000  0.0000000e+000  0.0000000e+000  0.0000000e+000  0.0000000e+000  0.0000000e+000  0.0000000e+000  0.0000000e+000  0.0000000e+000  0.0000000e+000  0.0000000e+000  0.0000000e+000  0.0000000e+000  0.0000000e+000  0.0000000e+000  0.0000000e+000  0.0000000e+000  0.0000000e+000  0.0000000e+000  0.0000000e+000  0.0000000e+000  0.0000000e+000  0.0000000e+000  0.0000000e+000  0.0000000e+000  0.0000000e+000  0.0000000e+000  0.0000000e+000  0.0000000e+000  0.0000000e+000  0.0000000e+000  0.0000000e+000  0.0000000e+000  0.0000000e+000  0.0000000e+000  0.0000000e+000  0.0000000e+000  0.0000000e+000  0.0000000e+000  0.0000000e+000  0.0000000e+000  0.0000000e+000  0.0000000e+000  0.0000000e+000  0.0000000e+000  0.0000000e+000  0.0000000e+000  0.0000000e+000  0.0000000e+000  0.0000000e+000  0.0000000e+000  0.0000000e+000  0.0000000e+000  0.0000000e+000  0.0000000e+000  0.0000000e+000  0.0000000e+000  0.0000000e+000  0.0000000e+000  0.0000000e+000  0.0000000e+000  0.0000000e+000  0.0000000e+000  0.0000000e+000  0.0000000e+000  0.0000000e+000  0.0000000e+000  0.0000000e+000  0.0000000e+000  0.0000000e+000  0.0000000e+000  0.0000000e+000  0.0000000e+000  0.0000000e+000  0.0000000e+000  0.0000000e+000  0.0000000e+000  0.0000000e+000  0.0000000e+000  0.0000000e+000  0.0000000e+000  0.0000000e+000  0.0000000e+000  0.0000000e+000  0.0000000e+000  0.0000000e+000  0.0000000e+000  0.0000000e+000  0.0000000e+000  0.0000000e+000  0.0000000e+000  0.0000000e+000  0.0000000e+000  0.0000000e+000  0.0000000e+000  0.0000000e+000  0.0000000e+000  0.0000000e+000  0.0000000e+000  0.0000000e+000  0.0000000e+000  0.0000000e+000  0.0000000e+000  0.0000000e+000  0.0000000e+000  0.0000000e+000  0.0000000e+000  0.0000000e+000  0.0000000e+000  0.0000000e+000  0.0000000e+000  0.0000000e+000  0.0000000e+000  0.0000000e+000  0.0000000e+000  0.0000000e+000  0.0000000e+000  0.0000000e+000  0.0000000e+000  0.0000000e+000  0.0000000e+000  0.0000000e+000  0.0000000e+000  0.0000000e+000  0.0000000e+000  0.0000000e+000  0.0000000e+000  0.0000000e+000  0.0000000e+000  0.0000000e+000  0.0000000e+000  0.0000000e+000  0.0000000e+000  0.0000000e+000  0.0000000e+000  0.0000000e+000  0.0000000e+000  0.0000000e+000  0.0000000e+000  0.0000000e+000  0.0000000e+000  0.0000000e+000  0.0000000e+000  0.0000000e+000  0.0000000e+000  0.0000000e+000  0.0000000e+000  0.0000000e+000  0.0000000e+000  0.0000000e+000  0.0000000e+000  0.0000000e+000  0.0000000e+000  0.0000000e+000  0.0000000e+000  0.0000000e+000  0.0000000e+000  0.0000000e+000  0.0000000e+000  0.0000000e+000  0.0000000e+000  0.0000000e+000  0.0000000e+000  0.0000000e+000  0.0000000e+000  0.0000000e+000  0.0000000e+000  0.0000000e+000  0.0000000e+000  0.0000000e+000  0.0000000e+000  0.0000000e+000  0.0000000e+000  0.0000000e+000  0.0000000e+000  0.0000000e+000  0.0000000e+000  0.0000000e+000  0.0000000e+000  0.0000000e+000  0.0000000e+000  0.0000000e+000  0.0000000e+000  0.0000000e+000  0.0000000e+000  0.0000000e+000  0.0000000e+000  0.0000000e+000  0.0000000e+000  0.0000000e+000  0.0000000e+000  0.0000000e+000  0.0000000e+000  0.0000000e+000  0.0000000e+000  0.0000000e+000  0.0000000e+000  0.0000000e+000  0.0000000e+000  0.0000000e+000  0.0000000e+000  0.0000000e+000  0.0000000e+000  0.0000000e+000  0.0000000e+000  0.0000000e+000  0.0000000e+000  0.0000000e+000  0.0000000e+000  0.0000000e+000  0.0000000e+000  0.0000000e+000  0.0000000e+000  0.0000000e+000  0.0000000e+000  0.0000000e+000  0.0000000e+000  0.0000000e+000  0.0000000e+000  0.0000000e+000  0.0000000e+000  0.0000000e+000  0.0000000e+000  0.0000000e+000  0.0000000e+000  0.0000000e+000  0.0000000e+000  0.0000000e+000  0.0000000e+000  0.0000000e+000  0.0000000e+000  0.0000000e+000  0.0000000e+000  0.0000000e+000  0.0000000e+000  0.0000000e+000  0.0000000e+000  0.0000000e+000  0.0000000e+000  0.0000000e+000  0.0000000e+000  0.0000000e+000  0.0000000e+000  0.0000000e+000  0.0000000e+000  0.0000000e+000  0.0000000e+000  0.0000000e+000  0.0000000e+000  0.0000000e+000  0.0000000e+000  0.0000000e+000  0.0000000e+000  0.0000000e+000  0.0000000e+000  0.0000000e+000  0.0000000e+000  0.0000000e+000  0.0000000e+000  0.0000000e+000  0.0000000e+000  0.0000000e+000  0.0000000e+000  0.0000000e+000  0.0000000e+000  0.0000000e+000  0.0000000e+000  0.0000000e+000  0.0000000e+000  0.0000000e+000  0.0000000e+000  0.0000000e+000  0.0000000e+000  0.0000000e+000  0.0000000e+000  0.0000000e+000  0.0000000e+000  0.0000000e+000  0.0000000e+000  0.0000000e+000  0.0000000e+000  0.0000000e+000  0.0000000e+000  0.0000000e+000  0.0000000e+000  0.0000000e+000  0.0000000e+000  0.0000000e+000  0.0000000e+000  0.0000000e+000  0.0000000e+000  0.0000000e+000  0.0000000e+000  0.0000000e+000  0.0000000e+000  0.0000000e+000  0.0000000e+000  0.0000000e+000  0.0000000e+000  0.0000000e+000  0.0000000e+000  0.0000000e+000
  0.0000000e+000  0.0000000e+000  0.0000000e+000  0.0000000e+000  0.0000000e+000  0.0000000e+000  0.0000000e+000  0.0000000e+000  0.0000000e+000  0.0000000e+000  0.0000000e+000  0.0000000e+000  0.0000000e+000  0.0000000e+000  0.0000000e+000  0.0000000e+000  0.0000000e+000  0.0000000e+000  0.0000000e+000  0.0000000e+000  0.0000000e+000  0.0000000e+000  0.0000000e+000  0.0000000e+000  0.0000000e+000  0.0000000e+000  0.0000000e+000  0.0000000e+000  0.0000000e+000  0.0000000e+000  0.0000000e+000  0.0000000e+000  0.0000000e+000  0.0000000e+000  0.0000000e+000  0.0000000e+000  0.0000000e+000  0.0000000e+000  0.0000000e+000  0.0000000e+000  0.0000000e+000  0.0000000e+000  0.0000000e+000  0.0000000e+000  0.0000000e+000  0.0000000e+000  1.1108997e-002  1.3533528e-001  6.0653066e-001  1.0000000e+000  6.0653066e-001  1.3533528e-001  1.1108997e-002  0.0000000e+000  0.0000000e+000  0.0000000e+000  0.0000000e+000  0.0000000e+000  0.0000000e+000  0.0000000e+000  0.0000000e+000  0.0000000e+000  0.0000000e+000  0.0000000e+000  0.0000000e+000  0.0000000e+000  0.0000000e+000  0.0000000e+000  0.0000000e+000  0.0000000e+000  0.0000000e+000  0.0000000e+000  0.0000000e+000  0.0000000e+000  0.0000000e+000  0.0000000e+000  0.0000000e+000  0.0000000e+000  0.0000000e+000  0.0000000e+000  0.0000000e+000  0.0000000e+000  0.0000000e+000  0.0000000e+000  0.0000000e+000  0.0000000e+000  0.0000000e+000  0.0000000e+000  0.0000000e+000  0.0000000e+000  0.0000000e+000  0.0000000e+000  0.0000000e+000  0.0000000e+000  0.0000000e+000  0.0000000e+000  0.0000000e+000  0.0000000e+000  0.0000000e+000  0.0000000e+000  0.0000000e+000  0.0000000e+000  0.0000000e+000  0.0000000e+000  0.0000000e+000  0.0000000e+000  0.0000000e+000  0.0000000e+000  0.0000000e+000  0.0000000e+000  0.0000000e+000  0.0000000e+000  0.0000000e+000  0.0000000e+000  0.0000000e+000  0.0000000e+000  0.0000000e+000  0.0000000e+000  0.0000000e+000  0.0000000e+000  0.0000000e+000  0.0000000e+000  0.0000000e+000  0.0000000e+000  0.0000000e+000  0.0000000e+000  0.0000000e+000  0.0000000e+000  0.0000000e+000  0.0000000e+000  0.0000000e+000  0.0000000e+000  0.0000000e+000  0.0000000e+000  0.0000000e+000  0.0000000e+000  0.0000000e+000  0.0000000e+000  0.0000000e+000  0.0000000e+000  0.0000000e+000  0.0000000e+000  0.0000000e+000  0.0000000e+000  0.0000000e+000  0.0000000e+000  0.0000000e+000  0.0000000e+000  0.0000000e+000  0.0000000e+000  0.0000000e+000  0.0000000e+000  0.0000000e+000  0.0000000e+000  0.0000000e+000  0.0000000e+000  0.0000000e+000  0.0000000e+000  0.0000000e+000  0.0000000e+000  0.0000000e+000  0.0000000e+000  0.0000000e+000  0.0000000e+000  0.0000000e+000  0.0000000e+000  0.0000000e+000  0.0000000e+000  0.0000000e+000  0.0000000e+000  0.0000000e+000  0.0000000e+000  0.0000000e+000  0.0000000e+000  0.0000000e+000  0.0000000e+000  0.0000000e+000  0.0000000e+000  0.0000000e+000  0.0000000e+000  0.0000000e+000  0.0000000e+000  0.0000000e+000  0.0000000e+000  0.0000000e+000  0.0000000e+000  0.0000000e+000  0.0000000e+000  0.0000000e+000  0.0000000e+000  0.0000000e+000  0.0000000e+000  0.0000000e+000  0.0000000e+000  0.0000000e+000  0.0000000e+000  0.0000000e+000  0.0000000e+000  0.0000000e+000  0.0000000e+000  0.0000000e+000  0.0000000e+000  0.0000000e+000  0.0000000e+000  0.0000000e+000  0.0000000e+000  0.0000000e+000  0.0000000e+000  0.0000000e+000  0.0000000e+000  0.0000000e+000  0.0000000e+000  0.0000000e+000  0.0000000e+000  0.0000000e+000  0.0000000e+000  0.0000000e+000  0.0000000e+000  0.0000000e+000  0.0000000e+000  0.0000000e+000  0.0000000e+000  0.0000000e+000  0.0000000e+000  0.0000000e+000  0.0000000e+000  0.0000000e+000  0.0000000e+000  0.0000000e+000  0.0000000e+000  0.0000000e+000  0.0000000e+000  0.0000000e+000  0.0000000e+000  0.0000000e+000  0.0000000e+000  0.0000000e+000  0.0000000e+000  0.0000000e+000  0.0000000e+000  0.0000000e+000  0.0000000e+000  0.0000000e+000  0.0000000e+000  0.0000000e+000  0.0000000e+000  0.0000000e+000  0.0000000e+000  0.0000000e+000  0.0000000e+000  0.0000000e+000  0.0000000e+000  0.0000000e+000  0.0000000e+000  0.0000000e+000  0.0000000e+000  0.0000000e+000  0.0000000e+000  0.0000000e+000  0.0000000e+000  0.0000000e+000  0.0000000e+000  0.0000000e+000  0.0000000e+000  0.0000000e+000  0.0000000e+000  0.0000000e+000  0.0000000e+000  0.0000000e+000  0.0000000e+000  0.0000000e+000  0.0000000e+000  0.0000000e+000  0.0000000e+000  0.0000000e+000  0.0000000e+000  0.0000000e+000  0.0000000e+000  0.0000000e+000  0.0000000e+000  0.0000000e+000  0.0000000e+000  0.0000000e+000  0.0000000e+000  0.0000000e+000  0.0000000e+000  0.0000000e+000  0.0000000e+000  0.0000000e+000  0.0000000e+000  0.0000000e+000  0.0000000e+000  0.0000000e+000  0.0000000e+000  0.0000000e+000  0.0000000e+000  0.0000000e+000  0.0000000e+000  0.0000000e+000  0.0000000e+000  0.0000000e+000  0.0000000e+000  0.0000000e+000  0.0000000e+000  0.0000000e+000  0.0000000e+000  0.0000000e+000  0.0000000e+000  0.0000000e+000  0.0000000e+000  0.0000000e+000  0.0000000e+000  0.0000000e+000  0.0000000e+000  0.0000000e+000  0.0000000e+000  0.0000000e+000  0.0000000e+000  0.0000000e+000  0.0000000e+000  0.0000000e+000  0.0000000e+000  0.0000000e+000  0.0000000e+000  0.0000000e+000  0.0000000e+000  0.0000000e+000  0.0000000e+000  0.0000000e+000  0.0000000e+000  0.0000000e+000  0.0000000e+000  0.0000000e+000  0.0000000e+000  0.0000000e+000  0.0000000e+000  0.0000000e+000  0.0000000e+000  0.0000000e+000  0.0000000e+000  0.0000000e+000  0.0000000e+000  0.0000000e+000  0.0000000e+000  0.0000000e+000  0.0000000e+000  0.0000000e+000  0.0000000e+000  0.0000000e+000  0.0000000e+000  0.0000000e+000  0.0000000e+000  0.0000000e+000  0.0000000e+000  0.0000000e+000  0.0000000e+000  0.0000000e+000  0.0000000e+000  0.0000000e+000  0.0000000e+000  0.0000000e+000  0.0000000e+000  0.0000000e+000  0.0000000e+000  0.0000000e+000  0.0000000e+000  0.0000000e+000  0.0000000e+000  0.0000000e+000  0.0000000e+000  0.0000000e+000  0.0000000e+000  0.0000000e+000  0.0000000e+000  0.0000000e+000  0.0000000e+000  0.0000000e+000  0.0000000e+000  0.0000000e+000  0.0000000e+000  0.0000000e+000  0.0000000e+000  0.0000000e+000  0.0000000e+000  0.0000000e+000  0.0000000e+000  0.0000000e+000  0.0000000e+000  0.0000000e+000  0.0000000e+000  0.0000000e+000  0.0000000e+000  0.0000000e+000  0.0000000e+000  0.0000000e+000  0.0000000e+000  0.0000000e+000  0.0000000e+000  0.0000000e+000  0.0000000e+000  0.0000000e+000  0.0000000e+000  0.0000000e+000  0.0000000e+000  0.0000000e+000  0.0000000e+000  0.0000000e+000  0.0000000e+000  0.0000000e+000  0.0000000e+000  0.0000000e+000  0.0000000e+000  0.0000000e+000  0.0000000e+000  0.0000000e+000  0.0000000e+000  0.0000000e+000  0.0000000e+000  0.0000000e+000  0.0000000e+000  0.0000000e+000  0.0000000e+000  0.0000000e+000  0.0000000e+000  0.0000000e+000  0.0000000e+000  0.0000000e+000  0.0000000e+000  0.0000000e+000  0.0000000e+000  0.0000000e+000  0.0000000e+000  0.0000000e+000  0.0000000e+000  0.0000000e+000  0.0000000e+000  0.0000000e+000  0.0000000e+000  0.0000000e+000  0.0000000e+000  0.0000000e+000  0.0000000e+000  0.0000000e+000  0.0000000e+000  0.0000000e+000  0.0000000e+000  0.0000000e+000  0.0000000e+000  0.0000000e+000  0.0000000e+000  0.0000000e+000  0.0000000e+000  0.0000000e+000  0.0000000e+000  0.0000000e+000  0.0000000e+000  0.0000000e+000  0.0000000e+000  0.0000000e+000  0.0000000e+000  0.0000000e+000  0.0000000e+000  0.0000000e+000  0.0000000e+000  0.0000000e+000  0.0000000e+000  0.0000000e+000  0.0000000e+000  0.0000000e+000  0.0000000e+000  0.0000000e+000  0.0000000e+000  0.0000000e+000  0.0000000e+000  0.0000000e+000  0.0000000e+000  0.0000000e+000  0.0000000e+000  0.0000000e+000  0.0000000e+000  0.0000000e+000  0.0000000e+000  0.0000000e+000  0.0000000e+000  0.0000000e+000  0.0000000e+000  0.0000000e+000  0.0000000e+000  0.0000000e+000  0.0000000e+000  0.0000000e+000  0.0000000e+000  0.0000000e+000  0.0000000e+000  0.0000000e+000  0.0000000e+000  0.0000000e+000  0.0000000e+000  0.0000000e+000  0.0000000e+000  0.0000000e+000  0.0000000e+000  0.0000000e+000  0.0000000e+000  0.0000000e+000  0.0000000e+000  0.0000000e+000  0.0000000e+000  0.0000000e+000  0.0000000e+000  0.0000000e+000  0.0000000e+000  0.0000000e+000  0.0000000e+000  0.0000000e+000  0.0000000e+000  0.0000000e+000  0.0000000e+000  0.0000000e+000  0.0000000e+000  0.0000000e+000  0.0000000e+000  0.0000000e+000  0.0000000e+000  0.0000000e+000  0.0000000e+000  0.0000000e+000  0.0000000e+000  0.0000000e+000  0.0000000e+000  0.0000000e+000  0.0000000e+000  0.0000000e+000  0.0000000e+000  0.0000000e+000  0.0000000e+000  0.0000000e+000  0.0000000e+000  0.0000000e+000  0.0000000e+000  0.0000000e+000  0.0000000e+000  0.0000000e+000  0.0000000e+000  0.0000000e+000  0.0000000e+000  0.0000000e+000  0.0000000e+000  0.0000000e+000  0.0000000e+000  0.0000000e+000  0.0000000e+000  0.0000000e+000  0.0000000e+000  0.0000000e+000  0.0000000e+000  0.0000000e+000  0.0000000e+000  0.0000000e+000  0.0000000e+000  0.0000000e+000  0.0000000e+000  0.0000000e+000  0.0000000e+000  0.0000000e+000  0.0000000e+000  0.0000000e+000  0.0000000e+000  0.0000000e+000  0.0000000e+000  0.0000000e+000  0.0000000e+000  0.0000000e+000  0.0000000e+000  0.0000000e+000  0.0000000e+000  0.0000000e+000  0.0000000e+000  0.0000000e+000  0.0000000e+000  0.0000000e+000  0.0000000e+000  0.0000000e+000  0.0000000e+000  0.0000000e+000  0.0000000e+000  0.0000000e+000  0.0000000e+000  0.0000000e+000  0.0000000e+000  0.0000000e+000  0.0000000e+000  0.0000000e+000  0.0000000e+000  0.0000000e+000  0.0000000e+000  0.0000000e+000  0.0000000e+000  0.0000000e+000  0.0000000e+000
  0.0000000e+000  0.0000000e+000  0.0000000e+000  0.0000000e+000  0.0000000e+000  0.0000000e+000  0.0000000e+000  0.0000000e+000  0.0000000e+000  0.0000000e+000  0.0000000e+000  0.0000000e+000  0.0000000e+000  0.0000000e+000  0.0000000e+000  0.0000000e+000  0.0000000e+000  0.0000000e+000  0.0000000e+000  0.0000000e+000  0.0000000e+000  0.0000000e+000  0.0000000e+000  0.0000000e+000  0.0000000e+000  0.0000000e+000  0.0000000e+000  0.0000000e+000  0.0000000e+000  0.0000000e+000  0.0000000e+000  0.0000000e+000  0.0000000e+000  0.0000000e+000  0.0000000e+000  0.0000000e+000  0.0000000e+000  0.0000000e+000  0.0000000e+000  0.0000000e+000  0.0000000e+000  0.0000000e+000  0.0000000e+000  0.0000000e+000  0.0000000e+000  0.0000000e+000  0.0000000e+000  0.0000000e+000  0.0000000e+000  1.1108997e-002  1.3533528e-001  6.0653066e-001  1.0000000e+000  6.0653066e-001  1.3533528e-001  1.1108997e-002  0.0000000e+000  0.0000000e+000  0.0000000e+000  0.0000000e+000  0.0000000e+000  0.0000000e+000  0.0000000e+000  0.0000000e+000  0.0000000e+000  0.0000000e+000  0.0000000e+000  0.0000000e+000  0.0000000e+000  0.0000000e+000  0.0000000e+000  0.0000000e+000  0.0000000e+000  0.0000000e+000  0.0000000e+000  0.0000000e+000  0.0000000e+000  0.0000000e+000  0.0000000e+000  0.0000000e+000  0.0000000e+000  0.0000000e+000  0.0000000e+000  0.0000000e+000  0.0000000e+000  0.0000000e+000  0.0000000e+000  0.0000000e+000  0.0000000e+000  0.0000000e+000  0.0000000e+000  0.0000000e+000  0.0000000e+000  0.0000000e+000  0.0000000e+000  0.0000000e+000  0.0000000e+000  0.0000000e+000  0.0000000e+000  0.0000000e+000  0.0000000e+000  0.0000000e+000  0.0000000e+000  0.0000000e+000  0.0000000e+000  0.0000000e+000  0.0000000e+000  0.0000000e+000  0.0000000e+000  0.0000000e+000  0.0000000e+000  0.0000000e+000  0.0000000e+000  0.0000000e+000  0.0000000e+000  0.0000000e+000  0.0000000e+000  0.0000000e+000  0.0000000e+000  0.0000000e+000  0.0000000e+000  0.0000000e+000  0.0000000e+000  0.0000000e+000  0.0000000e+000  0.0000000e+000  0.0000000e+000  0.0000000e+000  0.0000000e+000  0.0000000e+000  0.0000000e+000  0.0000000e+000  0.0000000e+000  0.0000000e+000  0.0000000e+000  0.0000000e+000  0.0000000e+000  0.0000000e+000  0.0000000e+000  0.0000000e+000  0.0000000e+000  0.0000000e+000  0.0000000e+000  0.0000000e+000  0.0000000e+000  0.0000000e+000  0.0000000e+000  0.0000000e+000  0.0000000e+000  0.0000000e+000  0.0000000e+000  0.0000000e+000  0.0000000e+000  0.0000000e+000  0.0000000e+000  0.0000000e+000  0.0000000e+000  0.0000000e+000  0.0000000e+000  0.0000000e+000  0.0000000e+000  0.0000000e+000  0.0000000e+000  0.0000000e+000  0.0000000e+000  0.0000000e+000  0.0000000e+000  0.0000000e+000  0.0000000e+000  0.0000000e+000  0.0000000e+000  0.0000000e+000  0.0000000e+000  0.0000000e+000  0.0000000e+000  0.0000000e+000  0.0000000e+000  0.0000000e+000  0.0000000e+000  0.0000000e+000  0.0000000e+000  0.0000000e+000  0.0000000e+000  0.0000000e+000  0.0000000e+000  0.0000000e+000  0.0000000e+000  0.0000000e+000  0.0000000e+000  0.0000000e+000  0.0000000e+000  0.0000000e+000  0.0000000e+000  0.0000000e+000  0.0000000e+000  0.0000000e+000  0.0000000e+000  0.0000000e+000  0.0000000e+000  0.0000000e+000  0.0000000e+000  0.0000000e+000  0.0000000e+000  0.0000000e+000  0.0000000e+000  0.0000000e+000  0.0000000e+000  0.0000000e+000  0.0000000e+000  0.0000000e+000  0.0000000e+000  0.0000000e+000  0.0000000e+000  0.0000000e+000  0.0000000e+000  0.0000000e+000  0.0000000e+000  0.0000000e+000  0.0000000e+000  0.0000000e+000  0.0000000e+000  0.0000000e+000  0.0000000e+000  0.0000000e+000  0.0000000e+000  0.0000000e+000  0.0000000e+000  0.0000000e+000  0.0000000e+000  0.0000000e+000  0.0000000e+000  0.0000000e+000  0.0000000e+000  0.0000000e+000  0.0000000e+000  0.0000000e+000  0.0000000e+000  0.0000000e+000  0.0000000e+000  0.0000000e+000  0.0000000e+000  0.0000000e+000  0.0000000e+000  0.0000000e+000  0.0000000e+000  0.0000000e+000  0.0000000e+000  0.0000000e+000  0.0000000e+000  0.0000000e+000  0.0000000e+000  0.0000000e+000  0.0000000e+000  0.0000000e+000  0.0000000e+000  0.0000000e+000  0.0000000e+000  0.0000000e+000  0.0000000e+000  0.0000000e+000  0.0000000e+000  0.0000000e+000  0.0000000e+000  0.0000000e+000  0.0000000e+000  0.0000000e+000  0.0000000e+000  0.0000000e+000  0.0000000e+000  0.0000000e+000  0.0000000e+000  0.0000000e+000  0.0000000e+000  0.0000000e+000  0.0000000e+000  0.0000000e+000  0.0000000e+000  0.0000000e+000  0.0000000e+000  0.0000000e+000  0.0000000e+000  0.0000000e+000  0.0000000e+000  0.0000000e+000  0.0000000e+000  0.0000000e+000  0.0000000e+000  0.0000000e+000  0.0000000e+000  0.0000000e+000  0.0000000e+000  0.0000000e+000  0.0000000e+000  0.0000000e+000  0.0000000e+000  0.0000000e+000  0.0000000e+000  0.0000000e+000  0.0000000e+000  0.0000000e+000  0.0000000e+000  0.0000000e+000  0.0000000e+000  0.0000000e+000  0.0000000e+000  0.0000000e+000  0.0000000e+000  0.0000000e+000  0.0000000e+000  0.0000000e+000  0.0000000e+000  0.0000000e+000  0.0000000e+000  0.0000000e+000  0.0000000e+000  0.0000000e+000  0.0000000e+000  0.0000000e+000  0.0000000e+000  0.0000000e+000  0.0000000e+000  0.0000000e+000  0.0000000e+000  0.0000000e+000  0.0000000e+000  0.0000000e+000  0.0000000e+000  0.0000000e+000  0.0000000e+000  0.0000000e+000  0.0000000e+000  0.0000000e+000  0.0000000e+000  0.0000000e+000  0.0000000e+000  0.0000000e+000  0.0000000e+000  0.0000000e+000  0.0000000e+000  0.0000000e+000  0.0000000e+000  0.0000000e+000  0.0000000e+000  0.0000000e+000  0.0000000e+000  0.0000000e+000  0.0000000e+000  0.0000000e+000  0.0000000e+000  0.0000000e+000  0.0000000e+000  0.0000000e+000  0.0000000e+000  0.0000000e+000  0.0000000e+000  0.0000000e+000  0.0000000e+000  0.0000000e+000  0.0000000e+000  0.0000000e+000  0.0000000e+000  0.0000000e+000  0.0000000e+000  0.0000000e+000  0.0000000e+000  0.0000000e+000  0.0000000e+000  0.0000000e+000  0.0000000e+000  0.0000000e+000  0.0000000e+000  0.0000000e+000  0.0000000e+000  0.0000000e+000  0.0000000e+000  0.0000000e+000  0.0000000e+000  0.0000000e+000  0.0000000e+000  0.0000000e+000  0.0000000e+000  0.0000000e+000  0.0000000e+000  0.0000000e+000  0.0000000e+000  0.0000000e+000  0.0000000e+000  0.0000000e+000  0.0000000e+000  0.0000000e+000  0.0000000e+000  0.0000000e+000  0.0000000e+000  0.0000000e+000  0.0000000e+000  0.0000000e+000  0.0000000e+000  0.0000000e+000  0.0000000e+000  0.0000000e+000  0.0000000e+000  0.0000000e+000  0.0000000e+000  0.0000000e+000  0.0000000e+000  0.0000000e+000  0.0000000e+000  0.0000000e+000  0.0000000e+000  0.0000000e+000  0.0000000e+000  0.0000000e+000  0.0000000e+000  0.0000000e+000  0.0000000e+000  0.0000000e+000  0.0000000e+000  0.0000000e+000  0.0000000e+000  0.0000000e+000  0.0000000e+000  0.0000000e+000  0.0000000e+000  0.0000000e+000  0.0000000e+000  0.0000000e+000  0.0000000e+000  0.0000000e+000  0.0000000e+000  0.0000000e+000  0.0000000e+000  0.0000000e+000  0.0000000e+000  0.0000000e+000  0.0000000e+000  0.0000000e+000  0.0000000e+000  0.0000000e+000  0.0000000e+000  0.0000000e+000  0.0000000e+000  0.0000000e+000  0.0000000e+000  0.0000000e+000  0.0000000e+000  0.0000000e+000  0.0000000e+000  0.0000000e+000  0.0000000e+000  0.0000000e+000  0.0000000e+000  0.0000000e+000  0.0000000e+000  0.0000000e+000  0.0000000e+000  0.0000000e+000  0.0000000e+000  0.0000000e+000  0.0000000e+000  0.0000000e+000  0.0000000e+000  0.0000000e+000  0.0000000e+000  0.0000000e+000  0.0000000e+000  0.0000000e+000  0.0000000e+000  0.0000000e+000  0.0000000e+000  0.0000000e+000  0.0000000e+000  0.0000000e+000  0.0000000e+000  0.0000000e+000  0.0000000e+000  0.0000000e+000  0.0000000e+000  0.0000000e+000  0.0000000e+000  0.0000000e+000  0.0000000e+000  0.0000000e+000  0.0000000e+000  0.0000000e+000  0.0000000e+000  0.0000000e+000  0.0000000e+000  0.0000000e+000  0.0000000e+000  0.0000000e+000  0.0000000e+000  0.0000000e+000  0.0000000e+000  0.0000000e+000  0.0000000e+000  0.0000000e+000  0.0000000e+000  0.0000000e+000  0.0000000e+000  0.0000000e+000  0.0000000e+000  0.0000000e+000  0.0000000e+000  0.0000000e+000  0.0000000e+000  0.0000000e+000  0.0000000e+000  0.0000000e+000  0.0000000e+000  0.0000000e+000  0.0000000e+000  0.0000000e+000  0.0000000e+000  0.0000000e+000  0.0000000e+000  0.0000000e+000  0.0000000e+000  0.0000000e+000  0.0000000e+000  0.0000000e+000  0.0000000e+000  0.0000000e+000  0.0000000e+000  0.0000000e+000  0.0000000e+000  0.0000000e+000  0.0000000e+000  0.0000000e+000  0.0000000e+000  0.0000000e+000  0.0000000e+000  0.0000000e+000  0.0000000e+000  0.0000000e+000  0.0000000e+000  0.0000000e+000  0.0000000e+000  0.0000000e+000  0.0000000e+000  0.0000000e+000  0.0000000e+000  0.0000000e+000  0.0000000e+000  0.0000000e+000  0.0000000e+000  0.0000000e+000  0.0000000e+000  0.0000000e+000  0.0000000e+000  0.0000000e+000  0.0000000e+000  0.0000000e+000  0.0000000e+000  0.0000000e+000  0.0000000e+000  0.0000000e+000  0.0000000e+000  0.0000000e+000  0.0000000e+000  0.0000000e+000  0.0000000e+000  0.0000000e+000  0.0000000e+000  0.0000000e+000  0.0000000e+000  0.0000000e+000  0.0000000e+000  0.0000000e+000  0.0000000e+000  0.0000000e+000  0.0000000e+000  0.0000000e+000  0.0000000e+000  0.0000000e+000  0.0000000e+000  0.0000000e+000  0.0000000e+000  0.0000000e+000  0.0000000e+000  0.0000000e+000  0.0000000e+000  0.0000000e+000  0.0000000e+000  0.0000000e+000  0.0000000e+000  0.0000000e+000  0.0000000e+000  0.0000000e+000  0.0000000e+000  0.0000000e+000  0.0000000e+000  0.0000000e+000  0.0000000e+000  0.0000000e+000  0.0000000e+000  0.0000000e+000  0.0000000e+000  0.0000000e+000  0.0000000e+000  0.0000000e+000
  0.0000000e+000  0.0000000e+000  0.0000000e+000  0.0000000e+000  0.0000000e+000  0.0000000e+000  0.0000000e+000  0.0000000e+000  0.0000000e+000  0.0000000e+000  0.0000000e+000  0.0000000e+000  0.0000000e+000  0.0000000e+000  0.0000000e+000  0.0000000e+000  0.0000000e+000  0.0000000e+000  0.0000000e+000  0.0000000e+000  0.0000000e+000  0.0000000e+000  0.0000000e+000  0.0000000e+000  0.0000000e+000  0.0000000e+000  0.0000000e+000  0.0000000e+000  0.0000000e+000  0.0000000e+000  0.0000000e+000  0.0000000e+000  0.0000000e+000  0.0000000e+000  0.0000000e+000  0.0000000e+000  0.0000000e+000  0.0000000e+000  0.0000000e+000  0.0000000e+000  0.0000000e+000  0.0000000e+000  0.0000000e+000  0.0000000e+000  0.0000000e+000  0.0000000e+000  0.0000000e+000  0.0000000e+000  0.0000000e+000  0.0000000e+000  0.0000000e+000  0.0000000e+000  1.1108997e-002  1.3533528e-001  6.0653066e-001  1.0000000e+000  6.0653066e-001  1.3533528e-001  1.1108997e-002  0.0000000e+000  0.0000000e+000  0.0000000e+000  0.0000000e+000  0.0000000e+000  0.0000000e+000  0.0000000e+000  0.0000000e+000  0.0000000e+000  0.0000000e+000  0.0000000e+000  0.0000000e+000  0.0000000e+000  0.0000000e+000  0.0000000e+000  0.0000000e+000  0.0000000e+000  0.0000000e+000  0.0000000e+000  0.0000000e+000  0.0000000e+000  0.0000000e+000  0.0000000e+000  0.0000000e+000  0.0000000e+000  0.0000000e+000  0.0000000e+000  0.0000000e+000  0.0000000e+000  0.0000000e+000  0.0000000e+000  0.0000000e+000  0.0000000e+000  0.0000000e+000  0.0000000e+000  0.0000000e+000  0.0000000e+000  0.0000000e+000  0.0000000e+000  0.0000000e+000  0.0000000e+000  0.0000000e+000  0.0000000e+000  0.0000000e+000  0.0000000e+000  0.0000000e+000  0.0000000e+000  0.0000000e+000  0.0000000e+000  0.0000000e+000  0.0000000e+000  0.0000000e+000  0.0000000e+000  0.0000000e+000  0.0000000e+000  0.0000000e+000  0.0000000e+000  0.0000000e+000  0.0000000e+000  0.0000000e+000  0.0000000e+000  0.0000000e+000  0.0000000e+000  0.0000000e+000  0.0000000e+000  0.0000000e+000  0.0000000e+000  0.0000000e+000  0.0000000e+000  0.0000000e+000  0.0000000e+000  0.0000000e+000  0.0000000e+000  0.0000000e+000  0.0000000e+000  0.0000000e+000  0.0000000e+000  0.0000000e+000  0.0000000e+000  0.0000000e+000  0.0000000e+000  0.0000000e+000  0.0000000e+000  0.0000000e+000  0.0000000e+000  0.0000000e+000  0.0000000e+000  0.0000000e+000  0.0000000e+000  0.0000000e+000  0.0000000e+000  0.0000000e+000  0.0000000e+000  0.0000000e+000  0.0000000e+000  0.0000000e+000  0.0000000e+000  0.0000000e+000  0.0000000e+000  0.0000000e+000  0.0000000e+000  0.0000000e+000  0.0000000e+000  0.0000000e+000  0.0000000e+000  0.0000000e+000  0.0000000e+000  0.0000000e+000  0.0000000e+000  0.0000000e+000  0.0000000e+000  0.0000000e+000  0.0000000e+000  0.0000000e+000  0.0000000e+000  0.0000000e+000  0.0000000e+000  0.0000000e+000  0.0000000e+000  0.0000000e+000  0.0000000e+000  0.0000000e+000  0.0000000e+000  0.0000000e+000  0.0000000e+000  0.0000000e+000  0.0000000e+000  0.0000000e+000  0.0000000e+000  0.0000000e+000  0.0000000e+000  0.0000000e+000  0.0000000e+000  0.0000000e+000  0.0000000e+000  0.0000000e+000  0.0000000e+000  0.0000000e+000  0.0000000e+000  0.0000000e+000  0.0000000e+000  0.0000000e+000  0.0000000e+000  0.0000000e+000  0.0000000e+000  0.0000000e+000  0.0000000e+000  0.0000000e+000  0.0000000e+000  0.0000000e+000  0.0000000e+000  0.0000000e+000  0.0000000e+000  0.0000000e+000  0.0000000e+000  0.0000000e+000  0.0000000e+000  0.0000000e+000  0.0000000e+000  0.0000000e+000  0.0000000e+000  0.0000000e+000  0.0000000e+000  0.0000000e+000  0.0000000e+000  0.0000000e+000  0.0000000e+000  0.0000000e+000  0.0000000e+000  0.0000000e+000  0.0000000e+000  0.0000000e+000  0.0000000e+000  0.0000000e+000  0.0000000e+000  0.0000000e+000  0.0000000e+000  0.0000000e+000  0.0000000e+000  0.0000000e+000  0.0000000e+000  0.0000000e+000  0.0000000e+000  0.0000000e+000  0.0000000e+000  0.0000000e+000  0.0000000e+000  0.0000000e+000  0.0000000e+000  0.0000000e+000  0.0000000e+000  0.0000000e+000  0.0000000e+000  0.0000000e+000  0.0000000e+000  0.0000000e+000  0.0000000e+000  0.0000000e+000  0.0000000e+000  0.0000000e+000  0.0000000e+000  0.0000000e+000  0.0000000e+000  0.0000000e+000  0.0000000e+000  0.0000000e+000  0.0000000e+000  0.0000000e+000  0.0000000e+000  0.0000000e+000  0.0000000e+000  0.0000000e+000  0.0000000e+000  0.0000000e+000  0.0000000e+000  0.0000000e+000  0.0000000e+000  0.0000000e+000  0.0000000e+000  0.0000000e+000  0.0000000e+000  0.0000000e+000  0.0000000e+000  0.0000000e+000  0.0000000e+000  0.0000000e+000  0.0000000e+000  0.0000000e+000  0.0000000e+000  0.0000000e+000  0.0000000e+000  0.0000000e+000  0.0000000e+000  0.0000000e+000  0.0000000e+000  0.0000000e+000  0.0000000e+000  0.0000000e+000  0.0000000e+000  0.0000000e+000  0.0000000e+000  0.0000000e+000  0.0000000e+000  0.0000000e+000  0.0000000e+000  0.0000000e+000  0.0000000e+000  0.0000000e+000  0.0000000e+000  0.0000000e+000  0.0000000e+000  0.0000000e+000  0.0000000e+000  0.0000000e+000  0.0000000e+000  0.0000000e+000  0.0000000e+000  0.0000000e+000  0.0000000e+000  0.0000000e+000  0.0000000e+000  0.0000000e+000  0.0000000e+000  0.0000000e+000  0.0000000e+000  0.0000000e+000  0.0000000e+000  0.0000000e+000  0.0000000e+000  0.0000000e+000  0.0000000e+000  0.0000000e+000  0.0000000e+000  0.0000000e+000  0.0000000e+000  0.0000000e+000  0.0000000e+000  0.0000000e+000  0.0000000e+000  0.0000000e+000  0.0000000e+000  0.0000000e+000  0.0000000e+000  0.0000000e+000  0.0000000e+000  0.0000000e+000  0.0000000e+000  0.0000000e+000  0.0000000e+000  0.0000000e+000  0.0000000e+000  0.0000000e+000  0.0000000e+000  0.0000000e+000  0.0000000e+000  0.0000000e+000  0.0000000e+000  0.0000000e+000  0.0000000e+000  0.0000000e+000  0.0000000e+000  0.0000000e+000  0.0000000e+000  0.0000000e+000  0.0000000e+000  0.0000000e+000  0.0000000e+000  0.0000000e+000  0.0000000e+000  0.0000000e+000  0.0000000e+000  0.0000000e+000  0.0000000e+000  0.0000000e+000  0.0000000e+000  0.0000000e+000  0.0000000e+000  0.0000000e+000  0.0000000e+000  0.0000000e+000  0.0000000e+000  0.0000000e+000  0.0000000e+000  0.0000000e+000  0.0000000e+000  0.0000000e+000  0.0000000e+000  0.0000000e+000  0.0000000e+000  0.0000000e+000  0.0000000e+000  0.0000000e+000  0.0000000e+000  0.0000000e+000  0.0000000e+000  0.0000000e+000  0.0000000e+000  0.0000000e+000  0.0000000e+000  0.0000000e+000  0.0000000e+000  0.0000000e+000  0.0000000e+000  0.0000000e+000  0.0000000e+000  0.0000000e+000  0.0000000e+000  0.0000000e+000  0.0000000e+000  0.0000000e+000  0.0000000e+000  0.0000000e+000  0.0000000e+000  0.0000000e+000  0.0000000e+000  0.0000000e+000  0.0000000e+000  0.0000000e+000  0.0000000e+000  0.0000000e+000  0.0000000e+000  0.0000000e+000  0.0000000e+000  0.0000000e+000  0.0000000e+000  0.0000000e+000  0.0000000e+000  0.0000000e+000  0.0000000e+000  0.0000000e+000  0.0000000e+000  0.0000000e+000  0.0000000e+000  0.0000000e+000  0.0000000e+000  0.0000000e+000  0.0000000e+000  0.0000000e+000  0.0000000e+000  0.0000000e+000  0.0000000e+000  0.0000000e+000  0.0000000e+000  0.0000000e+000  0.0000000e+000  0.0000000e+000  0.0000000e+000  0.0000000e+000  0.0000000e+000  0.0000000e+000  0.0000000e+000  0.0000000e+000  0.0000000e+000  0.0000000e+000  0.0000000e+000  0.0000000e+000  0.0000000e+000  0.0000000e+000  0.0000000e+000  0.0000000e+000  0.0000000e+000  0.0000000e+000  0.0000000e+000  0.0000000e+000  0.0000000e+000  0.0000000e+000  0.0000000e+000  0.0000000e+000  0.0000000e+000  0.0000000e+000  0.0000000e+000  0.0000000e+000  0.0000000e+000  0.0000000e+000  0.0000000e+000  0.0000000e+000  0.0000000e+000  0.0000000e+000  0.0000000e+000  0.0000000e+000  0.0000000e+000  0.0000000e+000  0.0000000e+000  0.0000000e+000  0.0000000e+000  0.0000000e+000  0.0000000e+000  0.0000000e+000  0.0000000e+000  0.0000000e+000  0.0000000e+000  0.0000000e+000  0.0000000e+000  0.0000000e+000  0.0000000e+000  0.0000000e+000  0.0000000e+000  0.0000000e+000  0.0000000e+000  0.0000000e+000  0.0000000e+000  0.0000000e+000  0.0000000e+000  0.0000000e+000  0.0000000e+000  0.0000000e+000  0.0000000e+000  0.0000000e+000  0.0000000e+000  0.0000000e+000  0.0000000e+000  0.0000000e+000  0.0000000e+000  0.0000000e+000  0.0000000e+000  0.0000000e+000  0.0000000e+000  0.0000000e+000  0.0000000e+000  0.0000000e+000  0.0000000e+000  0.0000000e+000  0.0000000e+000  0.0000000e+000  0.0000000e+000  0.0000000e+000  0.0000000e+000  0.0000000e+000  0.0000000e+000  0.0000000e+000  0.0000000e+000  0.0000000e+000  0.0000000e+000  0.0000000e+000  0.0000000e+000  0.0000000e+000  0.0000000e+000  0.0000000e+000  0.0000000e+000  0.0000000e+000  0.0000000e+000  0.0000000e+000  0.0000000e+000  0.0000000e+000  0.0000000e+000  0.0000000e+000  0.0000000e+000  0.0000000e+000  0.0000000e+000  0.0000000e+000  0.0000000e+000  0.0000000e+000  0.0000000e+000  0.0000000e+000  0.0000000e+000  0.0000000e+000  0.0000000e+000  0.0000000e+000  0.0000000e+000  0.0000000e+000  0.0000000e+000  0.0000000e+000  0.0000000e+000  0.0000000e+000  0.0000000e+000  0.0000000e+000  0.0000000e+000  0.0000000e+000  0.0000000e+000  0.0000000e+000  0.0000000e+000  0.0000000e+000  0.0000000e+000  0.0000000e+000  0.0000000e+000  0.0000000e+000  0.0000000e+000  0.0000000e+000  0.0000000e+000  0.0000000e+000  0.0000000e+000  0.0000000e+000  0.0000000e+000  0.0000000e+000  0.0000000e+000  0.0000000e+000  0.0000000e+000  0.0000000e+000  0.0000000e+000  0.0000000e+000  0.0000000e+000  0.0000000e+000  0.0000000e+000  0.0000000e+000  0.0000000e+000  0.0000000e+000  0.0000000e+000  0.0000000e+000  0.0000000e+000  0.0000000e+000  0.0000000e+000
  0.0000000e+000  0.0000000e+000  0.0000000e+000  0.0000000e+000  0.0000000e+000  0.0000000e+000  0.0000000e+000  0.0000000e+000  0.0000000e+000  0.0000000e+000  0.0000000e+000  0.0000000e+000  0.0000000e+000  0.0000000e+000  0.0000000e+000  0.0000000e+000  0.0000000e+000  0.0000000e+000  0.0000000e+000  0.0000000e+000  0.0000000e+000  0.0000000e+000  0.0000000e+000  0.0000000e+000  0.0000000e+000  0.0000000e+000  0.0000000e+000  0.0000000e+000  0.0000000e+000  0.0000000e+000  0.0000000e+000  0.0000000e+000  0.0000000e+000  0.0000000e+000  0.0000000e+000  0.0000000e+000  0.0000000e+000  0.0000000e+000  0.0000000e+000  0.0000000e+000  0.0000000e+000  0.0000000e+000  0.0000000e+000  0.0000000e+000  0.0000000e+000  0.0000000e+000  0.0000000e+000  0.0000000e+000  0.0000000e+000  0.0000000e+000  0.0000000e+000  0.0000000e+000  0.0000000e+000  0.0000000e+000  0.0000000e+000  1.1108997e-002  1.3533528e-001  6.0653066e-001  1.0000000e+000  6.0653066e-001  1.3533528e-001  1.1108997e-002  0.0000000e+000  0.0000000e+000  0.0000000e+000  0.0000000e+000  0.0000000e+000  0.0000000e+000  0.0000000e+000  0.0000000e+000  0.0000000e+000  0.0000000e+000  0.0000000e+000  0.0000000e+000  0.0000000e+000  0.0000000e+000  0.0000000e+000  0.0000000e+000  0.0000000e+000  0.0000000e+000  0.0000000e+000  0.0000000e+000  0.0000000e+000  0.0000000e+000  0.0000000e+000  0.0000000e+000  0.0000000e+000  0.0000000e+000  0.0000000e+000  0.0000000e+000  0.0000000e+000  0.0000000e+000  0.0000000e+000  0.0000000e+000  0.0000000e+000  0.0000000e+000  0.0000000e+000  0.0000000e+000  0.0000000e+000  0.0000000e+000  0.0000000e+000  0.0000000e+000  0.0000000e+000  0.0000000e+000  0.0000000e+000  0.0000000e+000  0.0000000e+000  0.0000000e+000  0.0000000e+000  0.0000000e+000  0.0000000e+000  0.0000000e+000  0.0000000e+000  0.0000000e+000  0.0000000e+000  0.0000000e+000  0.0000000e+000  0.0000000e+000  0.0000000e+000  0.0000000e+000  0.0000000e+000  0.0000000e+000  0.0000000e+000  0.0000000e+000  0.0000000e+000  0.0000000e+000  0.0000000e+000  0.0000000e+000  0.0000000e+000  0.0000000e+000  0.0000000e+000  0.0000000e+000  0.0000000e+000  0.0000000e+000  0.0000000e+000  0.0000000e+000  0.0000000e+000  0.0000000e+000  0.0000000e+000  0.0000000e+000  0.0000000e+000  0.0000000e+000  0.0000000e+000  0.0000000e+000  0.0000000e+000  0.0000000e+000  0.0000000e+000  0.0000000e+000  0.0000000e+000  0.0000000e+000  0.0000000e+000  0.0000000e+000  0.0000000e+000  0.0000000e+000  0.0000000e+000  0.0000000e+000  0.0000000e+000  0.0000000e+000  0.0000000e+000  0.0000000e+000  0.0000000e+000  0.0000000e+000  0.0000000e+000  0.0000000e+000  0.0000000e+000  0.0000000e+000  0.0000000e+000  0.0000000e+000  0.0000000e+000  0.0000000e+000  0.0000000e+000  0.0000000e+000  0.0000000e+000  0.0000000e+000  0.0000000e+000  0.0000000e+000  0.0000000e+000  0.0000000e+000  0.0000000e+000  0.0000000e+000  0.0000000e+000  0.0000000e+000  0.0000000e+000  0.0000000e+000  0.0000000e+000  0.0000000e+000  0.0000000e+000  0.0000000e+000  0.0000000e+000  0.0000000e+000  0.0000000e+000  0.0000000e+000  0.0000000e+000  0.0000000e+000  0.0000000e+000  0.0000000e+000  0.0000000e+000  0.0000000e+000  0.0000000e+000  0.0000000e+000  0.0000000e+000  0.0000000e+000  0.0000000e+000  0.0000000e+000  0.0000000e+000  0.0000000e+000  0.0000000e+000  0.0000000e+000  0.0000000e+000  0.0000000e+000  0.0000000e+000  0.0000000e+000  0.0000000e+000  0.0000000e+000  0.0000000e+000  0.0000000e+000  0.0000000e+000  0.0000000e+000  0.0000000e+000  0.0000000e+000  0.0000000e+000  0.0000000e+000  0.0000000e+000  0.0000000e+000  0.0000000e+000  0.0000000e+000  0.0000000e+000  0.0000000e+000  0.0000000e+000  0.0000000e+000  0.0000000e+000  0.0000000e+000  0.0000000e+000  0.0000000e+000  0.0000000e+000  0.0000000e+000  0.0000000e+000  0.0000000e+000  0.0000000e+000  0.0000000e+000  0.0000000e+000  0.0000000e+000  0.0000000e+000  0.0000000e+000  0.0000000e+000  0.0000000e+000  0.0000000e+000  0.0000000e+000  0.0000000e+000  0.0000000e+000  0.0000000e+000  0.0000000e+000  0.0000000e+000  0.0000000e+000  0.0000000e+000  0.0000000e+000  0.0000000e+000  0.0000000e+000  0.0000000e+000  0.0000000e+000  0.0000000e+000  0.0000000e+000  0.0000000e+000  0.0000000e+000  0.0000000e+000  0.0000000e+000  0.0000000e+000  0.0000000e+000  0.0000000e+000  0.0000000e+000  0.0000000e+000  0.0000000e+000  0.0000000e+000  0.0000000e+000  0.0000000e+000  0.0000000e+000  0.0000000e+000  0.0000000e+000  0.0000000e+000  0.0000000e+000  0.0000000e+000  0.0000000e+000  0.0000000e+000  0.0000000e+000  0.0000000e+000  0.0000000e+000  0.0000000e+000  0.0000000e+000  0.0000000e+000  0.0000000e+000  0.0000000e+000  0.0000000e+000  0.0000000e+000  0.0000000e+000  0.0000000e+000  0.0000000e+000  0.0000000e+000  0.0000000e+000  0.0000000e+000  0.0000000e+000  0.0000000e+000  0.0000000e+000  0.0000000e+000  0.0000000e+000  0.0000000e+000  0.0000000e+000  0.0000000e+000  0.0000000e+000  0.0000000e+000  0.0000000e+000  0.0000000e+000  0.0000000e+000  0.0000000e+000  0.0000000e+000  0.0000000e+000  0.0000000e+000  0.0000000e+000  0.0000000e+000  0.0000000e+000  0.0000000e+000  0.0000000e+000  0.0000000e+000  0.0000000e+000  0.0000000e+000  0.0000000e+000  0.0000000e+000  0.0000000e+000  0.0000000e+000  0.0000000e+000  0.0000000e+000  0.0000000e+000  0.0000000e+000  0.0000000e+000  0.0000000e+000  0.0000000e+000  0.0000000e+000  0.0000000e+000  0.0000000e+000  0.0000000e+000  0.0000000e+000  0.0000000e+000  0.0000000e+000  0.0000000e+000  0.0000000e+000  0.0000000e+000  0.0000000e+000  0.0000000e+000  0.0000000e+000  0.0000000e+000  0.0000000e+000  0.0000000e+000  0.0000000e+000  0.0000000e+000  0.0000000e+000  0.0000000e+000  0.0000000e+000  0.0000000e+000  0.0000000e+000  0.0000000e+000  0.0000000e+000  0.0000000e+000  0.0000000e+000  0.0000000e+000  0.0000000e+000  0.0000000e+000  0.0000000e+000  0.0000000e+000  0.0000000e+000  0.0000000e+000  0.0000000e+000  0.0000000e+000  0.0000000e+000  0.0000000e+000  0.0000000e+000  0.0000000e+000  0.0000000e+000  0.0000000e+000  0.0000000e+000  0.0000000e+000  0.0000000e+000  0.0000000e+000  0.0000000e+000  0.0000000e+000  0.0000000e+000  0.0000000e+000  0.0000000e+000  0.0000000e+000  0.0000000e+000  0.0000000e+000  0.0000000e+000  0.0000000e+000  0.0000000e+000  0.0000000e+000  0.0000000e+000  0.0000000e+000  0.0000000e+000  0.0000000e+000  0.0000000e+000  0.0000000e+000  0.0000000e+000  0.0000000e+000  0.0000000e+000  0.0000000e+000  0.0000000e+000  0.0000000e+000  0.0000000e+000  0.0000000e+000  0.0000000e+000  0.0000000e+000  0.0000000e+000  0.0000000e+000  0.0000000e+000  0.0000000e+000  0.0000000e+000  0.0000000e+000  0.0000000e+000  0.0000000e+000  0.0000000e+000  0.0000000e+000  0.0000000e+000  0.0000000e+000  0.0000000e+000  0.0000000e+000  0.0000000e+000  0.0000000e+000  0.0000000e+000  0.0000000e+000  0.0000000e+000  0.0000000e+000  0.0000000e+000  0.0000000e+000  0.0000000e+000  0.0000000e+000  0.0000000e+000  0.0000000e+000  0.0000000e+000  0.0000000e+000  0.0000000e+000  0.0000000e+000  0.0000000e+000  0.0000000e+000  0.0000000e+000  0.0000000e+000  0.0000000e+000  0.0000000e+000  0.0000000e+000  0.0000000e+000  0.0000000e+000  0.0000000e+000  0.0000000e+000  0.0000000e+000  0.0000000e+000  0.0000000e+000  0.0000000e+000  0.0000000e+000  0.0000000e+000  0.0000000e+000  0.0000000e+000  0.0000000e+000  0.0000000e+000  0.0000000e+000  0.0000000e+000  0.0000000e+000  0.0000000e+000  0.0000000e+000  0.0000000e+000  0.0000000e+000  0.0000000e+000  0.0000000e+000  0.0000000e+000  0.0000000e+000  0.0000000e+000  0.0000000e+000  0.0000000e+000  0.0000000e+000  0.0000000e+000  0.0000000e+000  0.0000000e+000  0.0000000e+000  0.0000000e+000  0.0000000e+000  0.0000000e+000  0.0000000e+000  0.0000000e+000  0.0000000e+000  0.0000000e+000  0.0000000e+000  0.0000000e+000  0.0000000e+000  0.0000000e+000  0.0000000e+000  0.0000000e+000  0.0000000e+000  0.0000000e+000  0.0000000e+000  0.0000000e+000  0.0000000e+000  0.0000000e+000  0.0000000e+000  0.0000000e+000  0.0000000e+000  0.0000000e+000  0.0000000e+000  0.0000000e+000  0.0000000e+000  0.0000000e+000  0.0000000e+000  0.0000000e+000  0.0000000e+000  0.0000000e+000  0.0000000e+000  0.0000000e+000  0.0000000e+000  0.0000000e+000  0.0000000e+000  0.0000000e+000  0.0000000e+000  0.0000000e+000  0.0000000e+000  0.0000000e+000  0.0000000e+000  0.0000000e+000  0.0000000e+000  0.0000000e+000  0.0000000e+000  0.0000000e+000  0.0000000e+000  0.0000000e+000  0.0000000e+000  0.0000000e+000  0.0000000e+000  0.0000000e+000  0.0000000e+000  0.0000000e+000  0.0000000e+000  0.0000000e+000  0.0000000e+000  0.0000000e+000  0.0000000e+000  0.0000000e+000  0.0000000e+000  0.0000000e+000  0.0000000e+000  0.0000000e+000  0.0000000e+000  0.0000000e+000  0.0000000e+000  0.0000000e+000  0.0000000e+000  0.0000000e+000  0.0000000e+000  0.0000000e+000  0.0000000e+000  0.0000000e+000  0.0000000e+000  0.0000000e+000  0.0000000e+000  0.0000000e+000  0.0000000e+000  0.0000000e+000  0.0000000e+000  0.0000000e+000  0.0000000e+000  0.0000000e+000  0.0000000e+000  0.0000000e+000  0.0000000e+000  0.0000000e+000  0.0000000e+000  0.0000000e+000  0.0000000e+000  0.0000000e+000  0.0000000e+000  0.0000000e+000  0.0000000e+000  0.0000000e+000  0.0000000e+000  0.0000000e+000  0.0000000e+000  0.0000000e+000  0.0000000e+000  0.0000000e+000  0.0000000e+000  0.0000000e+000  0.0000000e+000  0.0000000e+000  0.0000000e+000  0.0000000e+000  0.0000000e+000  0.0000000e+000  0.0000000e+000  0.0000000e+000  0.0000000e+000  0.0000000e+000  0.0000000e+000  0.0000000e+000  0.0000000e+000  0.0000000e+000  0.0000000e+000  0.0000000e+000
  0.0000000e+000  0.0000000e+000  0.0000000e+000  0.0000000e+000  0.0000000e+000  0.0000000e+000  0.0000000e+000  0.0000000e+000  0.0000000e+000  0.0000000e+000  0.0000000e+000  0.0000000e+000  0.0000000e+000  0.0000000e+000  0.0000000e+000  0.0000000e+000  0.0000000e+000  0.0000000e+000  0.0000000e+000  0.0000000e+000  0.0000000e+000  0.0000000e+000  0.0000000e+000  0.0000000e+000  0.0000000e+000  0.0000000e+000  0.0000000e+000  0.0000000e+000  0.0000000e+000  0.0000000e+000  0.0000000e+000  0.0000000e+000  0.0000000e+000  0.0000000e+000  0.0000000e+000  0.0000000e+000  0.0000000e+000  0.0000000e+000  0.0000000e+000  0.0000000e+000  0.0000000e+000  0.0000000e+000  0.0000000e+000  0.0000000e+000  0.0000000e+000  0.0000000e+000  0.0000000e+000  0.0000000e+000  0.0000000e+000  0.0000000e+000  0.0000000e+000  0.0000000e+000  0.0000000e+000  0.0000000e+000  0.0000000e+000  0.0000000e+000  0.0000000e+000  0.0000000e+000  1.1108997e-002  1.3533528e-001  6.0653066e-001  1.0000000e+000  6.0653066e-001  1.3533528e-001  1.1108997e-002  0.0000000e+000  0.0000000e+000  0.0000000e+000  0.0000000e+000  0.0000000e+000  0.0000000e+000  0.0000000e+000  0.0000000e+000  0.0000000e+000  0.0000000e+000  0.0000000e+000  0.0000000e+000  0.0000000e+000  0.0000000e+000  0.0000000e+000  0.0000000e+000  0.0000000e+000  0.0000000e+000  0.0000000e+000  0.0000000e+000  0.0000000e+000  0.0000000e+000  0.0000000e+000  0.0000000e+000  0.0000000e+000  0.0000000e+000  0.0000000e+000  0.0000000e+000  0.0000000e+000  0.0000000e+000  0.0000000e+000  0.0000000e+000  0.0000000e+000  0.0000000e+000  0.0000000e+000  0.0000000e+000  0.0000000e+000  0.0000000e+000  0.0000000e+000  0.0000000e+000  0.0000000e+000  0.0000000e+000  0.0000000e+000  0.0000000e+000  0.0000000e+000  0.0000000e+000  0.0000000e+000  0.0000000e+000  0.0000000e+000  0.0000000e+000  0.0000000e+000  0.0000000e+000  0.0000000e+000  0.0000000e+000  0.0000000e+000  0.0000000e+000  0.0000000e+000  0.0000000e+000  0.0000000e+000  0.0000000e+000  0.0000000e+000  0.0000000e+000  0.0000000e+000  0.0000000e+000  0.0000000e+000  0.0000000e+000  0.0000000e+000  0.0000000e+000  0.0000000e+000  0.0000000e+000  0.0000000e+000  0.0000000e+000  0.0000000e+000  0.0000000e+000  0.0000000e+000  0.0000000e+000  0.0000000e+000  0.0000000e+000  0.0000000e+000  0.0000000e+000  0.0000000e+000  0.0000000e+000  0.0000000e+000  0.0000000e+000  0.0000000e+000  0.0000000e+000  0.0000000e+000  0.0000000e+000  0.0000000e+000  0.0000000e+000  0.0000000e+000  0.0000000e+000  0.0000000e+000  0.0000000e+000  0.0000000e+000  0.0000000e+000  0.0000000e+000  0.0000000e+000  0.0000000e+000  0.0000000e+000  0.0000000e+000  0.0000000e+000  0.0000000e+000  0.0000000e+000  0.0000000e+000  0.0000000e+000  0.0000000e+000  0.0000000e+000  0.0000000e+000  0.0000000e+000  0.0000000e+000  0.0000000e+000  0.0000000e+000  0.0000000e+000  0.0000000e+000  0.0000000e+000  0.0000000e+000  0.0000000e+000  0.0000000e+000  0.0000000e+000  0.0000000e+000  0.0000000e+000  0.0000000e+000  0.0000000e+000  0.0000000e+000  0.0000000e+000  0.0000000e+000  0.0000000e+000  0.0000000e+000  0.0000000e+000  0.0000000e+000  0.0000000e+000  0.0000000e+000  0.0000000e+000  0.0000000e+000  0.0000000e+000  0.0000000e+000  0.0000000e+000  0.0000000e+000  0.0000000e+000  0.0000000e+000  0.0000000e+000  0.0000000e+000  0.0000000e+000  0.0000000e+000  0.0000000e+000  0.0000000e+000  0.0000000e+000  0.0000000e+000  0.0000000e+000  0.0000000e+000  0.0000000e+000  0.0000000e+000  0.0000000e+000  0.0000000e+000  0.0000000e+000  0.0000000e+000  0.0000000e+000  0.0000000e+000  0.0000000e+000  0.0000000e+000  0.0000000e+000  0.0000000e+000  0.0000000e+000  0.0000000e+000  0.0000000e+000  0.0000000e+000  0.0000000e+000  0.0000000e+000  0.0000000e+000  0.0000000e+000  0.0000000e+000  0.0000000e+000  0.0000000e+000  0.0000000e+000  0.0000000e+000  0.0000000e+000  0.0000000e+000  0.0000000e+000  0.0000000e+000  0.0000000e+000  0.0000000e+000  0.0000000e+000  0.0000000e+000  0.0000000e+000  0.0000000e+000  0.0000000e+000  0.0000000e+000  0.0000000e+000  0.0000000e+000  0.0000000e+000  0.0000000e+000  0.0000000e+000  0.0000000e+000  0.0000000e+000  0.0000000e+000  0.0000000e+000  0.0000000e+000  0.0000000e+000  0.0000000e+000  0.0000000e+000  0.0000000e+000  0.0000000e+000  0.0000000e+000  0.0000000e+000  0.0000000e+000  0.0000000e+000  0.0000000e+000  0.0000000e+000  0.0000000e+000  0.0000000e+000  0.0000000e+000  0.0000000e+000  0.0000000e+000  0.0000000e+000  0.0000000e+000  0.0000000e+000  0.0000000e+000  0.0000000e+000  0.0000000e+000  0.0000000e+000  0.0000000e+000  0.0000000e+000  0.0000000e+000  0.0000000e+000  0.0000000e+000  0.0000000e+000  0.0000000e+000  0.0000000e+000  0.0000000e+000  0.0000000e+000  0.0000000e+000  0.0000000e+000  0.0000000e+000  0.0000000e+000  0.0000000e+000  0.0000000e+000  0.0000000e+000  0.0000000e+000  0.0000000e+000  0.0000000e+000  0.0000000e+000  0.0000000e+000  0.0000000e+000  0.0000000e+000  0.0000000e+000  0.0000000e+000  0.0000000e+000  0.0000000e+000  0.0000000e+000  0.0000000e+000  0.0000000e+000  0.0000000e+000  0.0000000e+000  0.0000000e+000  0.0000000e+000  0.0000000e+000  0.0000000e+000  0.0000000e+000  0.0000000e+000  0.0000000e+000  0.0000000e+000  0.0000000e+000  0.0000000e+000  0.0000000e+000  0.0000000e+000  0.0000000e+000  0.0000000e+000  0.0000000e+000  0.0000000e+000  0.0000000e+000  0.0000000e+000  0.0000000e+000  0.0000000e+000  0.0000000e+000  0.0000000e+000  0.0000000e+000  0.0000000e+000  0.0000000e+000  0.0000000e+000  0.0000000e+000  0.0000000e+000  0.0000000e+000  0.0000000e+000  0.0000000e+000  0.0000000e+000  0.0000000e+000  0.0000000e+000  0.0000000e+000  0.0000000e+000  0.0000000e+000  0.0000000e+000  0.0000000e+000  0.0000000e+000  0.0000000e+000  0.0000000e+000  0.0000000e+000  0.0000000e+000  0.0000000e+000  0.0000000e+000  0.0000000e+000  0.0000000e+000  0.0000000e+000  0.0000000e+000  0.0000000e+000  0.0000000e+000  0.0000000e+000  0.0000000e+000  0.0000000e+000  0.0000000e+000  0.0000000e+000  0.0000000e+000  0.0000000e+000  0.0000000e+000  0.0000000e+000  0.0000000e+000  0.0000000e+000  0.0000000e+000  0.0000000e+000  0.0000000e+000  0.0000000e+000  0.0000000e+000  0.0000000e+000  0.0000000e+000  0.0000000e+000  0.0000000e+000  0.0000000e+000  0.0000000e+000  0.0000000e+000  0.0000000e+000  0.0000000e+000  0.0000000e+000  0.0000000e+000  0.0000000e+000  0.0000000e+000  0.0000000e+000  0.0000000e+000  0.0000000e+000  0.0000000e+000  0.0000000e+000  0.0000000e+000  0.0000000e+000  0.0000000e+000  0.0000000e+000  0.0000000e+000  0.0000000e+000  0.0000000e+000  0.0000000e+000  0.0000000e+000  0.0000000e+000  0.0000000e+000  0.0000000e+000  0.0000000e+000  0.0000000e+000  0.0000000e+000  0.0000000e+000  0.0000000e+000  0.0000000e+000  0.0000000e+000  0.0000000e+000  0.0000000e+000  0.0000000e+000  0.0000000e+000  0.0000000e+000  0.0000000e+000  0.0000000e+000  0.0000000e+000  0.0000000e+000  0.0000000e+000  0.0000000e+000  0.0000000e+000  0.0000000e+000  0.0000000e+000  0.0000000e+000  0.0000000e+000  0.0000000e+000  0.0000000e+000  0.0000000e+000  0.0000000e+000  0.0000000e+000  0.0000000e+000  0.0000000e+000  0.0000000e+000  0.0000000e+000  0.0000000e+000  0.0000000e+000  0.0000000e+000  0.0000000e+000  0.0000000e+000  0.0000000e+000  0.0000000e+000  0.0000000e+000  0.0000000e+000  0.0000000e+000  0.0000000e+000  0.0000000e+000  0.0000000e+000  0.0000000e+000  0.0000000e+000  0.0000000e+000  0.0000000e+000  0.0000000e+000  0.0000000e+000  0.0000000e+000  0.0000000e+000  0.0000000e+000  0.0000000e+000  0.0000000e+000  0.0000000e+000  0.0000000e+000  0.0000000e+000  0.0000000e+000  0.0000000e+000  0.0000000e+000  0.0000000e+000  0.0000000e+000  0.0000000e+000  0.0000000e+000  0.0000000e+000  0.0000000e+000  0.0000000e+000  0.0000000e+000  0.0000000e+000  0.0000000e+000  0.0000000e+000  0.0000000e+000  0.0000000e+000  0.0000000e+000  0.0000000e+000  0.0000000e+000  0.0000000e+000  0.0000000e+000  0.0000000e+000  0.0000000e+000  0.0000000e+000  0.0000000e+000  0.0000000e+000  0.0000000e+000  0.0000000e+000  0.0000000e+000  0.0000000e+000  0.0000000e+000  0.0000000e+000  0.0000000e+000  0.0000000e+000  0.0000000e+000  0.0000000e+000  0.0000000e+000  0.0000000e+000  0.0000000e+000  0.0000000e+000  0.0000000e+000  0.0000000e+000  0.0000000e+000  0.0000000e+000  0.0000000e+000  0.0000000e+000  0.0000000e+000  0.0000000e+000  0.0000000e+000  0.0000000e+000  0.0000000e+000  0.0000000e+000  0.0000000e+000  0.0000000e+000  0.0000000e+000  0.0000000e+000  0.0000000e+000  0.0000000e+000  0.0000000e+000  0.0000000e+000  0.0000000e+000  0.0000000e+000  0.0000000e+000  0.0000000e+000  0.0000000e+000  0.0000000e+000  0.0000000e+000  0.0000000e+000  0.0000000e+000  0.0000000e+000  0.0000000e+000  0.0000000e+000  0.0000000e+000  0.0000000e+000  0.0000000e+000  0.0000000e+000  0.0000000e+000  0.0000000e+000  0.0000000e+000  0.0000000e+000  0.0000000e+000  0.0000000e+000  0.0000000e+000  0.0000000e+000  0.0000000e+000  0.0000000e+000  0.0000000e+000  0.0000000e+000  0.0000000e+000  0.0000000e+000  0.0000000e+000  0.0000000e+000  0.0000000e+000  0.0000000e+000  0.0000000e+000  0.0000000e+000  0.0000000e+000  0.0000000e+000  0.0000000e+000  0.0000000e+000  0.0000000e+000  0.0000000e+000  0.0000000e+000  0.0000000e+000  0.0000000e+000  0.0000000e+000  0.0000000e+000  0.0000000e+000  0.0000000e+000  0.0000000e+000  0.0000000e+000  0.0000000e+000  0.0000000e+000  0.0000000e+000  0.0000000e+000  0.0000000e+000  0.0000000e+000  0.0000000e+000  0.0000000e+000  0.0000000e+000  0.0000000e+000  0.0000000e+000  0.0000000e+000  0.0000000e+000
  0.0000000e+000  0.0000000e+000  0.0000000e+000  0.0000000e+000  0.0000000e+000  0.0000000e+000  0.0000000e+000  0.0000000e+000  0.0000000e+000  0.0000000e+000  0.0000000e+000  0.0000000e+000  0.0000000e+000  0.0000000e+000  0.0000000e+000  0.0000000e+000  0.0000000e+000  0.0000000e+000  0.0000000e+000  0.0000000e+000  0.0000000e+000  0.0000000e+000  0.0000000e+000  0.0000000e+000  0.0000000e+000  0.0000000e+000  0.0000000e+000  0.0000000e+000  0.0000000e+000  0.0000000e+000  0.0000000e+000  0.0000000e+000  0.0000000e+000  0.0000000e+000  0.0000000e+000  0.0000000e+000  0.0000000e+000  0.0000000e+000  0.0000000e+000  0.0000000e+000  0.0000000e+000  0.0000000e+000  0.0000000e+000  0.0000000e+000  0.0000000e+000  0.0000000e+000  0.0000000e+000  0.0000000e+000  0.0000000e+000  0.0000000e+000  0.0000000e+000  0.0000000e+000  0.0000000e+000  0.0000000e+000  0.0000000e+000  0.0000000e+000  0.0000000e+000  0.0000000e+000  0.0000000e+000  0.0000000e+000  0.0000000e+000  1.1108997e-002  1.3533528e-001  6.0653066e-001  1.0000000e+000  6.0653066e-001  1.3533528e-001  1.1108997e-002  0.0000000e+000  0.0000000e+000  0.0000000e+000  0.0000000e+000  0.0000000e+000  0.0000000e+000  0.0000000e+000  0.0000000e+000  0.0000000e+000  0.0000000e+000  0.0000000e+000  0.0000000e+000  0.0000000e+000  0.0000000e+000  0.0000000e+000  0.0000000e+000  0.0000000e+000  0.0000000e+000  0.0000000e+000  0.0000000e+000  0.0000000e+000  0.0000000e+000  0.0000000e+000  0.0000000e+000  0.0000000e+000  0.0000000e+000  0.0000000e+000  0.0000000e+000  0.0000000e+000  0.0000000e+000  0.0000000e+000  0.0000000e+000  0.0000000e+000  0.0000000e+000  0.0000000e+000  0.0000000e+000  0.0000000e+000  0.0000000e+000  0.0000000e+000  0.0000000e+000  0.0000000e+000  0.0000000e+000  0.0000000e+000  0.0000000e+000  0.0000000e+000  0.0000000e+000  0.0000000e+000  0.0000000e+000  0.0000000e+000  0.0000000e+000  0.0000000e+000  0.0000000e+000  0.0000000e+000  0.0000000e+000  0.0000000e+000  0.0000000e+000  0.0000000e+000  0.0000000e+000  0.0000000e+000  0.0000000e+000  0.0000000e+000  0.0000000e+000  0.0000000e+000  0.0000000e+000  0.0000000e+000  0.0000000e+000  0.0000000e+000  0.0000000e+000  0.0000000e+000  0.0000000e+000  0.0000000e+000  0.0000000e+000  0.0000000e+000  0.0000000e+000  0.0000000e+000  0.0000000e+000  0.0000000e+000  0.0000000e+000  0.0000000e+000  0.0000000e+000  0.0000000e+000  0.0000000e+000  0.0000000e+000  0.0000000e+000  0.0000000e+000  0.0000000e+000  0.0000000e+000  0.0000000e+000  0.0000000e+000  0.0000000e+000  0.0000000e+000  0.0000000e+000  0.0000000e+000  0.0000000e+000  0.0000000e+000  0.0000000e+000  0.0000000e+000  0.0000000e+000  0.0000000e+000  0.0000000e+000  0.0000000e+000  0.0000000e+000  0.0000000e+000  0.0000000e+000  0.0000000e+000  0.0000000e+000  0.0000000e+000  0.0000000e+000  0.0000000e+000  0.0000000e+000  0.0000000e+000  0.0000000e+000  0.0000000e+000  0.0000000e+000  0.0000000e+000  0.0000000e+000  0.0000000e+000  0.0000000e+000  0.0000000e+000  0.0000000e+000  0.0000000e+000  0.0000000e+000  0.0000000e+000  0.0000000e+000  0.0000000e+000  0.0000000e+000  0.0000000e+000  0.0000000e+000  0.0000000e+000  0.0000000e+000  0.0000000e+000  0.0000000e+000  0.0000000e+000  0.0000000e+000  0.0000000e+000  0.0000000e+000  0.0000000e+000  0.0000000e+000  0.0000000e+000  0.0000000e+000  0.0000000e+000  0.0000000e+000  0.0000000e+000  0.0000000e+000  0.0000000e+000  0.0000000e+000  0.0000000e+000  0.0000000e+000  0.0000000e+000  0.0000000e+000  0.0000000e+000  0.0000000e+000  0.0000000e+000  0.0000000e+000  0.0000000e+000  0.0000000e+000  0.0000000e+000  0.0000000e+000  0.0000000e+000  0.0000000e+000  0.0000000e+000  0.0000000e+000  0.0000000e+000  0.0000000e+000  0.0000000e+000  0.0000000e+000  0.0000000e+000  0.0000000e+000  0.0000000e+000  0.0000000e+000  0.0000000e+000  0.0000000e+000  0.0000000e+000  0.0000000e+000  0.0000000e+000  0.0000000e+000  0.0000000e+000  0.0000000e+000  0.0000000e+000  0.0000000e+000  0.0000000e+000  0.0000000e+000  0.0000000e+000  0.0000000e+000  0.0000000e+000  0.0000000e+000  0.0000000e+000  0.0000000e+000  0.0000000e+000  0.0000000e+000  0.0000000e+000  0.0000000e+000  0.0000000e+000  0.0000000e+000  0.0000000e+000  0.0000000e+000  0.0000000e+000  0.0000000e+000  0.0000000e+000  0.0000000e+000  0.0000000e+000  0.0000000e+000  0.0000000e+000  0.0000000e+000  0.0000000e+000  0.0000000e+000  0.0000000e+000  0.0000000e+000  0.0000000e+000  0.0000000e+000  0.0000000e+000  0.0000000e+000  0.0000000e+000  0.0000000e+000  0.0000000e+000  0.0000000e+000  0.0000000e+000  0.0000000e+000  0.0000000e+000  0.0000000e+000  0.0000000e+000  0.0000000e+000  0.0000000e+000  0.0000000e+000  0.0000000e+000  0.0000000e+000  0.0000000e+000  0.0000000e+000  0.0000000e+000  0.0000000e+000  0.0000000e+000  0.0000000e+000  0.0000000e+000  0.0000000e+000  0.0000000e+000  0.0000000e+000  0.0000000e+000  0.0000000e+000  0.0000000e+000  0.0000000e+000  0.0000000e+000  0.0000000e+000  0.0000000e+000  0.0000000e+000  0.0000000e+000  0.0000000e+000  0.0000000e+000  0.0000000e+000  0.0000000e+000  0.0000000e+000  0.0000000e+000  0.0000000e+000  0.0000000e+000  0.0000000e+000  0.0000000e+000  0.0000000e+000  0.0000000e+000  0.0000000e+000  0.0000000e+000  0.0000000e+000  0.0000000e+000  0.0000000e+000  0.0000000e+000  0.0000000e+000  0.0000000e+000  0.0000000e+000  0.0000000e+000  0.0000000e+000  0.0000000e+000  0.0000000e+000  0.0000000e+000  0.0000000e+000  0.0000000e+000  0.0000000e+000  0.0000000e+000  0.0000000e+000  0.0000000e+000  0.0000000e+000  0.0000000e+000  0.0000000e+000  0.0000000e+000  0.0000000e+000  0.0000000e+000  0.0000000e+000  0.0000000e+000  0.0000000e+000  0.0000000e+000  0.0000000e+000  0.0000000e+000  0.0000000e+000  0.0000000e+000  0.0000000e+000  0.0000000e+000  0.0000000e+000  0.0000000e+000  0.0000000e+000  0.0000000e+000  0.0000000e+000  0.0000000e+000  0.0000000e+000  0.0000000e+000  0.0000000e+000  0.0000000e+000  0.0000000e+000  0.0000000e+000  0.0000000e+000  0.0000000e+000  0.0000000e+000  0.0000000e+000  0.0000000e+000  0.0000000e+000  0.0000000e+000  0.0000000e+000  0.0000000e+000  0.0000000e+000  0.0000000e+000  0.0000000e+000  0.0000000e+000  0.0000000e+000  0.0000000e+000  0.0000000e+000  0.0000000e+000  0.0000000e+000  0.0000000e+000  0.0000000e+000  0.0000000e+000  0.0000000e+000  0.0000000e+000  0.0000000e+000  0.0000000e+000  0.0000000e+000  0.0000000e+000  0.0000000e+000  0.0000000e+000  0.0000000e+000  0.0000000e+000  0.0000000e+000  0.0000000e+000  0.0000000e+000  0.0000000e+000  0.0000000e+000  0.0000000e+000  0.0000000e+000  0.0000000e+000  0.0000000e+000  0.0000000e+000  0.0000000e+000  0.0000000e+000  0.0000000e+000  0.0000000e+000  0.0000000e+000  0.0000000e+000  0.0000000e+000  0.0000000e+000  0.0000000e+000  0.0000000e+000  0.0000000e+000  0.0000000e+000  0.0000000e+000  0.0000000e+000  0.0000000e+000  0.0000000e+000  0.0000000e+000  0.0000000e+000  0.0000000e+000  0.0000000e+000  0.0000000e+000  0.0000000e+000  0.0000000e+000  0.0000000e+000  0.0000000e+000  0.0000000e+000  0.0000000e+000  0.0000000e+000  0.0000000e+000  0.0000000e+000  0.0000000e+000  0.0000000e+000  0.0000000e+000  0.0000000e+000  0.0000000e+000  0.0000000e+000  0.0000000e+000  0.0000000e+000  0.0000000e+000  0.0000000e+000  0.0000000e+000  0.0000000e+000  0.0000000e+000  0.0000000e+000  0.0000000e+000  0.0000000e+000  0.0000000e+000  0.0000000e+000  0.0000000e+000  0.0000000e+000  0.0000000e+000  0.0000000e+000  0.0000000e+000  0.0000000e+000  0.0000000e+000  0.0000000e+000  0.0000000e+000  0.0000000e+000  0.0000000e+000  0.0000000e+000  0.0000000e+000  0.0000000e+000  0.0000000e+000  0.0000000e+000  0.0000000e+000  0.0000000e+000  0.0000000e+000  0.0000000e+000  0.0000000e+000  0.0000000e+000  0.0000000e+000  0.0000000e+000  0.0000000e+000  0.0000000e+000  0.0000000e+000  0.0000000e+000  0.0000000e+000  0.0000000e+000  0.0000000e+000  0.0000000e+000  0.0000000e+000  0.0000000e+000  0.0000000e+000  0.0000000e+000  0.0000000e+000  0.0000000e+000  0.0000000e+000  0.0000000e+000  0.0000000e+000  0.0000000e+000  0.0000000e+000  0.0000000e+000  0.0000000e+000  0.0000000e+000  0.0000000e+000  0.0000000e+000  0.0000000e+000  0.0000000e+000  0.0000000e+000  0.0000000e+000  0.0000000e+000  0.0000000e+000  0.0000000e+000  0.0000000e+000  0.0000000e+000  0.0000000e+000  0.0000000e+000  0.0000000e+000  0.0000000e+000  0.0000000e+000  0.0000000e+000  0.0000000e+000  0.0000000e+000  0.0000000e+000  0.0000000e+000  0.0000000e+000  0.0000000e+000  0.0000000e+000  0.0000000e+000  0.0000000e+000  0.0000000e+000  0.0000000e+000  0.0000000e+000  0.0000000e+000  0.0000000e+000  0.0000000e+000  0.0000000e+000  0.0000000e+000  0.0000000e+000  0.0000000e+000  0.0000000e+000  0.0000000e+000  0.0000000e+000  0.0000000e+000  0.0000000e+000  0.0000000e+000  0.0000000e+000  0.0000000e+000  0.0000000e+000  0.0000000e+000  0.0000000e+000  0.0000000e+000  0.0000000e+000  0.0000000e+000  0.0000000e+000  0.0000000e+000  0.0000000e+000  0.0000000e+000  0.0000000e+000  0.0000000e+000  0.0000000e+000  0.0000000e+000  0.0000000e+000  0.0000000e+000  0.0000000e+000  0.0000000e+000  0.0000000e+000  0.0000000e+000  0.0000000e+000  0.0000000e+000  0.0000000e+000  0.0000000e+000  0.0000000e+000  0.0000000e+000  0.0000000e+000  0.0000000e+000  0.0000000e+000  0.0000000e+000  0.0000000e+000  0.0000000e+000  0.0000000e+000  0.0000000e+000  0.0000000e+000  0.0000000e+000  0.0000000e+000  0.0000000e+000  0.0000000e+000  0.0000000e+000  0.0000000e+000  0.0000000e+000  0.0000000e+000  0.0000000e+000  0.0000000e+000  0.0000000e+000  0.0000000e+000  0.0000000e+000
  0.0000000e+000  0.0000000e+000  0.0000000e+000  0.0000000e+000  0.0000000e+000  0.0000000e+000  0.0000000e+000  0.0000000e+000  0.0000000e+000  0.0000000e+000  0.0000000e+000  0.0000000e+000  0.0000000e+000  0.0000000e+000  0.0000000e+000  0.0000000e+000  0.0000000e+000  0.0000000e+000  0.0000000e+000  0.0000000e+000  0.0000000e+000  0.0000000e+000  0.0000000e+000  0.0000000e+000  0.0000000e+000  0.0000000e+000  0.0000000e+000  0.0000000e+000  0.0000000e+000  0.0000000e+000  0.0000000e+000  0.0000000e+000  0.0000000e+000  0.0000000e+000  0.0000000e+000  0.0000000e+000  0.0000000e+000  0.0000000e+000  0.0000000e+000  0.0000000e+000  0.0000000e+000  0.0000000e+000  0.0000000e+000  0.0000000e+000  0.0000000e+000  0.0000000e+000  0.0000000e+000  0.0000000e+000  0.0000000e+000  0.0000000e+000  0.0000000e+000  0.0000000e+000  0.0000000e+000  0.0000000e+000  0.0000000e+000  0.0000000e+000  0.0000000e+000  0.0000000e+000  0.0000000e+000  0.0000000e+000  0.0000000e+000  0.0000000e+000  0.0000000e+000  0.0000000e+000  1.1108997e-002  1.3533528e-001  6.0653066e-001  1.0000000e+000  6.0653066e-001  1.3533528e-001  1.1108997e-002  0.0000000e+000  0.0000000e+000  0.0000000e+000  0.0000000e+000  0.0000000e+000  0.0000000e+000  0.0000000e+000  0.0000000e+000  0.0000000e+000  0.0000000e+000  0.0000000e+000  0.0000000e+000  0.0000000e+000  0.0000000e+000  0.0000000e+000  0.0000000e+000  0.0000000e+000  0.0000000e+000  0.0000000e+000  0.0000000e+000  0.0000000e+000  0.0000000e+000  0.0000000e+000  0.0000000e+000  0.0000000e+000  0.0000000e+000  0.0000000e+000  0.0000000e+000  0.0000000e+000  0.0000000e+000  0.0000000e+000  0.0000000e+000  0.0000000e+000  0.0000000e+000  0.0000000e+000  0.0000000e+000  0.0000000e+000  0.0000000e+000  0.0000000e+000  0.0000000e+000  0.0000000e+000  0.0000000e+000  0.0000000e+000  0.0000000e+000  0.0000000e+000  0.0000000e+000  0.0000000e+000  0.0000000e+000  0.0000000e+000  0.0000000e+000  0.0000000e+000  0.0000000e+000  0.0000000e+000  0.0000000e+000  0.0000000e+000  0.0000000e+000  0.0000000e+000  0.0000000e+000  0.0000000e+000  0.0000000e+000  0.0000000e+000  0.0000000e+000  0.0000000e+000  0.0000000e+000  0.0000000e+000  0.0000000e+000  0.0000000e+000  0.0000000e+000  0.0000000e+000  0.0000000e+000  0.0000000e+000  0.0000000e+000  0.0000000e+000  0.0000000e+000  0.0000000e+000  0.0000000e+000  0.0000000e+000  0.0000000e+000  0.0000000e+000  0.0000000e+000  0.0000000e+000  0.0000000e+000  0.0000000e+000  0.0000000e+000  0.0000000e+000  0.0000000e+000  0.0000000e+000  0.0000000e+000  0.0000000e+000  0.0000000e+000  0.0000000e+000  0.0000000e+000  0.0000000e+000  0.0000000e+000  0.0000000e+000  0.0000000e+000  0.0000000e+000  0.0000000e+000  0.0000000e+000  0.0000000e+000  0.0000000e+000  0.0000000e+000  0.0000000e+000  0.0000000e+000  0.0000000e+000  0.0000000e+000  0.0000000e+000  0.0000000e+000  0.0000000e+000  0.0000000e+000  0.0000000e+000  0.0000000e+000  0.0000000e+000  0.0000000e+000  0.0000000e+000  0.0000000e+000  0.0000000e+000  0.0000000e+000  0.0000000e+000  0.0000000e+000  0.0000000e+000  0.0000000e+000  0.0000000e+000  0.0000000e+000  0.0000000e+000  0.0000000e+000  0.0000000e+000  0.0000000e+000  0.0000000e+000  0.0000000e+000  0.0000000e+000  0.0000000e+000  0.0000000e+000  0.0000000e+000  0.0000000e+000  0.0000000e+000  0.0000000e+000  0.0000000e+000  0.0000000e+000  0.0000000e+000  0.0000000e+000  0.0000000e+000  0.0000000e+000  0.0000000e+000  0.0000000e+000  0.0000000e+000  0.0000000e+000  0.0000000e+000  0.0000000e+000  0.0000000e+000  0.0000000e+000  0.0000000e+000  0.0000000e+000  0.0000000e+000  0.0000000e+000  0.0000000e+000  0.0000000e+000  0.0000000e+000  0.0000000e+000  0.0000000e+000  0.0000000e+000  0.0000000e+000  0.0000000e+000  0.0000000e+000  0.0000000e+000  0.0000000e+000  0.0000000e+000  0.0000000e+000  0.0000000e+000  0.0000000e+000  0.0000000e+000  0.0000000e+000  0.0000000e+000  0.0000000e+000  0.0000000e+000  0.0000000e+000  0.0000000e+000  0.0000000e+000  0.0000000e+000  0.0000000e+000  0.0000000e+000  0.0000000e+000  0.0000000e+000  0.0000000e+000  0.0000000e+000  0.0000000e+000  0.0000000e+000  0.0000000e+000  0.0000000e+000  0.0000000e+000  0.0000000e+000  0.0000000e+000  0.0000000e+000  0.0000000e+000  0.0000000e+000  0.0000000e+000  0.0000000e+000  0.0000000e+000  0.0000000e+000  0.0000000e+000  0.0000000e+000  0.0000000e+000  0.0000000e+000  0.0000000e+000  0.0000000e+000  0.0000000e+000  0.0000000e+000  0.0000000e+000  0.0000000e+000  0.0000000e+000  0.0000000e+000  0.0000000e+000  0.0000000e+000  0.0000000e+000  0.0000000e+000  0.0000000e+000  0.0000000e+000  0.0000000e+000  0.0000000e+000  0.0000000e+000  0.0000000e+000  0.0000000e+000  0.0000000e+000  0.0000000e+000  0.0000000e+000  0.0000000e+000  0.0000000e+000  0.0000000e+000  0.0000000e+000  0.0000000e+000  0.0000000e+000  0.0000000e+000  0.0000000e+000  0.0000000e+000  0.0000000e+000  0.0000000e+000  0.0000000e+000  0.0000000e+000  0.0000000e+000  0.0000000e+000  0.0000000e+000  0.0000000e+000  0.0000000e+000  0.0000000e+000  0.0000000e+000  0.0000000e+000  0.0000000e+000  0.0000000e+000  0.0000000e+000  0.0000000e+000  0.0000000e+000  0.0000000e+000  0.0000000e+000  0.0000000e+000  0.0000000e+000  0.0000000e+000  0.0000000e+000  0.0000000e+000  0.0000000e+000  0.0000000e+000  0.0000000e+000  0.0000000e+000  0.0000000e+000  0.0000000e+000  0.0000000e+000  0.0000000e+000  0.0000000e+000  0.0000000e+000  0.0000000e+000  0.0000000e+000  0.0000000e+000  0.0000000e+000  0.0000000e+000  0.0000000e+000  0.0000000e+000  0.0000000e+000  0.0000000e+000  0.0000000e+000  0.0000000e+000  0.0000000e+000  0.0000000e+000  0.0000000e+000  0.0000000e+000  0.0000000e+000  0.0000000e+000  0.0000000e+000  0.0000000e+000  0.0000000e+000  0.0000000e+000  0.0000000e+000  0.0000000e+000  0.0000000e+000  0.0000000e+000  0.0000000e+000  0.0000000e+000  0.0000000e+000  0.0000000e+000  0.0000000e+000  0.0000000e+000  0.0000000e+000  0.0000000e+000  0.0000000e+000  0.0000000e+000  0.0000000e+000  0.0000000e+000  0.0000000e+000  0.0000000e+000  0.0000000e+000  0.0000000e+000  0.0000000e+000  0.0000000e+000  0.0000000e+000  0.0000000e+000  0.0000000e+000  0.0000000e+000  0.0000000e+000  0.0000000e+000  0.0000000e+000  0.0000000e+000  0.0000000e+000  0.0000000e+000  0.0000000e+000  0.0000000e+000  0.0000000e+000  0.0000000e+000  0.0000000e+000  0.0000000e+000  0.0000000e+000  0.0000000e+000  0.0000000e+000  0.0000000e+000  0.0000000e+000  0.0000000e+000  0.0000000e+000  0.0000000e+000  0.0000000e+000  0.0000000e+000  0.0000000e+000  0.0000000e+000  0.0000000e+000  0.0000000e+000  0.0000000e+000  0.0000000e+000  0.0000000e+000  0.0000000e+000  0.0000000e+000  0.0000000e+000  0.0000000e+000  0.0000000e+000  0.0000000e+000  0.0000000e+000  0.0000000e+000  0.0000000e+000  0.0000000e+000  0.0000000e+000  0.0000000e+000  0.0000000e+000  0.0000000e+000  0.0000000e+000  0.0000000e+000  0.0000000e+000  0.0000000e+000  0.0000000e+000  0.0000000e+000  0.0000000e+000  0.0000000e+000  0.0000000e+000  0.0000000e+000  0.0000000e+000  0.0000000e+000  0.0000000e+000  0.0000000e+000  0.0000000e+000  0.0000000e+000  0.0000000e+000  0.0000000e+000  0.0000000e+000  0.0000000e+000  0.0000000e+000  0.0000000e+000  0.0000000e+000  0.0000000e+000  0.0000000e+000  0.0000000e+000  0.0000000e+000  0.0000000e+000  0.0000000e+000  0.0000000e+000  0.0000000e+000  0.0000000e+000  0.0000000e+000  0.0000000e+000  0.0000000e+000  0.0000000e+000  0.0000000e+000  0.0000000e+000  0.0000000e+000  0.0000000e+000  0.0000000e+000  0.0000000e+000  0.0000000e+000  0.0000000e+000  0.0000000e+000  0.0000000e+000  0.0000000e+000  0.0000000e+000  0.0000000e+000  0.0000000e+000  0.0000000e+000  0.0000000e+000  0.0000000e+000  0.0000000e+000  0.0000000e+000  0.0000000e+000  0.0000000e+000  0.0000000e+000  0.0000000e+000  0.0000000e+000  0.0000000e+000  0.0000000e+000  0.0000000e+000  0.0000000e+000  0.0000000e+000  0.0000000e+000  0.0000000e+000  0.0000000e+000  0.0000000e+000  0.0000000e+000  0.0000000e+000  0.0000000e+000  0.0000000e+000  0.0000000e+000  0.0000000e+000  0.0000000e+000  0.0000000e+000  0.0000000e+000  0.0000000e+000  0.0000000e+000  0.0000000e+000  0.0000000e+000  0.0000000e+000  0.0000000e+000  0.0000000e+000  0.0000000e+000  0.0000000e+000  0.0000000e+000  0.0000000e+000  0.0000000e+000  0.0000000e+000  0.0000000e+000  0.0000000e+000  0.0000000e+000  0.0000000e+000  0.0000000e+000  0.0000000e+000  0.0000000e+000  0.0000000e+000  0.0000000e+000  0.0000000e+000  0.0000000e+000  0.0000000e+000  0.0000000e+000  0.0000000e+000  0.0000000e+000  0.0000000e+000  0.0000000e+000  0.0000000e+000  0.0000000e+000  0.0000000e+000  0.0000000e+000  0.0000000e+000  0.0000000e+000  0.0000000e+000  0.0000000e+000  0.0000000e+000  0.0000000e+000  0.0000000e+000  0.0000000e+000  0.0000000e+000  0.0000000e+000  0.0000000e+000  0.0000000e+000  0.0000000e+000  0.0000000e+000  0.0000000e+000  0.0000000e+000  0.0000000e+000  0.0000000e+000  0.0000000e+000  0.0000000e+000  0.0000000e+000  0.0000000e+000  0.0000000e+000  0.0000000e+000  0.0000000e+000  0.0000000e+000  0.0000000e+000  0.0000000e+000  0.0000000e+000  0.0000000e+000  0.0000000e+000  0.0000000e+000  0.0000000e+000  0.0000000e+000  0.0000000e+000  0.0000000e+000  0.0000000e+000  0.0000000e+000  0.0000000e+000  0.0000000e+000  0.0000000e+000  0.0000000e+000  0.0000000e+000  0.0000000e+000  0.0000000e+000  0.0000000e+000  0.0000000e+000  0.0000000e+000  0.0000000e+000  0.0000000e+000  0.0000000e+000  0.0000000e+000  0.0000000e+000  0.0000000e+000  0.0000000e+000  0.0000000e+000  0.0000000e+000  0.0000000e+000  0.0000000e+000
  0.0000000e+000  0.0000000e+000  0.0000000e+000  0.0000000e+000  0.0000000e+000  0.0000000e+000  0.0000000e+000  0.0000000e+000  0.0000000e+000  0.0000000e+000  0.0000000e+000  0.0000000e+000  0.0000000e+000  0.0000000e+000  0.0000000e+000  0.0000000e+000  0.0000000e+000  0.0000000e+000  0.0000000e+000  0.0000000e+000  0.0000000e+000  0.0000000e+000  0.0000000e+000  0.0000000e+000  0.0000000e+000  0.0000000e+000  0.0000000e+000  0.0000000e+000  0.0000000e+000  0.0000000e+000  0.0000000e+000  0.0000000e+000  0.0000000e+000  0.0000000e+000  0.0000000e+000  0.0000000e+000  0.0000000e+000  0.0000000e+000  0.0000000e+000  0.0000000e+000  0.0000000e+000  0.0000000e+000  0.0000000e+000  0.0000000e+000  0.0000000e+000  0.0000000e+000  0.0000000e+000  0.0000000e+000  0.0000000e+000  0.0000000e+000  0.0000000e+000  0.0000000e+000  0.0000000e+000  0.0000000e+000  0.0000000e+000  0.0000000e+000  0.0000000e+000  0.0000000e+000  0.0000000e+000  0.0000000e+000  0.0000000e+000  0.0000000e+000  0.0000000e+000  0.0000000e+000  0.0000000e+000  0.0000000e+000  0.0000000e+000  1.1108997e-002  1.3533528e-001  6.0653066e-001  1.0000000e+000  6.0653066e-001  1.3533528e-001  1.1108997e-002  0.0000000e+000  0.0000000e+000  0.0000000e+000  0.0000000e+000  0.0000000e+000  0.0000000e+000  0.0000000e+000  0.0000000e+000  0.0000000e+000  0.0000000e+000  0.0000000e+000  0.0000000e+000  0.0000000e+000  0.0000000e+000  0.0000000e+000  0.0000000e+000  0.0000000e+000  0.0000000e+000  0.0000000e+000  0.0000000e+000  0.0000000e+000  0.0000000e+000  0.0000000e+000  0.0000000e+000  0.0000000e+000  0.0000000e+000  0.0000000e+000  0.0000000e+000  0.0000000e+000  0.0000000e+000  0.0000000e+000  0.0000000e+000  0.0000000e+000  0.0000000e+000  0.0000000e+000  0.0000000e+000  0.0000000e+000  0.0000000e+000  0.0000000e+000  0.0000000e+000  0.0000000e+000  0.0000000e+000  0.0000000e+000  0.0000000e+000  0.0000000e+000  0.0000000e+000  0.0000000e+000  0.0000000e+000  0.0000000e+000  0.0000000e+000  0.0000000e+000  0.0000000e+000  0.0000000e+000  0.0000000e+000  0.0000000e+000  0.0000000e+000  0.0000000e+000  0.0000000e+000  0.0000000e+000  0.0000000e+000  0.0000000e+000  0.0000000e+000  0.0000000e+000  0.0000000e+000  0.0000000e+000  0.0000000e+000  0.0000000e+000  0.0000000e+000  0.0000000e+000  0.0000000e+000  0.0000000e+000  0.0000000e+000  0.0000000e+000  0.0000000e+000  0.0000000e+000  0.0000000e+000  0.0000000e+000  0.0000000e+000  0.0000000e+000  0.0000000e+000  0.0000000e+000  0.0000000e+000  0.0000000e+000  0.0000000e+000  0.0000000e+000  0.0000000e+000  0.0000000e+000  0.0000000e+000  0.0000000e+000  0.0000000e+000  0.0000000e+000  0.0000000e+000  0.0000000e+000  0.0000000e+000  0.0000000e+000  0.0000000e+000  0.0000000e+000  0.0000000e+000  0.0000000e+000  0.0000000e+000  0.0000000e+000  0.0000000e+000  0.0000000e+000  0.0000000e+000  0.0000000e+000  0.0000000e+000  0.0000000e+000  0.0000000e+000  0.0000000e+000  0.0000000e+000  0.0000000e+000  0.0000000e+000  0.0000000e+000  0.0000000e+000  0.0000000e+000  0.0000000e+000  0.0000000e+000  0.0000000e+000  0.0000000e+000  0.0000000e+000  0.0000000e+000  0.0000000e+000  0.0000000e+000  0.0000000e+000  0.0000000e+000  0.0000000e+000  0.0000000e+000  0.0000000e+000  0.0000000e+000  0.0000000e+000  0.0000000e+000  0.0000000e+000  0.0000000e+000  0.0000000e+000  0.0000000e+000  0.0000000e+000  0.0000000e+000  0.0000000e+000  0.0000000e+000  0.0000000e+000  0.0000000e+000  0.0000000e+000  0.0000000e+000  0.0000000e+000  0.0000000e+000  0.0000000e+000  0.0000000e+000  0.0000000e+000  0.0000000e+000  0.0000000e+000  0.0000000e+000  0.0000000e+000  0.0000000e+000  0.0000000e+000  0.0000000e+000  0.0000000e+000  0.0000000e+000  0.0000000e+000  0.0000000e+000  0.0000000e+000  0.0000000e+000  0.0000000e+000  0.0000000e+000  0.0000000e+000  0.0000000e+000  0.0000000e+000  0.0000000e+000  0.0000000e+000  0.0000000e+000  0.0000000e+000  0.0000000e+000  0.0000000e+000  0.0000000e+000  0.0000000e+000  0.0000000e+000  0.0000000e+000  0.0000000e+000  0.0000000e+000  0.0000000e+000  0.0000000e+000  0.0000000e+000  0.0000000e+000  0.0000000e+000  0.0000000e+000  0.0000000e+000  0.0000000e+000  0.0000000e+000  0.0000000e+000  0.0000000e+000  0.0000000e+000  0.0000000e+000  0.0000000e+000  0.0000000e+000  0.0000000e+000  0.0000000e+000  0.0000000e+000  0.0000000e+000  0.0000000e+000  0.0000000e+000  0.0000000e+000  0.0000000e+000  0.0000000e+000  0.0000000e+000  0.0000000e+000  0.0000000e+000  0.0000000e+000  0.0000000e+000  0.0000000e+000  0.0000000e+000  0.0000000e+000  0.0000000e+000  0.0000000e+000  0.0000000e+000  0.0000000e+000  0.0000000e+000  0.0000000e+000  0.0000000e+000  0.0000000e+000  0.0000000e+000  0.0000000e+000  0.0000000e+000  0.0000000e+000  0.0000000e+000  0.0000000e+000  0.0000000e+000  0.0000000e+000  0.0000000e+000  0.0000000e+000  0.0000000e+000  0.0000000e+000  0.0000000e+000  0.0000000e+000  0.0000000e+000  0.0000000e+000  0.0000000e+000  0.0000000e+000  0.0000000e+000  0.0000000e+000  0.0000000e+000  0.0000000e+000  0.0000000e+000  0.0000000e+000  0.0000000e+000  0.0000000e+000  0.0000000e+000  0.0000000e+000  0.0000000e+000  0.0000000e+000  0.0000000e+000  0.0000000e+000  0.0000000e+000  0.0000000e+000  0.0000000e+000  0.0000000e+000  0.0000000e+000  0.0000000e+000  0.0000000e+000  0.0000000e+000  0.0000000e+000  0.0000000e+000  0.0000000e+000  0.0000000e+000  0.0000000e+000  0.0000000e+000  0.0000000e+000  0.0000000e+000  0.0000000e+000  0.0000000e+000  0.0000000e+000  0.0000000e+000  0.0000000e+000  0.0000000e+000  0.0000000e+000  0.0000000e+000  0.0000000e+000  0.0000000e+000  0.0000000e+000  0.0000000e+000  0.0000000e+000  0.0000000e+000  0.0000000e+000  0.0000000e+000  0.0000000e+000  0.0000000e+000  0.0000000e+000  0.0000000e+000  0.0000000e+000  0.0000000e+000  0.0000000e+000  0.0000000e+000  0.0000000e+000  0.0000000e+000  0.0000000e+000  0.0000000e+000  0.0000000e+000  0.0000000e+000  0.0000000e+000  0.0000000e+000  0.0000000e+000  0.0000000e+000  0.0000000e+000  0.0000000e+000  0.0000000e+000  0.0000000e+000  0.0000000e+000  0.0000000e+000  0.0000000e+000  0.0000000e+000  0.0000000e+000  0.0000000e+000  0.0000000e+000  0.0000000e+000  0.0000000e+000  0.0000000e+000  0.0000000e+000  0.0000000e+000  0.0000000e+000  0.0000000e+000  0.0000000e+000  0.0000000e+000  0.0000000e+000  0.0000000e+000  0.0000000e+000  0.0000000e+000  0.0000000e+000  0.0000000e+000  0.0000000e+000  0.0000000e+000  0.0000000e+000  0.0000000e+000  0.0000000e+000  0.0000000e+000  0.0000000e+000  0.0000000e+000  0.0000000e+000  0.0000000e+000  0.0000000e+000  0.0000000e+000  0.0000000e+000  0.0000000e+000  0.0000000e+000  0.0000000e+000  0.0000000e+000  0.0000000e+000  0.0000000e+000  0.0000000e+000  0.0000000e+000  0.0000000e+000  0.0000000e+000  0.0000000e+000  0.0000000e+000  0.0000000e+000  0.0000000e+000  0.0000000e+000  0.0000000e+000  0.0000000e+000  0.0000000e+000  0.0000000e+000  0.0000000e+000  0.0000000e+000  0.0000000e+000  0.0000000e+000  0.0000000e+000  0.0000000e+000  0.0000000e+000  0.0000000e+000  0.0000000e+000  0.0000000e+000  0.0000000e+000  0.0000000e+000  0.0000000e+000  0.0000000e+000  0.0000000e+000  0.0000000e+000  0.0000000e+000  0.0000000e+000  0.0000000e+000  0.0000000e+000  0.0000000e+000  0.0000000e+000  0.0000000e+000  0.0000000e+000  0.0000000e+000  0.0000000e+000  0.0000000e+000  0.0000000e+000  0.0000000e+000  0.0000000e+000  0.0000000e+000  0.0000000e+000  0.0000000e+000  0.0000000e+000  0.0000000e+000  0.0000000e+000  0.0000000e+000  0.0000000e+000  0.0000000e+000  0.0000000e+000  0.0000000e+000  0.0000000e+000  0.0000000e+000  0.0000000e+000  0.0000000e+000  0.0000000e+000  0.0000000e+000  0.0000000e+000  0.0000000e+000  0.0000000e+000  0.0000000e+000  0.0000000e+000  0.0000000e+000  0.0000000e+000  0.0000000e+000  0.0000000e+000  0.0000000e+000  0.0000000e+000  0.0000000e+000  0.0000000e+000  0.0000000e+000  0.0000000e+000  0.0000000e+000  0.0000000e+000  0.0000000e+000  0.0000000e+000  0.0000000e+000  0.0000000e+000  0.0000000e+000  0.0000000e+000  0.0000000e+000  0.0000000e+000  0.0000000e+000  0.0000000e+000  0.0000000e+000  0.0000000e+000  0.0000000e+000  0.0000000e+000  0.0000000e+000  0.0000000e+000  0.0000000e+000  0.0000000e+000  0.0000000e+000  0.0000000e+000  0.0000000e+000  0.0000000e+000  0.0000000e+000  0.0000000e+000  0.0000000e+000  0.0000000e+000  0.0000000e+000  0.0000000e+000  0.0000000e+000  0.0000000e+000  0.0000000e+000  0.0000000e+000  0.0000000e+000  0.0000000e+000  0.0000000e+000  0.0000000e+000  0.0000000e+000  0.0000000e+000  0.0000000e+000  0.0000000e+000  0.0000000e+000  0.0000000e+000  0.0000000e+000  0.0000000e+000  0.0000000e+000  0.0000000e+000  0.0000000e+000  0.0000000e+000  0.0000000e+000  0.0000000e+000  0.0000000e+000  0.0000000e+000  0.0000000e+000  0.0000000e+000  0.0000000e+000  0.0000000e+000  0.0000000e+000  0.0000000e+000  0.0000000e+000  0.0000000e+000  0.0000000e+000  0.0000000e+000  0.0000000e+000  0.0000000e+000  0.0000000e+000  0.0000000e+000  0.0000000e+000  0.0000000e+000  0.0000000e+000  0.0000000e+000  0.0000000e+000  0.0000000e+000  0.0000000e+000  0.0000000e+000  0.0000000e+000  0.0000000e+000  0.0000000e+000  0.0000000e+000  0.0000000e+000  0.0000000e+000  0.0000000e+000  0.0000000e+000  0.0000000e+000  0.0000000e+000  0.0000000e+000  0.0000000e+000  0.0000000e+000  0.0000000e+000  0.0000000e+000  0.0000000e+000  0.0000000e+000  0.0000000e+000  0.0000000e+000  0.0000000e+000  0.0000000e+000  0.0000000e+000  0.0000000e+000  0.0000000e+000  0.0000000e+000  0.0000000e+000  0.0000000e+000  0.0000000e+000  0.0000000e+000  0.0000000e+000
  0.0000000e+000  0.0000000e+000  0.0000000e+000  0.0000000e+000  0.0000000e+000  0.0000000e+000  0.0000000e+000  0.0000000e+000  0.0000000e+000  0.0000000e+000  0.0000000e+000  0.0000000e+000  0.0000000e+000  0.0000000e+000  0.0000000e+000  0.0000000e+000  0.0000000e+000  0.0000000e+000  0.0000000e+000  0.0000000e+000  0.0000000e+000  0.0000000e+000  0.0000000e+000  0.0000000e+000  0.0000000e+000  0.0000000e+000  0.0000000e+000  0.0000000e+000  0.0000000e+000  0.0000000e+000  0.0000000e+000  0.0000000e+000  0.0000000e+000  0.0000000e+000  0.0000000e+000  0.0000000e+000  0.0000000e+000  0.0000000e+000  0.0000000e+000  0.0000000e+000  0.0000000e+000  0.0000000e+000  0.0000000e+000  0.0000000e+000  0.0000000e+000  0.0000000e+000  0.0000000e+000  0.0000000e+000  0.0000000e+000  0.0000000e+000  0.0000000e+000  0.0000000e+000  0.0000000e+000  0.0000000e+000  0.0000000e+000  0.0000000e+000  0.0000000e+000  0.0000000e+000  0.0000000e+000  0.0000000e+000  0.0000000e+000  0.0000000e+000  0.0000000e+000  0.0000000e+000  0.0000000e+000  0.0000000e+000  0.0000000e+000  0.0000000e+000  0.0000000e+000  0.0000000e+000  1.1108997e-002  1.3533528e-001  6.0653066e-001  1.0000000e+000  6.0653066e-001  1.3533528e-001  1.1108997e-002  0.0000000e+000  0.0000000e+000  0.0000000e+000  0.0000000e+000  0.0000000e+000  0.0000000e+000  0.0000000e+000  0.0000000e+000  0.0000000e+000  0.0000000e+000  0.0000000e+000  0.0000000e+000  0.0000000e+000  0.0000000e+000  0.0000000e+000  0.0000000e+000  0.0000000e+000  0.0000000e+000  0.0000000e+000  0.0000000e+000  0.0000000e+000  0.0000000e+000  0.0000000e+000  0.0000000e+000  0.0000000e+000  0.0000000e+000  0.0000000e+000  0.0000000e+000  0.0000000e+000  0.0000000e+000  0.0000000e+000  0.0000000e+000  0.0000000e+000  0.0000000e+000  0.0000000e+000  0.0000000e+000  0.0000000e+000  0.0000000e+000  0.0000000e+000  0.0000000e+000  0.0000000e+000  0.0000000e+000  0.0000000e+000  0.0000000e+000  0.0000000e+000  0.0000000e+000  0.0000000e+000  0.0000000e+000  0.0000000e+000  0.0000000e+000  0.0000000e+000  0.0000000e+000  0.0000000e+000  0.0000000e+000  0.0000000e+000  0.0000000e+000  0.0000000e+000  0.0000000e+000  0.0000000e+000  0.0000000e+000  0.0000000e+000  0.0000000e+000  0.0000000e+000  0.0000000e+000  0.0000000e+000  0.0000000e+000  0.0000000e+000  0.0000000e+000  0.0000000e+000  0.0000000e+000  0.0000000e+000  0.0000000e+000  0.0000000e+000  0.0000000e+000  0.0000000e+000  0.0000000e+000  0.0000000e+000  0.0000000e+000  0.0000000e+000  0.0000000e+000  0.0000000e+000  0.0000000e+000  0.0000000e+000  0.0000000e+000  0.0000000e+000  0.0000000e+000  0.0000000e+000  0.0000000e+000  0.0000000e+000  0.0000000e+000  0.0000000e+000  0.0000000e+000  0.0000000e+000  0.0000000e+000  0.0000000e+000  0.0000000e+000  0.0000000e+000  0.0000000e+000  0.0000000e+000  0.0000000e+000  0.0000000e+000  0.0000000e+000  0.0000000e+000  0.0000000e+000  0.0000000e+000  0.0000000e+000  0.0000000e+000  0.0000000e+000  0.0000000e+000  0.0000000e+000  0.0000000e+000  0.0000000e+000  0.0000000e+000  0.0000000e+000  0.0000000e+000  0.0000000e+000  0.0000000e+000  0.0000000e+000  0.0000000e+000  0.0000000e+000  0.0000000e+000  0.0000000e+000  0.0000000e+000  0.0000000e+000  0.0000000e+000  0.0000000e+000  0.0000000e+000  0.0000000e+000  0.0000000e+000  0.0000000e+000  0.0000000e+000  0.0000000e+000  0.0000000e+000  0.0000000e+000  0.0000000e+000  0.0000000e+000  0.0000000e+000  0.0000000e+000  0.0000000e+000  0.0000000e+000  0.0000000e+000  0.0000000e+000  0.0000000e+000  0.0000000e+000  0.0000000e+000  0.0000000e+000  0.0000000e+000  0.0000000e+000  0.0000000e+000  0.0000000e+000  0.0000000e+000  0.0000000e+000  0.0000000e+000  0.0000000e+000  0.0000000e+000  0.0000000e+000  0.0000000e+000  0.0000000e+000  0.0000000e+000  0.0000000e+000  0.0000000e+000  0.0000000e+000  0.0000000e+000  0.0000000e+000  0.0000000e+000  0.0000000e+000  0.0000000e+000  0.0000000e+000  0.0000000e+000  0.0000000e+000  0.0000000e+000  0.0000000e+000  0.0000000e+000  0.0000000e+000  0.0000000e+000  0.0000000e+000  0.0000000e+000  0.0000000e+000  0.0000000e+000  0.0000000e+000  0.0000000e+000  0.0000000e+000  0.0000000e+000  0.0000000e+000  0.0000000e+000  0.0000000e+000  0.0000000e+000  0.0000000e+000  0.0000000e+000  0.0000000e+000  0.0000000e+000  0.0000000e+000  0.0000000e+000  0.0000000e+000  0.0000000e+000  0.0000000e+000  0.0000000e+000  0.0000000e+000  0.0000000e+000  0.0000000e+000  0.0000000e+000  0.0000000e+000  0.0000000e+000  0.0000000e+000  0.0000000e+000  0.0000000e+000  0.0000000e+000  0.0000000e+000  0.0000000e+000  0.0000000e+000  0.0000000e+000  0.0000000e+000  0.0000000e+000  0.0000000e+000  0.0000000e+000  0.0000000e+000  0.0000000e+000  0.0000000e+000  0.0000000e+000  0.0000000e+000  0.0000000e+000  0.0000000e+000  0.0000000e+000  0.0000000e+000  0.0000000e+000  0.0000000e+000  0.0000000e+000  0.0000000e+000  0.0000000e+000  0.0000000e+000  0.0000000e+000  0.0000000e+000  0.0000000e+000  0.0000000e+000  0.0000000e+000  0.0000000e+000  0.0000000e+000  0.0000000e+000  0.0000000e+000  0.0000000e+000  0.0000000e+000  0.0000000e+000  0.0000000e+000  0.0000000e+000  0.0000000e+000  0.0000000e+000  0.0000000e+000  0.0000000e+000  0.0000000e+000  0.0000000e+000  0.0000000e+000  0.0000000e+000  0.0000000e+000  0.0000000e+000  0.0000000e+000  0.0000000e+000  0.0000000e+000  0.0000000e+000  0.0000000e+000  0.0000000e+000  0.0000000e+000  0.0000000e+000  0.0000000e+000  0.0000000e+000  0.0000000e+000  0.0000000e+000  0.0000000e+000  0.0000000e+000  0.0000000e+000  0.0000000e+000  0.0000000e+000  0.0000000e+000  0.0000000e+000  0.0000000e+000  0.0000000e+000  0.0000000e+000  0.0000000e+000  0.0000000e+000  0.0000000e+000  0.0000000e+000  0.0000000e+000  0.0000000e+000  0.0000000e+000  0.0000000e+000  0.0000000e+000  0.0000000e+000  0.0000000e+000  0.0000000e+000  0.0000000e+000  0.0000000e+000  0.0000000e+000  0.0000000e+000  0.0000000e+000  0.0000000e+000  0.0000000e+000  0.0000000e+000  0.0000000e+000  0.0000000e+000  0.0000000e+000  0.0000000e+000  0.0000000e+000  0.0000000e+000  0.0000000e+000  0.0000000e+000  0.0000000e+000  0.0000000e+000  0.0000000e+000  0.0000000e+000  0.0000000e+000  0.0000000e+000  0.0000000e+000  0.0000000e+000  0.0000000e+000  0.0000000e+000  0.0000000e+000  0.0000000e+000  0.0000000e+000  0.0000000e+000  0.0000000e+000  0.0000000e+000  0.0000000e+000  0.0000000e+000  0.0000000e+000  0.0000000e+000  0.0000000e+000  0.0000000e+000  0.0000000e+000  0.0000000e+000  0.0000000e+000  0.0000000e+000  0.0000000e+000  0.0000000e+000  0.0000000e+000  0.0000000e+000  0.0000000e+000  0.0000000e+000  0.0000000e+000  0.0000000e+000  0.0000000e+000  0.0000000e+000  0.0000000e+000  0.0000000e+000  0.0000000e+000  0.0000000e+000  0.0000000e+000  0.0000000e+000  0.0000000e+000  0.0000000e+000  0.0000000e+000  0.0000000e+000  0.0000000e+000  0.0000000e+000  0.0000000e+000  0.0000000e+000  0.0000000e+000  0.0000000e+000  0.0000000e+000  0.0000000e+000  0.0000000e+000  0.0000000e+000  0.0000000e+000  0.0000000e+000  0.0000000e+000  0.0000000e+000  0.0000000e+000  0.0000000e+000  0.0000000e+000  0.0000000e+000  0.0000000e+000  0.0000000e+000  0.0000000e+000  0.0000000e+000  0.0000000e+000  0.0000000e+000  0.0000000e+000  0.0000000e+000  0.0000000e+000  0.0000000e+000  0.0000000e+000  0.0000000e+000  0.0000000e+000  0.0000000e+000  0.0000000e+000  0.0000000e+000  0.0000000e+000  0.0000000e+000  0.0000000e+000  0.0000000e+000  0.0000000e+000  0.0000000e+000  0.0000000e+000  0.0000000e+000  0.0000000e+000  0.0000000e+000  0.0000000e+000  0.0000000e+000  0.0000000e+000  0.0000000e+000  0.0000000e+000  0.0000000e+000  0.0000000e+000  0.0000000e+000  0.0000000e+000  0.0000000e+000  0.0000000e+000  0.0000000e+000  0.0000000e+000  0.0000000e+000  0.0000000e+000  0.0000000e+000  0.0000000e+000  0.0000000e+000  0.0000000e+000  0.0000000e+000  0.0000000e+000  0.0000000e+000  0.0000000e+000  0.0000000e+000  0.0000000e+000  0.0000000e+000  0.0000000e+000  0.0000000e+000  0.0000000e+000  0.0000000e+000  0.0000000e+000  0.0000000e+000  0.0000000e+000  0.0000000e+000  0.0000000e+000  0.0000000e+000  0.0000000e+000  0.0000000e+000  0.0000000e+000  0.0000000e+000  0.0000000e+000  0.0000000e+000  0.0000000e+000  0.0000000e+000  0.0000000e+000  0.0000000e+000  0.0000000e+000  0.0000000e+000  0.0000000e+000  0.0000000e+000  0.0000000e+000  0.0000000e+000  0.0000000e+000  0.0000000e+000  0.0000000e+000  0.0000000e+000  0.0000000e+000  0.0000000e+000  0.0000000e+000  0.0000000e+000  0.0000000e+000  0.0000000e+000  0.0000000e+000  0.0000000e+000  0.0000000e+000  0.0000000e+000  0.0000000e+000  0.0000000e+000  0.0000000e+000  0.0000000e+000  0.0000000e+000  0.0000000e+000  0.0000000e+000  0.0000000e+000  0.0000000e+000  0.0000000e+000  0.0000000e+000  0.0000000e+000  0.0000000e+000  0.0000000e+000  0.0000000e+000  0.0000000e+000  0.0000000e+000  0.0000000e+000  0.0000000e+000  0.0000000e+000  0.0000000e+000  0.0000000e+000  0.0000000e+000  0.0000000e+000  0.0000000e+000  0.0000000e+000  0.0000000e+000  0.0000000e+000  0.0000000e+000  0.0000000e+000  0.0000000e+000  0.0000000e+000  0.0000000e+000  0.0000000e+000  0.0000000e+000  0.0000000e+000  0.0000000e+000  0.0000000e+000  0.0000000e+000  0.0000000e+000  0.0000000e+000  0.0000000e+000  0.0000000e+000  0.0000000e+000  0.0000000e+000  0.0000000e+000  0.0000000e+000  0.0000000e+000  0.0000000e+000  0.0000000e+000  0.0000000e+000  0.0000000e+000  0.0000000e+000  0.0000000e+000  0.0000000e+000  0.0000000e+000  0.0000000e+000  0.0000000e+000  0.0000000e+000  0.0000000e+000  0.0000000e+000  0.0000000e+000  0.0000000e+000
  0.0000000e+000  0.0000000e+000  0.0000000e+000  0.0000000e+000  0.0000000e+000  0.0000000e+000  0.0000000e+000  0.0000000e+000  0.0000000e+000  0.0000000e+000  0.0000000e+000  0.0000000e+000  0.0000000e+000  0.0000000e+000  0.0000000e+000  0.0000000e+000  0.0000000e+000  0.0000000e+000  0.0000000e+000  0.0000000e+000  0.0000000e+000  0.0000000e+000  0.0000000e+000  0.0000000e+000  0.0000000e+000  0.0000000e+000  0.0000000e+000  0.0000000e+000  0.0000000e+000  0.0000000e+000  0.0000000e+000  0.0000000e+000  0.0000000e+000  0.0000000e+000  0.0000000e+000  0.0000000e+000  0.0000000e+000  0.0000000e+000  0.0000000e+000  0.0000000e+000  0.0000000e+000  0.0000000e+000  0.0000000e+000  0.0000000e+000  0.0000000e+000  0.0000000e+000  0.0000000e+000  0.0000000e+000  0.0000000e+000  0.0000000e+000  0.0000000e+000  0.0000000e+000  0.0000000e+000  0.0000000e+000  0.0000000e+000  0.0000000e+000  0.0000000e+000  0.0000000e+000  0.0000000e+000  0.0000000e+000  0.0000000e+000  0.0000000e+000  0.0000000e+000  0.0000000e+000  0.0000000e+000  0.0000000e+000  0.0000000e+000  0.0000000e+000  0.0000000e+000  0.0000000e+000  0.0000000e+000  0.0000000e+000  0.0000000e+000  1.1108997e-002  1.3533528e-001  6.0653066e-001  1.0000000e+000  6.0653066e-001  1.3533528e-001  1.1108997e-002  0.0000000e+000  0.0000000e+000  0.0000000e+000  0.0000000e+000  0.0000000e+000  0.0000000e+000  0.0000000e+000  0.0000000e+000  0.0000000e+000  0.0000000e+000  0.0000000e+000  0.0000000e+000  0.0000000e+000  0.0000000e+000  0.0000000e+000  0.0000000e+000  0.0000000e+000  0.0000000e+000  0.0000000e+000  0.0000000e+000  0.0000000e+000  0.0000000e+000  0.0000000e+000  0.0000000e+000  0.0000000e+000  0.0000000e+000  0.0000000e+000  0.0000000e+000  0.0000000e+000  0.0000000e+000  0.0000000e+000  0.0000000e+000  0.0000000e+000  0.0000000e+000  0.0000000e+000  0.0000000e+000  0.0000000e+000  0.0000000e+000  0.0000000e+000  0.0000000e+000  0.0000000e+000  0.0000000e+000  0.0000000e+000  0.0000000e+000  0.0000000e+000  0.0000000e+000  0.0000000e+000  0.0000000e+000  0.0000000e+000  0.0000000e+000  0.0000000e+000  0.0000000e+000  0.0000000e+000  0.0000000e+000  0.0000000e+000  0.0000000e+000  0.0000000e+000  0.0000000e+000  0.0000000e+000  0.0000000e+000  0.0000000e+000  0.0000000e+000  0.0000000e+000  0.0000000e+000  0.0000000e+000  0.0000000e+000  0.0000000e+000  0.0000000e+000  0.0000000e+000  0.0000000e+000  0.0000000e+000  0.0000000e+000  0.0000000e+000  0.0000000e+000  0.0000000e+000  0.0000000e+000  0.0000000e+000  0.0000000e+000  0.0000000e+000  0.0000000e+000  0.0000000e+000  0.0000000e+000  0.0000000e+000  0.0000000e+000  0.0000000e+000  0.0000000e+000  0.0000000e+000  0.0000000e+000  0.0000000e+000  0.0000000e+000  0.0000000e+000  0.0000000e+000  0.0000000e+000  0.0000000e+000  0.0000000e+000  0.0000000e+000  0.0000000e+000  0.0000000e+000  0.0000000e+000  0.0000000e+000  0.0000000e+000  0.0000000e+000  0.0000000e+000  0.0000000e+000  0.0000000e+000  0.0000000e+000  0.0000000e+000  0.0000000e+000  0.0000000e+000  0.0000000e+000  0.0000000e+000  0.0000000e+000  0.0000000e+000  0.0000000e+000  0.0000000e+000  0.0000000e+000  0.0000000e+000  0.0000000e+000  0.0000000e+000  0.0000000e+000  0.0000000e+000  0.0000000e+000  0.0000000e+000  0.0000000e+000  0.0000000e+000  0.0000000e+000  0.0000000e+000  0.0000000e+000  0.0000000e+000  0.0000000e+000  0.0000000e+000  0.0000000e+000  0.0000000e+000  0.0000000e+000  0.0000000e+000  0.0000000e+000  0.0000000e+000  0.0000000e+000  0.0000000e+000  0.0000000e+000  0.0000000e+000  0.0000000e+000  0.0000000e+000  0.0000000e+000  0.0000000e+000  0.0000000e+000  0.0000000e+000  0.0000000e+000  0.0000000e+000  0.0000000e+000  0.0000000e+000  0.0000000e+000  0.0000000e+000  0.0000000e+000  0.0000000e+000  0.0000000e+000  0.0000000e+000  0.0000000e+000  0.0000000e+000  0.0000000e+000  0.0000000e+000  0.0000000e+000  0.0000000e+000  0.0000000e+000  0.0000000e+000  0.0000000e+000  0.0000000e+000  0.0000000e+000  0.0000000e+000  0.0000000e+000  0.0000000e+000  0.0000000e+000  0.0000000e+000  0.0000000e+000  0.0000000e+000  0.0000000e+000  0.0000000e+000  0.0000000e+000  0.0000000e+000  0.0000000e+000  0.0000000e+000  0.0000000e+000  0.0000000e+000  0.0000000e+000  0.0000000e+000  0.0000000e+000  0.0000000e+000  0.0000000e+000  0.0000000e+000  0.0000000e+000  0.0000000e+000  0.0000000e+000  0.0000000e+000  0.0000000e+000  0.0000000e+000  0.0000000e+000  0.0000000e+000  0.0000000e+000  0.0000000e+000  0.0000000e+000  0.0000000e+000  0.0000000e+000  0.0000000e+000  0.0000000e+000  0.0000000e+000  0.0000000e+000  0.0000000e+000  0.0000000e+000  0.0000000e+000  0.0000000e+000  0.0000000e+000  0.0000000e+000  0.0000000e+000  0.0000000e+000  0.0000000e+000  0.0000000e+000  0.0000000e+000  0.0000000e+000  0.0000000e+000  0.0000000e+000  0.0000000e+000  0.0000000e+000  0.0000000e+000  0.0000000e+000  0.0000000e+000  0.0000000e+000  0.0000000e+000  0.0000000e+000  0.0000000e+000  0.0000000e+000  0.0000000e+000  0.0000000e+000  0.0000000e+000  0.0000000e+000  0.0000000e+000  0.0000000e+000  0.0000000e+000  0.0000000e+000  0.0000000e+000  0.0000000e+000  0.0000000e+000  0.0000000e+000  0.0000000e+000  0.0000000e+000  0.0000000e+000  0.0000000e+000  0.0000000e+000  0.0000000e+000  0.0000000e+000  0.0000000e+000  0.0000000e+000  0.0000000e+000  0.0000000e+000  0.0000000e+000  0.0000000e+000  0.0000000e+000  0.0000000e+000  0.0000000e+000  0.0000000e+000  0.0000000e+000  0.0000000e+000  0.0000000e+000  0.0000000e+000  0.0000000e+000  0.0000000e+000  0.0000000e+000  0.0000000e+000  0.0000000e+000  0.0000000e+000  0.0000000e+000  0.0000000e+000  0.0000000e+000  0.0000000e+000  0.0000000e+000  0.0000000e+000  0.0000000e+000  0.0000000e+000  0.0000000e+000  0.0000000e+000  0.0000000e+000  0.0000000e+000  0.0000000e+000  0.0000000e+000  0.0000000e+000  0.0000000e+000  0.0000000e+000  0.0000000e+000  0.0000000e+000  0.0000000e+000  0.0000000e+000  0.0000000e+000  0.0000000e+000  0.0000000e+000  0.0000000e+000  0.0000000e+000  0.0000000e+000  0.0000000e+000  0.0000000e+000  0.0000000e+000  0.0000000e+000  0.0000000e+000  0.0000000e+000  0.0000000e+000  0.0000000e+000  0.0000000e+000  0.0000000e+000  0.0000000e+000  0.0000000e+000  0.0000000e+000  0.0000000e+000  0.0000000e+000  0.0000000e+000  0.0000000e+000  0.0000000e+000  0.0000000e+000  0.0000000e+000  0.0000000e+000  0.0000000e+000  0.0000000e+000  0.0000000e+000  0.0000000e+000  0.0000000e+000  0.0000000e+000  0.0000000e+000  0.0000000e+000  0.0000000e+000  0.0000000e+000  0.0000000e+000  0.0000000e+000  0.0000000e+000  0.0000000e+000  0.0000000e+000  0.0000000e+000  0.0000000e+000  0.0000000e+000  0.0000000e+000  0.0000000e+000  0.0000000e+000  0.0000000e+000  0.0000000e+000  0.0000000e+000  0.0000000e+000  0.0000000e+000  0.0000000e+000  0.0000000e+000  0.0000000e+000  0.0000000e+000  0.0000000e+000  0.0000000e+000  0.0000000e+000  0.0000000e+000  0.0000000e+000  0.0000000e+000  0.0000000e+000  0.0000000e+000  0.0000000e+000  0.0000000e+000  0.0000000e+000  0.0000000e+000  0.0000000e+000  0.0000000e+000  0.0000000e+000  0.0000000e+000  0.0000000e+000  0.0000000e+000  0.0000000e+000  0.0000000e+000  0.0000000e+000  0.0000000e+000  0.0000000e+000  0.0000000e+000  0.0000000e+000  0.0000000e+000  0.0000000e+000  0.0000000e+000  0.0000000e+000  0.0000000e+000  0.0000000e+000  0.0000000e+000  0.0000000e+000  0.0000000e+000  0.0000000e+000  0.0000000e+000  0.0000000e+000  0.0000000e+000  0.0000000e+000  0.0000000e+000  0.0000000e+000  0.0000000e+000  0.0000000e+000  0.0000000e+000  0.0000000e+000  0.0000000e+000  0.0000000e+000  0.0000000e+000  0.0000000e+000  0.0000000e+000  0.0000000e+000  0.0000000e+000  0.0000000e+000  0.0000000e+000  0.0000000e+000  0.0000000e+000  0.0000000e+000  0.0000000e+000  0.0000000e+000  0.0000000e+000  0.0000000e+000  0.0000000e+000  0.0000000e+000  0.0000000e+000  0.0000000e+000  0.0000000e+000  0.0000000e+000  0.0000000e+000  0.0000000e+000  0.0000000e+000  0.0000000e+000  0.0000000e+000  0.0000000e+000  0.0000000e+000  0.0000000e+000  0.0000000e+000  0.0000000e+000  0.0000000e+000  0.0000000e+000  0.0000000e+000  0.0000000e+000  0.0000000e+000  0.0000000e+000  0.0000000e+000  0.0000000e+000  0.0000000e+000  0.0000000e+000  0.0000000e+000  0.0000000e+000  0.0000000e+000  0.0000000e+000  0.0000000e+000  0.0000000e+000  0.0000000e+000  0.0000000e+000  0.0000000e+000  0.0000000e+000  0.0000000e+000  0.0000000e+000  0.0000000e+000  0.0000000e+000  0.0000000e+000  0.0000000e+000  0.0000000e+000  0.0000000e+000  0.0000000e+000  0.0000000e+000  0.0000000e+000  0.0000000e+000  0.0000000e+000  0.0000000e+000  0.0000000e+000  0.0000000e+000  0.0000000e+000  0.0000000e+000  0.0000000e+000  0.0000000e+000  0.0000000e+000  0.0000000e+000  0.0000000e+000  0.0000000e+000  0.0000000e+000  0.0000000e+000  0.0000000e+000  0.0000000e+000  0.0000000e+000  0.0000000e+000  0.0000000e+000  0.0000000e+000  0.0000000e+000  0.0000000e+000  0.0000000e+000  0.0000000e+000  0.0000000e+000  0.0000000e+000  0.0000000e+000  0.0000000e+000  0.0000000e+000  0.0000000e+000  0.0000000e+000  0.0000000e+000  0.0000000e+000  0.0000000e+000  0.0000000e+000  0.0000000e+000  0.0000000e+000  0.0000000e+000  0.0000000e+000  0.0000000e+000  0.0000000e+000  0.0000000e+000  0.0000000e+000  0.0000000e+000  0.0000000e+000  0.0000000e+000  0.0000000e+000  0.0000000e+000  0.0000000e+000  0.0000000e+000  0.0000000e+000  0.0000000e+000  0.0000000e+000  0.0000000e+000  0.0000000e+000  0.0000000e+000  0.0000000e+000  0.0000000e+000  0.0000000e+000  0.0000000e+000  0.0000000e+000  0.0000000e+000  0.0000000e+000  0.0000000e+000
  0.0000000e+000  0.0000000e+000  0.0000000e+000  0.0000000e+000  0.0000000e+000  0.0000000e+000  0.0000000e+000  0.0000000e+000  0.0000000e+000  0.0000000e+000  0.0000000e+000  0.0000000e+000  0.0000000e+000  0.0000000e+000  0.0000000e+000  0.0000000e+000  0.0000000e+000  0.0000000e+000  0.0000000e+000  0.0000000e+000  0.0000000e+000  0.0000000e+000  0.0000000e+000  0.0000000e+000  0.0000000e+000  0.0000000e+000  0.0000000e+000  0.0000000e+000  0.0000000e+000  0.0000000e+000  0.0000000e+000  0.0000000e+000  0.0000000e+000  0.0000000e+000  0.0000000e+000  0.0000000e+000  0.0000000e+000  0.0000000e+000  0.0000000e+000  0.0000000e+000  0.0000000e+000  0.0000000e+000  0.0000000e+000  0.0000000e+000  0.0000000e+000  0.0000000e+000  0.0000000e+000  0.0000000e+000  0.0000000e+000  0.0000000e+000  0.0000000e+000  0.0000000e+000  0.0000000e+000  0.0000000e+000  0.0000000e+000  0.0000000e+000  0.0000000e+000  0.0000000e+000  0.0000000e+000  0.0000000e+000  0.0000000e+000  0.0000000e+000  0.0000000e+000  0.0000000e+000  0.0000000e+000  0.0000000e+000  0.0000000e+000  0.0000000e+000  0.0000000e+000  0.0000000e+000  0.0000000e+000  0.0000000e+000  0.0000000e+000  0.0000000e+000  0.0000000e+000  0.0000000e+000  1.1108997e-002  1.3533528e-001  6.0653066e-001  1.0000000e+000  6.0653066e-001  1.3533528e-001  1.1108997e-002  0.0000000e+000  0.0000000e+000  0.0000000e+000  0.0000000e+000  0.0000000e+000  0.0000000e+000  0.0000000e+000  0.0000000e+000  0.0000000e+000  0.0000000e+000  0.0000000e+000  0.0000000e+000  0.0000000e+000  0.0000000e+000  0.0000000e+000  0.0000000e+000  0.0000000e+000  0.0000000e+000  0.0000000e+000  0.0000000e+000  0.0000000e+000  0.0000000e+000  0.0000000e+000  0.0000000e+000  0.0000000e+000  0.0000000e+000  0.0000000e+000  0.0000000e+000  0.0000000e+000  0.0000000e+000  0.0000000e+000  0.0000000e+000  0.0000000e+000  0.0000000e+000  0.0000000e+000  0.0000000e+000  0.0000000e+000  0.0000000e+000  0.0000000e+000  0.0000000e+000  0.0000000e+000  0.0000000e+000  0.0000000e+000  0.0000000e+000  0.0000000e+000  0.0000000e+000  0.0000000e+000  0.0000000e+000  0.0000000e+000  0.0000000e+000  0.0000000e+000  0.0000000e+000  0.0000000e+000  0.0000000e+000  0.0000000e+000  0.0000000e+000  0.0000000e+000  0.0000000e+000  0.0000000e+000  0.0000000e+000  0.0000000e+000  0.0000000e+000  0.0000000e+000  0.0000000e+000  0.0000000e+000  0.0000000e+000  0.0000000e+000  0.0000000e+000  0.0000000e+000  0.0000000e+000  0.0000000e+000  0.0000000e+000  0.0000000e+000  0.0000000e+000  0.0000000e+000  0.0000000e+000  0.0000000e+000  0.0000000e+000  0.0000000e+000  0.0000000e+000  0.0000000e+000  0.0000000e+000  0.0000000e+000  0.0000000e+000  0.0000000e+000  0.0000000e+000  0.0000000e+000  0.0000000e+000  0.0000000e+000  0.0000000e+000  0.0000000e+000  0.0000000e+000  0.0000000e+000  0.0000000e+000  0.0000000e+000  0.0000000e+000  0.0000000e+000  0.0000000e+000  0.0000000e+000  0.0000000e+000  0.0000000e+000  0.0000000e+000  0.0000000e+000  0.0000000e+000  0.0000000e+000  0.0000000e+000  0.0000000e+000  0.0000000e+000  0.0000000e+000  0.0000000e+000  0.0000000e+000  0.0000000e+000  0.0000000e+000  0.0000000e+000  0.0000000e+000  0.0000000e+000  0.0000000e+000  0.0000000e+000  0.0000000e+000  0.0000000e+000  0.0000000e+000  0.0000000e+000  0.0000000e+000  0.0000000e+000  0.0000000e+000  0.0000000e+000  0.0000000e+000  0.0000000e+000  0.0000000e+000  0.0000000e+000  0.0000000e+000  0.0000000e+000  0.0000000e+000  0.0000000e+000  0.0000000e+000  0.0000000e+000  0.0000000e+000  0.0000000e+000  0.0000000e+000  0.0000000e+000  0.0000000e+000  0.0000000e+000  0.0000000e+000  0.0000000e+000  0.0000000e+000  0.0000000e+000  0.0000000e+000  0.0000000e+000  0.0000000e+000  0.0000000e+000  0.0000000e+000  0.0000000e+000  0.0000000e+000  0.0000000e+000  0.0000000e+000  0.0000000e+000  0.0000000e+000  0.0000000e+000  0.0000000e+000  0.0000000e+000  0.0000000e+000  0.0000000e+000  0.0000000e+000  0.0000000e+000  0.0000000e+000  0.0000000e+000  0.0000000e+000  0.0000000e+000  0.0000000e+000  0.0000000e+000  0.0000000e+000  0.0000000e+000  0.0000000e+000  0.0000000e+000  0.0000000e+000  0.0000000e+000  0.0000000e+000  0.0000000e+000  0.0000000e+000  0.0000000e+000  0.0000000e+000  0.0000000e+000  0.0000000e+000  0.0000000e+000  0.0000000e+000  0.0000000e+000  0.0000000e+000  0.0000000e+000  0.0000000e+000  0.0000000e+000  0.0000000e+000  0.0000000e+000  0.0000000e+000  0.0000000e+000  0.0000000e+000  0.0000000e+000  0.0000000e+000  0.0000000e+000  0.0000000e+000  0.0000000e+000  0.0000000e+000  0.0000000e+000  0.0000000e+000  0.0000000e+000  0.0000000e+000  0.0000000e+000  0.0000000e+000  0.0000000e+000  0.0000000e+000  0.0000000e+000  0.0000000e+000  0.0000000e+000  0.0000000e+000  0.0000000e+000  0.0000000e+000  0.0000000e+000  0.0000000e+000  0.0000000e+000  0.0000000e+000  0.0000000e+000  0.0000000e+000  0.0000000e+000  0.0000000e+000  0.0000000e+000  0.0000000e+000  0.0000000e+000  0.0000000e+000  0.0000000e+000  0.0000000e+000  0.0000000e+000  0.0000000e+000  0.0000000e+000  0.0000000e+000  0.0000000e+000  0.0000000e+000  0.0000000e+000  0.0000000e+000  0.0000000e+000  0.0000000e+000  0.0000000e+000  0.0000000e+000  0.0000000e+000  0.0000000e+000  0.0000000e+000  0.0000000e+000  0.0000000e+000  0.0000000e+000  0.0000000e+000  0.0000000e+000  0.0000000e+000  0.0000000e+000  0.0000000e+000  0.0000000e+000  0.0000000e+000  0.0000000e+000  0.0000000e+000  0.0000000e+000  0.0000000e+000  0.0000000e+000  0.0000000e+000  0.0000000e+000  0.0000000e+000  0.0000000e+000  0.0000000e+000  0.0000000e+000  0.0000000e+000  0.0000000e+000  0.0000000e+000  0.0000000e+000  0.0000000e+000  0.0000000e+000  0.0000000e+000  0.0000000e+000  0.0000000e+000  0.0000000e+000  0.0000000e+000  0.0000000e+000  0.0000000e+000  0.0000000e+000  0.0000000e+000  0.0000000e+000  0.0000000e+000  0.0000000e+000  0.0000000e+000  0.0000000e+000  0.0000000e+000  0.0000000e+000  0.0000000e+000  0.0000000e+000  0.0000000e+000  0.0000000e+000  0.0000000e+000  0.0000000e+000  0.0000000e+000  0.0000000e+000  0.0000000e+000  0.0000000e+000  0.0000000e+000  0.0000000e+000  0.0000000e+000  0.0000000e+000  0.0000000e+000  0.0000000e+000  0.0000000e+000  0.0000000e+000  0.0000000e+000  0.0000000e+000  0.0000000e+000  0.0000000e+000  0.0000000e+000  0.0000000e+000  0.0000000e+000  0.0000000e+000  0.0000000e+000  0.0000000e+000  0.0000000e+000  0.0000000e+000  0.0000000e+000  0.0000000e+000  0.0000000e+000  0.0000000e+000  0.0000000e+000  0.0000000e+000  0.0000000e+000  0.0000000e+000  0.0000000e+000  0.0000000e+000  0.0000000e+000  0.0000000e+000  0.0000000e+000  0.0000000e+000  0.0000000e+000  0.0000000e+000  0.0000000e+000  0.0000000e+000  0.0000000e+000  0.0000000e+000  0.0000000e+000  0.0000000e+000  0.0000000e+000  0.0000000e+000  0.0000000e+000  0.0000000e+000  0.0000000e+000  0.0000000e+000  0.0000000e+000  0.0000000e+000  0.0000000e+000  0.0000000e+000  0.0000000e+000  0.0000000e+000  0.0000000e+000  0.0000000e+000  0.0000000e+000  0.0000000e+000  0.0000000e+000  0.0000000e+000  0.0000000e+000  0.0000000e+000  0.0000000e+000  0.0000000e+000  0.0000000e+000  0.0000000e+000  0.0000000e+000  0.0000000e+000  0.0000000e+000  0.0000000e+000  0.0000000e+000  0.0000000e+000  0.0000000e+000  0.0000000e+000  0.0000000e+000  0.0000000e+000  0.0000000e+000  0.0000000e+000  0.0000000e+000  0.0000000e+000  0.0000000e+000  0.0000000e+000  0.0000000e+000  0.0000000e+000  0.0000000e+000  0.0000000e+000  0.0000000e+000  0.0000000e+000  0.0000000e+000  0.0000000e+000  0.0000000e+000  0.0000000e+000  0.0000000e+000  0.0000000e+000  0.0000000e+000  0.0000000e+000  0.0000000e+000  0.0000000e+000  0.0000000e+000  0.0000000e+000  0.0000000e+000  0.0000000e+000  0.0000000e+000  0.0000000e+000  0.0000000e+000  0.0000000e+000  0.0000000e+000  0.0000000e+000  0.0000000e+000  0.0000000e+000  0.0000000e+000  0.0000000e+000  0.0000000e+000  0.0000000e+000  0.0000000e+000  0.0000000e+000  0.0000000e+000  0.0000000e+000  0.0000000e+000  0.0000000e+000  0.0000000e+000  0.0000000e+000  0.0000000e+000  0.0000000e+000  0.0000000e+000  0.0000000e+000  0.0000000e+000  0.0000000e+000  0.0000000e+000  0.0000000e+000  0.0000000e+000  0.0000000e+000  0.0000000e+000  0.0000000e+000  0.0000000e+000  0.0000000e+000  0.0000000e+000  0.0000000e+000  0.0000000e+000  0.0000000e+000  0.0000000e+000  0.0000000e+000  0.0000000e+000  0.0000000e+000  0.0000000e+000  0.0000000e+000  0.0000000e+000  0.0000000e+000  0.0000000e+000  0.0000000e+000  0.0000000e+000  0.0000000e+000  0.0000000e+000  0.0000000e+000  0.0000000e+000  0.0000000e+000  0.0000000e+000  0.0000000e+000  0.0000000e+000  0.0000000e+000  0.0000000e+000  0.0000000e+000  0.0000000e+000  0.0000000e+000  0.0000000e+000  0.0000000e+000  0.0000000e+000  0.0000000e+000  0.0000000e+000  0.0000000e+000  0.0000000e+000  0.0000000e+000  0.0000000e+000  0.0000000e+000  0.0000000e+000  0.0000000e+000  0.0000000e+000  0.0000000e+000  0.0000000e+000  0.0000000e+000  0.0000000e+000  0.0000000e+000  0.0000000e+000  0.0000000e+000  0.0000000e+000  0.0000000e+000  0.0000000e+000  0.0000000e+000  0.0000000e+000  0.0000000e+000  0.0000000e+000  0.0000000e+000  0.0000000e+000  0.0000000e+000  0.0000000e+000  0.0000000e+000  0.0000000e+000  0.0000000e+000  0.0000000e+000  0.0000000e+000  0.0000000e+000  0.0000000e+000  0.0000000e+000  0.0000000e+000  0.0000000e+000  0.0000000e+000  0.0000000e+000  0.0000000e+000  0.0000000e+000  0.0000000e+000  0.0000000e+000  0.0000000e+000  0.0000000e+000  0.0000000e+000  0.0000000e+000  0.0000000e+000  0.0000000e+000  0.0000000e+000  0.0000000e+000  0.0000000e+000
  0.0000000e+000  0.0000000e+000  0.0000000e+000  0.0000000e+000  0.0000000e+000  0.0000000e+000  0.0000000e+000  0.0000000e+000  0.0000000e+000  0.0000000e+000  0.0000000e+000  0.0000000e+000  0.0000000e+000  0.0000000e+000  0.0000000e+000  0.0000000e+000  0.0000000e+000  0.0000000e+000  0.0000000e+000  0.0000000e+000  0.0000000e+000  0.0000000e+000  0.0000000e+000  0.0000000e+000  0.0000000e+000  0.0000000e+000  0.0000000e+000  0.0000000e+000  0.0000000e+000  0.0000000e+000  0.0000000e+000  0.0000000e+000  0.0000000e+000  0.0000000e+000  0.0000000e+000  0.0000000e+000  0.0000000e+000  0.0000000e+000  0.0000000e+000  0.0000000e+000  0.0000000e+000  0.0000000e+000  0.0000000e+000  0.0000000e+000  0.0000000e+000  0.0000000e+000  0.0000000e+000  0.0000000e+000  0.0000000e+000  0.0000000e+000  0.0000000e+000  0.0000000e+000  0.0000000e+000  0.0000000e+000  0.0000000e+000  0.0000000e+000  0.0000000e+000  0.0000000e+000  0.0000000e+000  0.0000000e+000  0.0000000e+000  0.0000000e+000  0.0000000e+000  0.0000000e+000  0.0000000e+000  0.0000000e+000  0.0000000e+000  0.0000000e+000  0.0000000e+000  0.0000000e+000  0.0000000e+000  0.0000000e+000  0.0000000e+000  0.0000000e+000  0.0000000e+000  0.0000000e+000  0.0000000e+000  0.0000000e+000  0.0000000e+000  1.1108997e-002  1.3533528e-001  6.0653066e-001  1.0000000e+000  6.0653066e-001  1.3533528e-001  1.1108997e-002  0.0000000e+000  0.0000000e+000  0.0000000e+000  0.0000000e+000  0.0000000e+000  0.0000000e+000  0.0000000e+000  0.0000000e+000  0.0000000e+000  0.0000000e+000  0.0000000e+000  0.0000000e+000  0.0000000e+000  0.0000000e+000  0.0000000e+000  0.0000000e+000  0.0000000e+000  0.0000000e+000  0.0000000e+000  0.0000000e+000  0.0000000e+000  0.0000000e+000  0.0000000e+000  0.0000000e+000  0.0000000e+000  0.0000000e+000  0.0000000e+000  0.0000000e+000  0.0000000e+000  0.0000000e+000  0.0000000e+000  0.0000000e+000  0.0000000e+000  0.0000000e+000  0.0000000e+000  0.0000000e+000  0.0000000e+000  0.0000000e+000  0.0000000e+000  0.0000000e+000  0.0000000e+000  0.0000000e+000  0.0000000e+000  0.0000000e+000  0.0000000e+000  0.0000000e+000  0.0000000e+000  0.0000000e+000  0.0000000e+000  0.0000000e+000  0.0000000e+000  0.0000000e+000  0.0000000e+000  0.0000000e+000  0.0000000e+000  0.0000000e+000  0.0000000e+000  0.0000000e+000  0.0000000e+000  0.0000000e+000  0.0000000e+000  0.0000000e+000  0.0000000e+000  0.0000000e+000  0.0000000e+000  0.0000000e+000  0.0000000e+000  0.0000000e+000  0.0000000e+000  0.0000000e+000  0.0000000e+000  0.0000000e+000  0.0000000e+000  0.0000000e+000  0.0000000e+000  0.0000000e+000  0.0000000e+000  0.0000000e+000  0.0000000e+000  0.0000000e+000  0.0000000e+000  0.0000000e+000  0.0000000e+000  0.0000000e+000  0.0000000e+000  0.0000000e+000  0.0000000e+000  0.0000000e+000  0.0000000e+000  0.0000000e+000  0.0000000e+000  0.0000000e+000  0.0000000e+000  0.0000000e+000  0.0000000e+000  0.0000000e+000  0.0000000e+000  0.0000000e+000  0.0000000e+000  0.0000000e+000  0.0000000e+000  0.0000000e+000  0.0000000e+000  0.0000000e+000  0.0000000e+000  0.0000000e+000  0.0000000e+000  0.0000000e+000  0.0000000e+000  0.0000000e+000  0.0000000e+000  0.0000000e+000  0.0000000e+000  0.0000000e+000  0.0000000e+000  0.0000000e+000  0.0000000e+000  0.0000000e+000  0.0000000e+000  0.0000000e+000  0.0000000e+000  0.0000000e+000  0.0000000e+000  0.0000000e+000  0.0000000e+000  0.0000000e+000  0.0000000e+000  0.0000000e+000  0.0000000e+000  0.0000000e+000  0.0000000e+000  0.0000000e+000  0.0000000e+000  0.0000000e+000  0.0000000e+000  0.0000000e+000  0.0000000e+000  0.0000000e+000  0.0000000e+000  0.0000000e+000  0.0000000e+000  0.0000000e+000  0.0000000e+000  0.0000000e+000  0.0000000e+000  0.0000000e+000  0.0000000e+000  0.0000000e+000  0.0000000e+000  0.0000000e+000  0.0000000e+000  0.0000000e+000  0.0000000e+000  0.0000000e+000  0.0000000e+000  0.0000000e+000  0.0000000e+000  0.0000000e+000  0.0000000e+000  0.0000000e+000  0.0000000e+000  0.0000000e+000  0.0000000e+000  0.0000000e+000  0.0000000e+000  0.0000000e+000  0.0000000e+000  0.0000000e+000  0.0000000e+000  0.0000000e+000  0.0000000e+000  0.0000000e+000  0.0000000e+000  0.0000000e+000  0.0000000e+000  0.0000000e+000  0.0000000e+000  0.0000000e+000  0.0000000e+000  0.0000000e+000  0.0000000e+000  0.0000000e+000  0.0000000e+000  0.0000000e+000  0.0000000e+000  0.0000000e+000  0.0000000e+000  0.0000000e+000  0.0000000e+000  0.0000000e+000  0.0000000e+000  0.0000000e+000  0.0000000e+000  0.0000000e+000  0.0000000e+000  0.0000000e+000  0.0000000e+000  0.0000000e+000  0.0000000e+000  0.0000000e+000  0.0000000e+000  0.0000000e+000  0.0000000e+000  0.0000000e+000  0.0000000e+000  0.0000000e+000  0.0000000e+000  0.0000000e+000  0.0000000e+000  0.0000000e+000  0.0000000e+000  0.0000000e+000  0.0000000e+000  0.0000000e+000  0.0000000e+000  0.0000000e+000  0.0000000e+000  0.0000000e+000  0.0000000e+000  0.0000000e+000  0.0000000e+000  0.0000000e+000  0.0000000e+000  0.0000000e+000  0.0000000e+000  0.0000000e+000  0.0000000e+000  0.0000000e+000  0.0000000e+000  0.0000000e+000  0.0000000e+000  0.0000000e+000  0.0000000e+000  0.0000000e+000  0.0000000e+000  0.0000000e+000  0.0000000e+000  0.0000000e+000  0.0000000e+000  0.0000000e+000  0.0000000e+000  0.0000000e+000  0.0000000e+000  0.0000000e+000  0.0000000e+000  0.0000000e+000  0.0000000e+000  0.0000000e+000  0.0000000e+000  0.0000000e+000  0.0000000e+000  0.0000000e+000  0.0000000e+000  0.0000000e+000  0.0000000e+000  0.0000000e+000  0.0000000e+000  0.0000000e+000  0.0000000e+000  0.0000000e+000  0.0000000e+000  0.0000000e+000  0.0000000e+000  0.0000000e+000  0.0000000e+000  0.0000000e+000  0.0000000e+000  0.0000000e+000  0.0000000e+000  0.0000000e+000  0.0000000e+000  0.0000000e+000  0.0000000e+000  0.0000000e+000  0.0000000e+000  0.0000000e+000  0.0000000e+000  0.0000000e+000  0.0000000e+000  0.0000000e+000  0.0000000e+000  0.0000000e+000  0.0000000e+000  0.0000000e+000  0.0000000e+000  0.0000000e+000  0.0000000e+000  0.0000000e+000  0.0000000e+000  0.0000000e+000  0.0000000e+000  0.0000000e+000  0.0000000e+000  0.0000000e+000  0.0000000e+000  0.0000000e+000  0.0000000e+000  0.0000000e+000  0.0000000e+000  0.0000000e+000  0.0000000e+000  0.0000000e+000  0.0000000e+000  0.0000000e+000  0.0000000e+000  0.0000000e+000  0.0000000e+000  0.0000000e+000  0.0000000e+000  0.0000000e+000  0.0000000e+000  0.0000000e+000  0.0000000e+000  0.0000000e+000  0.0000000e+000  0.0000000e+000  0.0000000e+000  0.0000000e+000  0.0000000e+000  0.0000000e+000  0.0000000e+000  0.0000000e+000  0.0000000e+000  0.0000000e+000  0.0000000e+000  0.0000000e+000  0.0000000e+000  0.0000000e+000  0.0000000e+000  0.0000000e+000  0.0000000e+000  0.0000000e+000  0.0000000e+000  0.0000000e+000  0.0000000e+000  0.0000000e+000  0.0000000e+000  0.0000000e+000  0.0000000e+000  0.0000000e+000  0.0000000e+000  0.0000000e+000  0.0000000e+000  0.0000000e+000  0.0000000e+000  0.0000000e+000  0.0000000e+000  0.0000000e+000  0.0000000e+000  0.0000000e+000  0.0000000e+000  0.0000000e+000  0.0000000e+000  0.0000000e+000  0.0000000e+000  0.0000000e+000  0.0000000e+000  0.0000000e+000  0.0000000e+000  0.0000000e+000  0.0000000e+000  0.0000000e+000  0.0000000e+000  0.0000000e+000  0.0000000e+000  0.0000000e+000  0.0000000e+000  0.0000000e+000  0.0000000e+000  0.0000000e+000  0.0000000e+000  0.0000000e+000  0.0000000e+000  0.0000000e+000  0.0000000e+000  0.0000000e+000  0.0000000e+000  0.0000000e+000  0.0000000e+000  0.0000000e+000  0.0000000e+000  0.0000000e+000  0.0000000e+000  0.0000000e+000  0.0000000e+000  0.0000000e+000  0.0000000e+000  0.0000000e+000  0.0000000e+000  0.0000000e+000  0.0000000e+000  0.0000000e+000  0.0000000e+000  0.0000000e+000  0.0000000e+000  0.0000000e+000  0.0000000e+000  0.0000000e+000  0.0000000e+000  0.0000000e+000  0.0000000e+000  0.0000000e+000  0.0000000e+000  0.0000000e+000  0.0000000e+000  0.0000000e+000  0.0000000e+000  0.0000000e+000  0.0000000e+000  0.0000000e+000  0.0000000e+000  0.0000000e+000  0.0000000e+000  0.0000000e+000  0.0000000e+000  0.0000000e+000  0.0000000e+000  0.0000000e+000  0.0000000e+000  0.0000000e+000  0.0000000e+000  0.0000000e+000  0.0000000e+000  0.0000000e+000  0.0000000e+000  0.0000000e+000  0.0000000e+000  0.0000000e+000  0.0000000e+000  0.0000000e+000  0.0000000e+000  0.0000000e+000  0.0000000e+000  0.0000000e+000  0.0000000e+000  0.0000000e+000  0.0000000e+000  0.0000000e+000  0.0000000e+000  0.0000000e+000  0.0000000e+000  0.0000000e+000  0.0000000e+000  0.0000000e+000  0.0000000e+000  0.0000000e+000  0.0000000e+000  0.0000000e+000  0.0000000e+000  0.0000000e+000  0.0000000e+000  0.0000000e+000  0.0000000e+000  0.0000000e+000  0.0000000e+000  0.0000000e+000  0.0000000e+000  0.0000000e+000  0.0000000e+000  0.0000000e+000  0.0000000e+000  0.0000000e+000  0.0000000e+000  0.0000000e+000  0.0000000e+000  0.0000000e+000  0.0000000e+000  0.0000000e+000  0.0000000e+000  0.0000000e+000  0.0000000e+000  0.0000000e+000  0.0000000e+000  0.0000000e+000  0.0000000e+000  0.0000000e+000  0.0000000e+000  0.0000000e+000  0.0000000e+000  0.0000000e+000  0.0000000e+000  0.0000000e+000  0.0000000e+000  0.0000000e+000  0.0000000e+000  0.0000000e+000  0.0000000e+000  0.0000000e+000  0.0000000e+000  0.0000000e+000  0.0000000e+000  0.0000000e+000  0.0000000e+000  0.0000000e+000  0.0000000e+000  0.0000000e+000  0.0000000e+000  0.0000000e+000  0.0000000e+000  0.0000000e+000  0.0000000e+000  0.0000000e+000  0.0000000e+000  0.0000000e+000  0.0000000e+000  0.0000000e+000  0.0000000e+000  0.0000000e+000  0.0000000e+000  0.0000000e+000  0.0000000e+000  0.0000000e+000  0.0000000e+000  0.0000000e+000
  0.0000000e+000  0.0000000e+000  0.0000000e+000  0.0000000e+000  0.0000000e+000  0.0000000e+000  0.0000000e+000  0.0000000e+000  0.0000000e+000  0.0000000e+000  0.0000000e+000  0.0000000e+000  0.0000000e+000  0.0000000e+000  0.0000000e+000  0.0000000e+000  0.0000000e+000  0.0000000e+000  0.0000000e+000  0.0000000e+000  0.0000000e+000  0.0000000e+000  0.0000000e+000  0.0000000e+000  0.0000000e+000  0.0000000e+000  0.0000000e+000  0.0000000e+000  0.0000000e+000  0.0000000e+000  0.0000000e+000  0.0000000e+000  0.0000000e+000  0.0000000e+000  0.0000000e+000  0.0000000e+000  0.0000000e+000  0.0000000e+000  0.0000000e+000  0.0000000e+000  0.0000000e+000  0.0000000e+000  0.0000000e+000  0.0000000e+000  0.0000000e+000  0.0000000e+000  0.0000000e+000  0.0000000e+000  0.0000000e+000  0.0000000e+000  0.0000000e+000  0.0000000e+000  0.0000000e+000  0.0000000e+000  0.0000000e+000  0.0000000e+000  0.0000000e+000  0.0000000e+000  0.0000000e+000  0.0000000e+000  0.0000000e+000  0.0000000e+000  0.0000000e+000  0.0000000e+000  0.0000000e+000  0.0000000e+000  0.0000000e+000  0.0000000e+000  0.0000000e+000  0.0000000e+000  0.0000000e+000  0.0000000e+000  0.0000000e+000  0.0000000e+000  0.0000000e+000  0.0000000e+000  0.0000000e+000  0.0000000e+000  0.0000000e+000  0.0000000e+000  0.0000000e+000  0.0000000e+000  1.1108997e-002  1.3533528e-001  6.0653066e-001  1.0000000e+000  6.0653066e-001  1.3533528e-001  1.1108997e-002  0.0000000e+000  0.0000000e+000  0.0000000e+000  0.0000000e+000  0.0000000e+000  0.0000000e+000  0.0000000e+000  0.0000000e+000  0.0000000e+000  0.0000000e+000  0.0000000e+000  0.0000000e+000  0.0000000e+000  0.0000000e+000  0.0000000e+000  0.0000000e+000  0.0000000e+000  0.0000000e+000  0.0000000e+000  0.0000000e+000  0.0000000e+000  0.0000000e+000  0.0000000e+000  0.0000000e+000  0.0000000e+000  0.0000000e+000  0.0000000e+000  0.0000000e+000  0.0000000e+000  0.0000000e+000  0.0000000e+000  0.0000000e+000  0.0000000e+000  0.0000000e+000  0.0000000e+000  0.0000000e+000  0.0000000e+000  0.0000000e+000  0.0000000e+000  0.0000000e+000  0.0000000e+000  0.0000000e+000  0.0000000e+000  0.0000000e+000  0.0000000e+000  0.0000000e+000  0.0000000e+000  0.0000000e+000  0.0000000e+000  0.0000000e+000  0.0000000e+000  0.0000000e+000  0.0000000e+000  0.0000000e+000  0.0000000e+000  0.0000000e+000  0.0000000e+000  0.0000000e+000  0.0000000e+000  0.0000000e+000  0.0000000e+000  0.0000000e+000  0.0000000e+000  0.0000000e+000  0.0000000e+000  0.0000000e+000  0.0000000e+000  0.0000000e+000  0.0000000e+000  0.0000000e+000  0.0000000e+000  0.0000000e+000  0.0000000e+000  0.0000000e+000  0.0000000e+000  0.0000000e+000  0.0000000e+000  0.0000000e+000  0.0000000e+000  0.0000000e+000  0.0000000e+000  0.0000000e+000  0.0000000e+000  0.0000000e+000  0.0000000e+000  0.0000000e+000  0.0000000e+000  0.0000000e+000  0.0000000e+000  0.0000000e+000  0.0000000e+000  0.0000000e+000  0.0000000e+000  0.0000000e+000  0.0000000e+000  0.0000000e+000  0.0000000e+000  0.0000000e+000  0.0000000e+000  0.0000000e+000  0.0000000e+000  0.0000000e+000  0.0000000e+000  0.0000000e+000  0.0000000e+000  0.0000000e+000  0.0000000e+000  0.0000000e+000  0.0000000e+000  0.0000000e+000  0.0000000e+000  0.0000000e+000  0.0000000e+000  0.0000000e+000  0.0000000e+000  0.0000000e+000  0.0000000e+000  0.0000000e+000  0.0000000e+000  0.0000000e+000  0.0000000e+000  0.0000000e+000  0.0000000e+000  0.0000000e+000  0.0000000e+000  0.0000000e+000  0.0000000e+000  0.0000000e+000  0.0000000e+000  0.0000000e+000  0.0000000e+000  0.0000000e+000  0.0000000e+000  0.0000000e+000  0.0000000e+000  0.0000000e+000  0.0000000e+000  0.0000000e+000  0.0000000e+000  0.0000000e+000  0.0000000e+000  0.0000000e+000  0.0000000e+000  0.0000000e+000  0.0000000e+000  0.0000000e+000  0.0000000e+000  0.0000000e+000  0.0000000e+000  0.0000000e+000  0.0000000e+000  0.0000000e+000  0.0000000e+000  0.0000000e+000  0.0000000e+000  0.0000000e+000  0.0000000e+000  0.0000000e+000  0.0000000e+000  0.0000000e+000  0.0000000e+000  0.0000000e+000  0.0000000e+000  0.0000000e+000  0.0000000e+000  0.0000000e+000  0.0000000e+000  0.0000000e+000  0.0000000e+000  0.0000000e+000  0.0000000e+000  0.0000000e+000  0.0000000e+000  0.0000000e+000  0.0000000e+000  0.0000000e+000  0.0000000e+000  0.0000000e+000  0.0000000e+000  0.0000000e+000  0.0000000e+000  0.0000000e+000  0.0000000e+000  0.0000000e+000  0.0000000e+000  0.0000000e+000  0.0000000e+000  0.0000000e+000  0.0000000e+000  0.0000000e+000  0.0000000e+000  0.0000000e+000  0.0000000e+000  0.0000000e+000  0.0000000e+000  0.0000000e+000  0.0000000e+000  0.0000000e+000  0.0000000e+000  0.0000000e+000  0.0000000e+000  0.0000000e+000  0.0000000e+000  0.0000000e+000  0.0000000e+000  0.0000000e+000  0.0000000e+000  0.0000000e+000  0.0000000e+000  0.0000000e+000  0.0000000e+000  0.0000000e+000  0.0000000e+000  0.0000000e+000  0.0000000e+000  0.0000000e+000  0.0000000e+000  0.0000000e+000  0.0000000e+000  0.0000000e+000  0.0000000e+000  0.0000000e+000  0.0000000e+000  0.0000000e+000  0.0000000e+000  0.0000000e+000  0.0000000e+000  0.0000000e+000  0.0000000e+000  0.0000000e+000  0.0000000e+000  0.0000000e+000  0.0000000e+000  0.0000000e+000  0.0000000e+000  0.0000000e+000  0.0000000e+000  0.0000000e+000  0.0000000e+000  0.0000000e+000  0.0000000e+000  0.0000000e+000  0.0000000e+000  0.0000000e+000  0.0000000e+000  0.0000000e+000  0.0000000e+000  0.0000000e+000  0.0000000e+000  0.0000000e+000  0.0000000e+000  0.0000000e+000  0.0000000e+000  0.0000000e+000  0.0000000e+000  0.0000000e+000  0.0000000e+000  0.0000000e+000  0.0000000e+000  0.0000000e+000  0.0000000e+000  0.0000000e+000  0.0000000e+000  0.0000000e+000  0.0000000e+000  0.0000000e+000  0.0000000e+000  0.0000000e+000  0.0000000e+000  0.0000000e+000  0.0000000e+000  0.0000000e+000  0.0000000e+000  0.0000000e+000  0.0000000e+000  0.0000000e+000  0.0000000e+000  0.0000000e+000  0.0000000e+000  0.0000000e+000  0.0000000e+000  0.0000000e+000  0.0000000e+000  0.0000000e+000  0.0000000e+000  0.0000000e+000  0.0000000e+000  0.0000000e+000  0.0000000e+000  0.0000000e+000  0.0000000e+000  0.0000000e+000  0.0000000e+000  0.0000000e+000  0.0000000e+000  0.0000000e+000  0.0000000e+000  0.0000000e+000  0.0000000e+000  0.0000000e+000  0.0000000e+000  0.0000000e+000  0.0000000e+000  0.0000000e+000  0.0000000e+000  0.0000000e+000  0.0000000e+000  0.0000000e+000  0.0000000e+000  0.0000000e+000  0.0000000e+000  0.0000000e+000  0.0000000e+000  0.0000000e+000  0.0000000e+000  0.0000000e+000  0.0000000e+000  0.0000000e+000  0.0000000e+000  0.0000000e+000  0.0000000e+000  0.0000000e+000  0.0000000e+000  0.0000000e+000  0.0000000e+000  0.0000000e+000  0.0000000e+000  0.0000000e+000  0.0000000e+000  0.0000000e+000  0.0000000e+000  0.0000000e+000  0.0000000e+000  0.0000000e+000  0.0000000e+000  0.0000000e+000  0.0000000e+000  0.0000000e+000  0.0000000e+000  0.0000000e+000  0.0000000e+000  0.0000000e+000  0.0000000e+000  0.0000000e+000  0.0000000e+000  0.0000000e+000  0.0000000e+000  0.0000000e+000  0.0000000e+000  0.0000000e+000  0.0000000e+000  0.0000000e+000  0.0000000e+000  0.0000000e+000  0.0000000e+000  0.0000000e+000  0.0000000e+000  0.0000000e+000  0.0000000e+000  0.0000000e+000  0.0000000e+000  0.0000000e+000  0.0000000e+000  0.0000000e+000  0.0000000e+000  0.0000000e+000  0.0000000e+000  0.0000000e+000  0.0000000e+000  0.0000000e+000  0.0000000e+000  0.0000000e+000  0.0000000e+000  0.0000000e+000  0.0000000e+000  0.0000000e+000  0.0000000e+000  0.0000000e+000  0.0000000e+000  0.0000000e+000  0.0000000e+000  0.0000000e+000  0.0000000e+000  0.0000000e+000  0.0000000e+000  0.0000000e+000  0.0000000e+000  0.0000000e+000  0.0000000e+000  0.0000000e+000  0.0000000e+000  0.0000000e+000  0.0000000e+000  0.0000000e+000  0.0000000e+000  0.0000000e+000  0.0000000e+000  0.0000000e+000  0.0000000e+000  0.0000000e+000  0.0000000e+000  0.0000000e+000  0.0000000e+000  0.0000000e+000  0.0000000e+000  0.0000000e+000  0.0000000e+000  0.0000000e+000  0.0000000e+000  0.0000000e+000  0.0000000e+000  0.0000000e+000  0.0000000e+000  0.0000000e+000  0.0000000e+000  0.0000000e+000  0.0000000e+000  0.0000000e+000  0.0000000e+000  0.0000000e+000  0.0000000e+000  0.0000000e+000  0.0000000e+000  0.0000000e+000  0.0000000e+000  0.0000000e+000  0.0000000e+000  0.0000000e+000  0.0000000e+000  0.0000000e+000  0.0000000e+000  0.0000000e+000  0.0000000e+000  0.0000000e+000  0.0000000e+000  0.0000000e+000  0.0000000e+000  0.0000000e+000  0.0000000e+000  0.0000000e+000  0.0000000e+000  0.0000000e+000  0.0000000e+000  0.0000000e+000  0.0000000e+000  0.0000000e+000  0.0000000e+000  0.0000000e+000  0.0000000e+000  0.0000000e+000  0.0000000e+000  0.0000000e+000  0.0000000e+000  0.0000000e+000  0.0000000e+000  0.0000000e+000  0.0000000e+000  0.0000000e+000  0.0000000e+000  0.0000000e+000  0.0000000e+000  0.0000000e+000  0.0000000e+000  0.0000000e+000  0.0000000e+000  0.0000000e+000  0.0000000e+000  0.0000000e+000  0.0000000e+000  0.0000000e+000  0.0000000e+000  0.0000000e+000  0.0000000e+000  0.0000000e+000  0.0000000e+000  0.0000000e+000  0.0000000e+000  0.0000000e+000  0.0000000e+000  0.0000000e+000  0.0000000e+000  0.0000000e+000  0.0000000e+000  0.0000000e+000  0.0000000e+000  0.0000000e+000  0.0000000e+000  0.0000000e+000  0.0000000e+000  0.0000000e+000  0.0000000e+000  0.0000000e+000  0.0000000e+000  0.0000000e+000  0.0000000e+000  0.0000000e+000  0.0000000e+000  0.0000000e+000  0.0000000e+000  0.0000000e+000  0.0000000e+000  0.0000000e+000  0.0000000e+000  0.0000000e+000  0.0000000e+000  0.0000000e+000  0.0000000e+000  0.0000000e+000  0.0000000e+000  0.0000000e+000  0.0000000e+000
  0.0000000e+000  0.0000000e+000  0.0000000e+000  0.0000000e+000  0.0000000e+000  0.0000000e+000  0.0000000e+000  0.0000000e+000  0.0000000e+000  0.0000000e+000  0.0000000e+000  0.0000000e+000  0.0000000e+000  0.0000000e+000  0.0000000e+000  0.0000000e+000  0.0000000e+000  0.0000000e+000  0.0000000e+000  0.0000000e+000  0.0000000e+000  0.0000000e+000  0.0000000e+000  0.0000000e+000  0.0000000e+000  0.0000000e+000  0.0000000e+000  0.0000000e+000  0.0000000e+000  0.0000000e+000  0.0000000e+000  0.0000000e+000  0.0000000e+000  0.0000000e+000  0.0000000e+000  0.0000000e+000  0.0000000e+000  0.0000000e+000  0.0000000e+000  0.0000000e+000  0.0000000e+000  0.0000000e+000  0.0000000e+000  0.0000000e+000  0.0000000e+000  0.0000000e+000  0.0000000e+000  0.0000000e+000  0.0000000e+000  0.0000000e+000  0.0000000e+000  0.0000000e+000  0.0000000e+000  0.0000000e+000  0.0000000e+000  0.0000000e+000  0.0000000e+000  0.0000000e+000  0.0000000e+000  0.0000000e+000  0.0000000e+000  0.0000000e+000  0.0000000e+000  0.0000000e+000  0.0000000e+000  0.0000000e+000  0.0000000e+000  0.0000000e+000  0.0000000e+000  0.0000000e+000  0.0000000e+000  0.0000000e+000  0.0000000e+000  0.0000000e+000  0.0000000e+000  0.0000000e+000  0.0000000e+000  0.0000000e+000  0.0000000e+000  0.0000000e+000  0.0000000e+000  0.0000000e+000  0.0000000e+000  0.0000000e+000  0.0000000e+000  1.1108997e-002  1.3533528e-001  6.0653066e-001  1.0000000e+000  6.0653066e-001  1.3533528e-001  1.1108997e-002  0.0000000e+000  0.0000000e+000  0.0000000e+000  0.0000000e+000  0.0000000e+000  0.0000000e+000  0.0000000e+000  0.0000000e+000  0.0000000e+000  0.0000000e+000  0.0000000e+000  0.0000000e+000  0.0000000e+000  0.0000000e+000  0.0000000e+000  0.0000000e+000  0.0000000e+000  0.0000000e+000  0.0000000e+000  0.0000000e+000  0.0000000e+000  0.0000000e+000  0.0000000e+000  0.0000000e+000  0.0000000e+000  0.0000000e+000  0.0000000e+000  0.0000000e+000  0.0000000e+000  0.0000000e+000  0.0000000e+000  0.0000000e+000  0.0000000e+000  0.0000000e+000  0.0000000e+000  0.0000000e+000  0.0000000e+000  0.0000000e+000  0.0000000e+000  0.0000000e+000  0.0000000e+000  0.0000000e+000  0.0000000e+000  0.0000000e+000  0.0000000e+000  0.0000000e+000  0.0000000e+000  0.0000000e+000  0.0000000e+000  0.0000000e+000  0.0000000e+000  0.0000000e+000  0.0000000e+000  0.0000000e+000  0.0000000e+000  0.0000000e+000  0.0000000e+000  0.0000000e+000  0.0000000e+000  0.0000000e+000  0.0000000e+000  0.0000000e+000  0.0000000e+000  0.0000000e+000  0.0000000e+000  0.0000000e+000  0.0000000e+000  0.0000000e+000  0.0000000e+000  0.0000000e+000  0.0000000e+000  0.0000000e+000  0.0000000e+000  0.0000000e+000  0.0000000e+000  0.0000000e+000  0.0000000e+000  0.0000000e+000  0.0000000e+000  0.0000000e+000  0.0000000e+000  0.0000000e+000  0.0000000e+000  0.0000000e+000  0.0000000e+000  0.0000000e+000  0.0000000e+000  0.0000000e+000  0.0000000e+000  0.0000000e+000  0.0000000e+000  0.0000000e+000  0.0000000e+000  0.0000000e+000  0.0000000e+000  0.0000000e+000  0.0000000e+000  0.0000000e+000  0.0000000e+000  0.0000000e+000  0.0000000e+000  0.0000000e+000  0.0000000e+000  0.0000000e+000  0.0000000e+000  0.0000000e+000  0.0000000e+000  0.0000000e+000  0.0000000e+000  0.0000000e+000  0.0000000e+000  0.0000000e+000  0.0000000e+000  0.0000000e+000  0.0000000e+000  0.0000000e+000  0.0000000e+000  0.0000000e+000  0.0000000e+000  0.0000000e+000  0.0000000e+000  0.0000000e+000  0.0000000e+000  0.0000000e+000  0.0000000e+000  0.0000000e+000  0.0000000e+000  0.0000000e+000  0.0000000e+000  0.0000000e+000  0.0000000e+000  0.0000000e+000  0.0000000e+000  0.0000000e+000  0.0000000e+000  0.0000000e+000  0.0000000e+000  0.0000000e+000  0.0000000e+000  0.0000000e+000  0.0000000e+000  0.0000000e+000  0.0000000e+000  0.0000000e+000  0.0000000e+000  0.0000000e+000  0.0000000e+000  0.0000000e+000  0.0000000e+000  0.0000000e+000  0.0000000e+000  0.0000000e+000  0.0000000e+000  0.0000000e+000  0.0000000e+000  0.0000000e+000  0.0000000e+000  0.0000000e+000  0.0000000e+000  0.0000000e+000  0.0000000e+000  0.0000000e+000  0.0000000e+000  0.0000000e+000  0.0000000e+000  0.0000000e+000  0.0000000e+000  0.0000000e+000  0.0000000e+000  0.0000000e+000  0.0000000e+000  0.0000000e+000  0.0000000e+000  0.0000000e+000  0.0000000e+000  0.0000000e+000  0.0000000e+000  0.0000000e+000  0.0000000e+000  0.0000000e+000  0.0000000e+000  0.0000000e+000  0.0000000e+000  0.0000000e+000  0.0000000e+000  0.0000000e+000  0.0000000e+000  0.0000000e+000  0.0000000e+000  0.0000000e+000  0.0000000e+000  0.0000000e+000  0.0000000e+000  0.0000000e+000  0.0000000e+000  0.0000000e+000  0.0000000e+000  0.0000000e+000  0.0000000e+000  0.0000000e+000  0.0000000e+000  0.0000000e+000  0.0000000e+000  0.0000000e+000  0.0000000e+000  0.0000000e+000  0.0000000e+000  0.0000000e+000  0.0000000e+000  0.0000000e+000  0.0000000e+000  0.0000000e+000  0.0000000e+000  0.0000000e+000  0.0000000e+000  0.0000000e+000  0.0000000e+000  0.0000000e+000  0.0000000e+000  0.0000000e+000  0.0000000e+000  0.0000000e+000  0.0000000e+000  0.0000000e+000  0.0000000e+000  0.0000000e+000  0.0000000e+000  0.0000000e+000  0.0000000e+000  0.0000000e+000  0.0000000e+000  0.0000000e+000  0.0000000e+000  0.0000000e+000  0.0000000e+000  0.0000000e+000  0.0000000e+000  0.0000000e+000  0.0000000e+000  0.0000000e+000  0.0000000e+000  0.0000000e+000  0.0000000e+000  0.0000000e+000  0.0000000e+000  0.0000000e+000  0.0000000e+000  0.0000000e+000  0.0000000e+000  0.0000000e+000  0.0000000e+000  0.0000000e+000  0.0000000e+000  0.0000000e+000  0.0000000e+000  0.0000000e+000  0.0000000e+000  0.0000000e+000  0.0000000e+000  0.0000000e+000  0.0000000e+000  0.0000000e+000  0.0000000e+000  0.0000000e+000  0.0000000e+000  0.0000000e+000  0.0000000e+000  0.0000000e+000  0.0000000e+000  0.0000000e+000  0.0000000e+000  0.0000000e+000  0.0000000e+000  0.0000000e+000  0.0000000e+000  0.0000000e+000  0.0000000e+000  0.0000000e+000  0.0000000e+000  0.0000000e+000  0.0000000e+000  0.0000000e+000  0.0000000e+000  0.0000000e+000  0.0000000e+000  0.0000000e+000  0.0000000e+000  0.0000000e+000  0.0000000e+000  0.0000000e+000  0.0000000e+000  0.0000000e+000  0.0000000e+000  0.0000000e+000  0.0000000e+000  0.0000000e+000  0.0000000e+000  0.0000000e+000  0.0000000e+000  0.0000000e+000  0.0000000e+000  0.0000000e+000  0.0000000e+000  0.0000000e+000  0.0000000e+000  0.0000000e+000  0.0000000e+000  0.0000000e+000  0.0000000e+000  0.0000000e+000  0.0000000e+000  0.0000000e+000  0.0000000e+000  0.0000000e+000  0.0000000e+000  0.0000000e+000  0.0000000e+000  0.0000000e+000  0.0000000e+000  0.0000000e+000  0.0000000e+000  0.0000000e+000  0.0000000e+000  0.0000000e+000  0.0000000e+000  0.0000000e+000  0.0000000e+000  0.0000000e+000  0.0000000e+000  0.0000000e+000  0.0000000e+000  0.0000000e+000  0.0000000e+000  0.0000000e+000  0.0000000e+000  0.0000000e+000  0.0000000e+000  0.0000000e+000  0.0000000e+000  0.0000000e+000  0.0000000e+000  0.0000000e+000  0.0000000e+000  0.0000000e+000  0.0000000e+000  0.0000000e+000  0.0000000e+000  0.0000000e+000  0.0000000e+000  0.0000000e+000  0.0000000e+000  0.0000000e+000  0.0000000e+000  0.0000000e+000  0.0000000e+000  0.0000000e+000  0.0000000e+000  0.0000000e+000  0.0000000e+000  0.0000000e+000  0.0000000e+000  0.0000000e+000  0.0000000e+000  0.0000000e+000  0.0000000e+000  0.0000000e+000  0.0000000e+000  0.0000000e+000  0.0000000e+000  0.0000000e+000  0.0000000e+000  0.0000000e+000  0.0000000e+000  0.0000000e+000  0.0000000e+000  0.0000000e+000  0.0000000e+000  0.0000000e+000  0.0000000e+000  0.0000000e+000  0.0000000e+000  0.0000000e+000  0.0000000e+000  0.0000000e+000  0.0000000e+000  0.0000000e+000  0.0000000e+000  0.0000000e+000  0.0000000e+000  0.0000000e+000  0.0000000e+000  0.0000000e+000  0.0000000e+000  0.0000000e+000  0.0000000e+000  0.0000000e+000  0.0000000e+000  0.0000000e+000  0.0000000e+000  0.0000000e+000  0.0000000e+000  0.0000000e+000  0.0000000e+000  0.0000000e+000  0.0000000e+000  0.0000000e+000  0.0000000e+000  0.0000000e+000  0.0000000e+000  0.0000000e+000  0.0000000e+000  0.0000000e+000  0.0000000e+000  0.0000000e+000  0.0000000e+000  0.0000000e+000  0.0000000e+000  0.0000000e+000  0.0000000e+000  0.0000000e+000  0.0000000e+000  0.0000000e+000  0.0000000e+000  0.0000000e+000  0.0000000e+000  0.0000000e+000  0.0000000e+000  0.0000000e+000  0.0000000e+000  0.0000000e+000  0.0000000e+000  0.0000000e+000  0.0000000e+000  0.0000000e+000  0.0000000e+000  0.0000000e+000  0.0000000e+000  0.0000000e+000  0.0000000e+000  0.0000000e+000  0.0000000e+000  0.0000000e+000  0.0000000e+000  0.0000000e+000  0.0000000e+000  0.0000000e+000  0.0000000e+000  0.0000000e+000  0.0000000e+000  0.0000000e+000  0.0000000e+000  0.0000000e+000  0.0000000e+000  0.0000000e+000  0.0000000e+000  0.0000000e+000  0.0000000e+000  0.0000000e+000  0.0000000e+000  0.0000000e+000  0.0000000e+000  0.0000000e+000  0.0000000e+000  0.0000000e+000  0.0000000e+000  0.0000000e+000  0.0000000e+000  0.0000000e+000  0.0000000e+000  0.0000000e+000  0.0000000e+000  0.0000000e+000  0.0000000e+000  0.0000000e+000  0.0000000e+000  0.0000000e+000  0.0000000e+000  0.0000000e+000  0.0000000e+000  0.0000000e+000  0.0000000e+000  0.0000000e+000  0.0000000e+000  0.0000000e+000  0.0000000e+000  0.0000000e+000  0.0000000e+000  0.0000000e+000  0.0000000e+000  0.0000000e+000  0.0000000e+000  0.0000000e+000  0.0000000e+000  0.0000000e+000  0.0000000e+000  0.0000000e+000  0.0000000e+000  0.0000000e+000  0.0000000e+000  0.0000000e+000  0.0000000e+000  0.0000000e+000  0.0000000e+000  0.0000000e+000  0.0000000e+000  0.0000000e+000  0.0000000e+000  0.0000000e+000
  0.0000000e+000  0.0000000e+000  0.0000000e+000  0.0000000e+000  0.0000000e+000  0.0000000e+000  0.0000000e+000  0.0000000e+000  0.0000000e+000  0.0000000e+000  0.0000000e+000  0.0000000e+000  0.0000000e+000  0.0000000e+000  0.0000000e+000  0.0000000e+000  0.0000000e+000  0.0000000e+000  0.0000000e+000  0.0000000e+000  0.0000000e+000  0.0000000e+000  0.0000000e+000  0.0000000e+000  0.0000000e+000  0.0000000e+000  0.0000000e+000  0.0000000e+000  0.0000000e+000  0.0000000e+000  0.0000000e+000  0.0000000e+000  0.0000000e+000  0.0000000e+000  0.0000000e+000  0.0000000e+000  0.0000000e+000  0.0000000e+000  0.0000000e+000  0.0000000e+000  0.0000000e+000  0.0000000e+000  0.0000000e+000  0.0000000e+000  0.0000000e+000  0.0000000e+000  0.0000000e+000  0.0000000e+000  0.0000000e+000  0.0000000e+000  0.0000000e+000  0.0000000e+000  0.0000000e+000  0.0000000e+000  0.0000000e+000  0.0000000e+000  0.0000000e+000  0.0000000e+000  0.0000000e+000  0.0000000e+000  0.0000000e+000  0.0000000e+000  0.0000000e+000  0.0000000e+000  0.0000000e+000  0.0000000e+000  0.0000000e+000  0.0000000e+000  0.0000000e+000  0.0000000e+000  0.0000000e+000  0.0000000e+000  0.0000000e+000  0.0000000e+000  0.0000000e+000  0.0000000e+000  0.0000000e+000  0.0000000e+000  0.0000000e+000  0.0000000e+000  0.0000000e+000  0.0000000e+000  0.0000000e+000  0.0000000e+000  0.0000000e+000  0.0000000e+000  0.0000000e+000  0.0000000e+000  1.1108997e-002  1.3533528e-001  6.0653066e-001  1.0000000e+000  6.0653066e-001  1.3533528e-001  1.1108997e-002  0.0000000e+000  0.0000000e+000  0.0000000e+000  0.0000000e+000  0.0000000e+000  0.0000000e+000  0.0000000e+000  0.0000000e+000  0.0000000e+000  0.0000000e+000  0.0000000e+000  0.0000000e+000  0.0000000e+000  0.0000000e+000  0.0000000e+000  0.0000000e+000  0.0000000e+000  0.0000000e+000  0.0000000e+000  0.0000000e+000  0.0000000e+000  0.0000000e+000  0.0000000e+000  0.0000000e+000  0.0000000e+000  0.0000000e+000  0.0000000e+000  0.0000000e+000  0.0000000e+000  0.0000000e+000  0.0000000e+000  0.0000000e+000  0.0000000e+000  0.0000000e+000  0.0000000e+000  0.0000000e+000  0.0000000e+000  0.0000000e+000  0.0000000e+000  0.0000000e+000  0.0000000e+000  0.0000000e+000  0.0000000e+000  0.0000000e+000  0.0000000e+000  0.0000000e+000  0.0000000e+000  0.0000000e+000  0.0000000e+000  0.0000000e+000  0.0000000e+000  0.0000000e+000  0.0000000e+000  0.0000000e+000  0.0000000e+000  0.0000000e+000  0.0000000e+000  0.0000000e+000  0.0000000e+000  0.0000000e+000  0.0000000e+000  0.0000000e+000  0.0000000e+000  0.0000000e+000  0.0000000e+000  0.0000000e+000  0.0000000e+000  0.0000000e+000  0.0000000e+000  0.0000000e+000  0.0000000e+000  0.0000000e+000  0.0000000e+000  0.0000000e+000  0.0000000e+000  0.0000000e+000  0.0000000e+000  0.0000000e+000  0.0000000e+000  0.0000000e+000  0.0000000e+000  0.0000000e+000  0.0000000e+000  0.0000000e+000  0.0000000e+000  0.0000000e+000  0.0000000e+000  0.0000000e+000  0.0000000e+000  0.0000000e+000  0.0000000e+000  0.0000000e+000  0.0000000e+000  0.0000000e+000  0.0000000e+000  0.0000000e+000  0.0000000e+000  0.0000000e+000  0.0000000e+000  0.0000000e+000  0.0000000e+000  0.0000000e+000  0.0000000e+000  0.0000000e+000  0.0000000e+000  0.0000000e+000  0.0000000e+000  0.0000000e+000  0.0000000e+000  0.0000000e+000  0.0000000e+000  0.0000000e+000  0.0000000e+000  0.0000000e+000  0.0000000e+000  0.0000000e+000  0.0000000e+000  0.0000000e+000  0.0000000e+000  0.0000000e+000  0.0000000e+000  0.0000000e+000  0.0000000e+000  0.0000000e+000  0.0000000e+000  0.0000000e+000  0.0000000e+000  0.0000000e+000  0.0000000e+000  0.0000000e+000  0.0000000e+000  0.0000000e+000  0.0000000e+000  0.0000000e+000  0.0000000e+000  0.0000000e+000  0.0000000e+000  0.0000000e+000  0.0000000e+000  0.0000000e+000  0.0000000e+000  0.0000000e+000  0.0000000e+000  0.0000000e+000  0.0000000e+000  0.0000000e+000  0.0000000e+000  0.0000000e+000  0.0000000e+000  0.0000000e+000  0.0000000e+000  0.0000000e+000  0.0000000e+000  0.0000000e+000  0.0000000e+000  0.0000000e+000  0.0000000e+000  0.0000000e+000  0.0000000e+000  0.0000000e+000  0.0000000e+000  0.0000000e+000  0.0000000e+000  0.0000000e+000  0.0000000e+000  0.0000000e+000  0.0000000e+000  0.0000000e+000  0.0000000e+000  0.0000000e+000  0.0000000e+000  0.0000000e+000  0.0000000e+000  0.0000000e+000  0.0000000e+000  0.0000000e+000  0.0000000e+000  0.0000000e+000  0.0000000e+000  0.0000000e+000  0.0000000e+000  0.0000000e+000  0.0000000e+000  0.0000000e+000  0.0000000e+000  0.0000000e+000  0.0000000e+000  0.0000000e+000  0.0000000e+000  0.0000000e+000  0.0000000e+000  0.0000000e+000  0.0000000e+000  0.0000000e+000  0.0000000e+000  0.0000000e+000  0.0000000e+000  0.0000000e+000  0.0000000e+000  0.0000000e+000  0.0000000e+000  0.0000000e+000  0.0000000e+000  0.0000000e+000  0.0000000e+000  0.0000000e+000  0.0000000e+000  0.0000000e+000  0.0000000e+000  0.0000000e+000  0.0000000e+000  0.0000000e+000  0.0000000e+000  0.0000000e+000  0.0000000e+000  0.0000000e+000  0.0000000e+000  0.0000000e+000  0.0000000e+000  0.0000000e+000  0.0000000e+000  0.0000000e+000  0.0000000e+000  0.0000000e+000  0.0000000e+000  0.0000000e+000  0.0000000e+000  0.0000000e+000  0.0000000e+000  0.0000000e+000  0.0000000e+000  0.0000000e+000  0.0000000e+000  0.0000000e+000  0.0000000e+000  0.0000000e+000  0.0000000e+000  0.0000000e+000  0.0000000e+000  0.0000000e+000  0.0000000e+000  0.0000000e+000  0.0000000e+000  0.0000000e+000  0.0000000e+000  0.0000000e+000  0.0000000e+000  0.0000000e+000  0.0000000e+000  0.0000000e+000  0.0000000e+000  0.0000000e+000  0.0000000e+000  0.0000000e+000  0.0000000e+000  0.0000000e+000  0.0000000e+000  0.0000000e+000  0.0000000e+000  0.0000000e+000  0.0000000e+000  0.0000000e+000  0.0000000e+000  0.0000000e+000  0.0000000e+000  0.0000000e+000  0.0000000e+000  0.0000000e+000  0.0000000e+000  0.0000000e+000  0.0000000e+000  0.0000000e+000  0.0000000e+000  0.0000000e+000  0.0000000e+000  0.0000000e+000  0.0000000e+000  0.0000000e+000  0.0000000e+000  0.0000000e+000  0.0000000e+000  0.0000000e+000  0.0000000e+000  0.0000000e+000  0.0000000e+000  0.0000000e+000  0.0000000e+000  0.0000000e+000  0.0000000e+000  0.0000000e+000  0.0000000e+000  0.0000000e+000  0.0000000e+000  0.0000000e+000  0.0000000e+000  0.0000000e+000  0.0000000e+000  0.0000000e+000  0.0000000e+000  0.0000000e+000  0.0000000e+000  0.0000000e+000  0.0000000e+000  0.0000000e+000  0.0000000e+000  0.0000000e+000  0.0000000e+000  0.0000000e+000  0.0000000e+000  0.0000000e+000  0.0000000e+000  0.0000000e+000  0.0000000e+000  0.0000000e+000  0.0000000e+000  0.0000000e+000  0.0000000e+000  0.0000000e+000  0.0000000e+000  0.0000000e+000  0.0000000e+000  0.0000000e+000  0.0000000e+000  0.0000000e+000  0.0000000e+000  0.0000000e+000  0.0000000e+000  0.0000000e+000  0.0000000e+000  0.0000000e+000  0.0000000e+000  0.0000000e+000  0.0000000e+000  0.0000000e+000  0.0000000e+000  0.0000000e+000  0.0000000e+000  0.0000000e+000  0.0000000e+000  0.0000000e+000  0.0000000e+000  0.0000000e+000  0.0000000e+000  0.0000000e+000  0.0000000e+000  0.0000000e+000  0.0000000e+000  0.0000000e+000  0.0000000e+000  0.0000000e+000  0.0000000e+000  0.0000000e+000  0.0000000e+000  0.0000000e+000  0.0000000e+000  0.0000000e+000  0.0000000e+000  0.0000000e+000  0.0000000e+000  0.0000000e+000  0.0000000e+000  0.0000000e+000  0.0000000e+000  0.0000000e+000  0.0000000e+000  0.0000000e+000  0.0000000e+000  0.0000000e+000  0.0000000e+000  0.0000000e+000  0.0000000e+000  0.0000000e+000  0.0000000e+000  0.0000000e+000  0.0000000e+000  0.0000000e+000  0.0000000e+000  0.0000000e+000  0.0000000e+000  0.0000000e+000  0.0000000e+000  0.0000000e+000  0.0000000e+000  0.0000000e+000  0.0000000e+000  0.0000000e+000  0.0000000e+000  0.0000000e+000  0.0000000e+000  0.0000000e+000  0.0000000e+000  0.0000000e+000  0.0000000e+000  0.0000000e+000  0.0000000e+000  0.0000000e+000  0.0000000e+000  0.0000000e+000  0.0000000e+000  0.0000000e+000  0.0000000e+000  0.0000000e+000  0.0000000e+000  0.0000000e+000  0.0000000e+000  0.0000000e+000  0.0000000e+000  0.0000000e+000  0.0000000e+000  0.0000000e+000  0.0000000e+000  0.0000000e+000  0.0000000e+000  0.0000000e+000  0.0000000e+000  0.0000000e+000  0.0000000e+000  0.0000000e+000  0.0000000e+000  0.0000000e+000  0.0000000e+000  0.0000000e+000  0.0000000e+000  0.0000000e+000  0.0000000e+000  0.0000000e+000  0.0000000e+000  0.0000000e+000  0.0000000e+000  0.0000000e+000  0.0000000e+000  0.0000000e+000  0.0000000e+000  0.0000000e+000  0.0000000e+000  0.0000000e+000  0.0000000e+000  0.0000000e+000  0.0000000e+000  0.0000000e+000  0.0000000e+000  0.0000000e+000  0.0000000e+000  0.0000000e+000  0.0000000e+000  0.0000000e+000  0.0000000e+000  0.0000000e+000  0.0000000e+000  0.0000000e+000  0.0000000e+000  0.0000000e+000  0.0000000e+000  0.0000000e+000  0.0000000e+000  0.0000000e+000  0.0000000e+000  0.0000000e+000  0.0000000e+000  0.0000000e+000  0.0000000e+000  0.0000000e+000  0.0000000e+000  0.0000000e+000  0.0000000e+000  0.0000000e+000  0.0000000e+000  0.0000000e+000  0.0000000e+000  0.0000000e+000  0.0000000e+000  0.0000000e+000  0.0000000e+000  0.0000000e+000  0.0000000e+000  0.0000000e+000  0.0000000e+000  0.0000000e+000  0.0000000e+000  0.0000000e+000  0.0000000e+000  0.0000000e+000  0.0000000e+000  0.0000000e+000  0.0000000e+000  0.0000000e+000  0.0000000e+000  0.0000000e+000  0.0000000e+000  0.0000000e+000  0.0000000e+000  0.0000000e+000  0.0000000e+000  0.0000000e+000  0.0000000e+000  0.0000000e+000  0.0000000e+000  0.0000000e+000  0.0000000e+000  0.0000000e+000  0.0000000e+000  0.0000000e+000  0.0000000e+000  0.0000000e+000  0.0000000e+000
  0.0000000e+000  0.0000000e+000  0.0000000e+000  0.0000000e+000  0.0000000e+000  0.0000000e+000  0.0000000e+000  0.0000000e+000  0.0000000e+000  0.0000000e+000  0.0000000e+000  0.0000000e+000  0.0000000e+000  0.0000000e+000  0.0000000e+000  0.0000000e+000  0.0000000e+000  0.0000000e+000  0.0000000e+000  0.0000000e+000  0.0000000e+000  0.0000000e+000  0.0000000e+000  0.0000000e+000  0.0000000e+000  0.0000000e+000  0.0000000e+000  0.0000000e+000  0.0000000e+000  0.0000000e+000  0.0000000e+000  0.0000000e+000  0.0000000e+000  0.0000000e+000  0.0000000e+000  0.0000000e+000  0.0000000e+000  0.0000000e+000  0.0000000e+000  0.0000000e+000  0.0000000e+000  0.0000000e+000  0.0000000e+000  0.0000000e+000  0.0000000e+000  0.0000000e+000  0.0000000e+000  0.0000000e+000  0.0000000e+000  0.0000000e+000  0.0000000e+000  0.0000000e+000  0.0000000e+000  0.0000000e+000  0.0000000e+000  0.0000000e+000  0.0000000e+000  0.0000000e+000  0.0000000e+000  0.0000000e+000  0.0000000e+000  0.0000000e+000  0.0000000e+000  0.0000000e+000  0.0000000e+000  0.0000000e+000  0.0000000e+000  0.0000000e+000  0.0000000e+000  0.0000000e+000  0.0000000e+000  0.0000000e+000  0.0000000e+000  0.0000000e+000  0.0000000e+000  0.0000000e+000  0.0000000e+000  0.0000000e+000  0.0000000e+000  0.0000000e+000  0.0000000e+000  0.0000000e+000  0.0000000e+000  0.0000000e+000  0.0000000e+000  0.0000000e+000  0.0000000e+000  0.0000000e+000  0.0000000e+000  0.0000000e+000  0.0000000e+000  1.1108997e-002  1.3533528e-001  6.0653066e-001  1.0000000e+000  6.0653066e-001  1.3533528e-001  1.1108997e-002  0.0000000e+000  0.0000000e+000  0.0000000e+000  0.0000000e+000  0.0000000e+000  0.0000000e+000  0.0000000e+000  0.0000000e+000  0.0000000e+000  0.0000000e+000  0.0000000e+000  0.0000000e+000  0.0000000e+000  0.0000000e+000  0.0000000e+000  0.0000000e+000  0.0000000e+000  0.0000000e+000  0.0000000e+000  0.0000000e+000  0.0000000e+000  0.0000000e+000  0.0000000e+000  0.0000000e+000  0.0000000e+000  0.0000000e+000  0.0000000e+000  0.0000000e+000  0.0000000e+000  0.0000000e+000  0.0000000e+000  0.0000000e+000  0.0000000e+000  0.0000000e+000  0.0000000e+000  0.0000000e+000  0.0000000e+000  0.0000000e+000  0.0000000e+000  0.0000000e+000  0.0000000e+000  0.0000000e+000  0.0000000e+000  0.0000000e+000  0.0000000e+000  0.0000000e+000  0.0000000e+000  0.0000000e+000  0.0000000e+000  0.0000000e+000  0.0000000e+000  0.0000000e+000  0.0000000e+000  0.0000000e+000  0.0000000e+000  0.0000000e+000  0.0000000e+000  0.0000000e+000  0.0000000e+000  0.0000000e+000  0.0000000e+000  0.0000000e+000  0.0000000e+000  0.0000000e+000  0.0000000e+000  0.0000000e+000  0.0000000e+000  0.0000000e+000  0.0000000e+000  0.0000000e+000  0.0000000e+000  0.0000000e+000  0.0000000e+000  0.0000000e+000  0.0000000e+000  0.0000000e+000  0.0000000e+000  0.0000000e+000  0.0000000e+000  0.0000000e+000  0.0000000e+000  0.0000000e+000  0.0000000e+000  0.0000000e+000  0.0000000e+000  0.0000000e+000  0.0000000e+000  0.0000000e+000  0.0000000e+000  0.0000000e+000  0.0000000e+000  0.0000000e+000  0.0000000e+000  0.0000000e+000  0.0000000e+000  0.0000000e+000  0.0000000e+000  0.0000000e+000  0.0000000e+000  0.0000000e+000  0.0000000e+000  0.0000000e+000  0.0000000e+000  0.0000000e+000  0.0000000e+000  0.0000000e+000  0.0000000e+000  0.0000000e+000  0.0000000e+000  0.0000000e+000  0.0000000e+000  0.0000000e+000  0.0000000e+000  0.0000000e+000  0.0000000e+000  0.0000000e+000  0.0000000e+000  0.0000000e+000  0.0000000e+000  0.0000000e+000  0.0000000e+000  0.0000000e+000  0.0000000e+000  0.0000000e+000  0.0000000e+000  0.0000000e+000  0.0000000e+000  0.0000000e+000  0.0000000e+000  0.0000000e+000  0.0000000e+000  0.0000000e+000  0.0000000e+000  0.0000000e+000  0.0000000e+000  0.0000000e+000  0.0000000e+000  0.0000000e+000  0.0000000e+000  0.0000000e+000  0.0000000e+000  0.0000000e+000  0.0000000e+000  0.0000000e+000  0.0000000e+000  0.0000000e+000  0.0000000e+000  0.0000000e+000  0.0000000e+000  0.0000000e+000  0.0000000e+000  0.0000000e+000  0.0000000e+000  0.0000000e+000  0.0000000e+000  0.0000000e+000  0.0000000e+000  0.0000000e+000  0.0000000e+000  0.0000000e+000  0.0000000e+000  0.0000000e+000  0.0000000e+000  0.0000000e+000  0.0000000e+000  0.0000000e+000  0.0000000e+000  0.0000000e+000  0.0000000e+000  0.0000000e+000  0.0000000e+000  0.0000000e+000  0.0000000e+000  0.0000000e+000  0.0000000e+000  0.0000000e+000  0.0000000e+000  0.0000000e+000  0.0000000e+000  0.0000000e+000  0.0000000e+000  0.0000000e+000  0.0000000e+000  0.0000000e+000  0.0000000e+000  0.0000000e+000  0.0000000e+000  0.0000000e+000  0.0000000e+000  0.0000000e+000  0.0000000e+000  0.0000000e+000  0.0000000e+000  0.0000000e+000  0.0000000e+000  0.0000000e+000  0.0000000e+000  0.0000000e+000  0.0000000e+000  0.0000000e+000  0.0000000e+000  0.0000000e+000  0.0000000e+000  0.0000000e+000  0.0000000e+000  0.0000000e+000  0.0000000e+000  0.0000000e+000  0.0000000e+000  0.0000000e+000  0.0000000e+000  0.0000000e+000  0.0000000e+000  0.0000000e+000  0.0000000e+000  0.0000000e+000  0.0000000e+000  0.0000000e+000  0.0000000e+000  0.0000000e+000  0.0000000e+000  0.0000000e+000  0.0000000e+000  0.0000000e+000  0.0000000e+000  0.0000000e+000  0.0000000e+000  0.0000000e+000  0.0000000e+000  0.0000000e+000  0.0000000e+000  0.0000000e+000  0.0000000e+000  0.0000000e+000  0.0000000e+000  0.0000000e+000  0.0000000e+000  0.0000000e+000  0.0000000e+000  0.0000000e+000  0.0000000e+000  0.0000000e+000  0.0000000e+000  0.0000000e+000  0.0000000e+000  0.0000000e+000  0.0000000e+000  0.0000000e+000  0.0000000e+000  0.0000000e+000  0.0000000e+000  0.0000000e+000  0.0000000e+000  0.0000000e+000  0.0000000e+000  0.0000000e+000  0.0000000e+000  0.0000000e+000  0.0000000e+000  0.0000000e+000  0.0000000e+000  0.0000000e+000  0.0000000e+000  0.0000000e+000  0.0000000e+000  0.0000000e+000  0.0000000e+000  0.0000000e+000  0.0000000e+000  0.0000000e+000  0.0000000e+000  0.0000000e+000  0.0000000e+000  0.0000000e+000  0.0000000e+000  0.0000000e+000  0.0000000e+000  0.0000000e+000  0.0000000e+000  0.0000000e+000  0.0000000e+000  0.0000000e+000  0.0000000e+000  0.0000000e+000  0.0000000e+000  0.0000000e+000  0.0000000e+000  0.0000000e+000  0.0000000e+000  0.0000000e+000  0.0000000e+000  0.0000000e+000  0.0000000e+000  0.0000000e+000  0.0000000e+000  0.0000000e+000  0.0000000e+000  0.0000000e+000  0.0000000e+000  0.0000000e+000  0.0000000e+000  0.0000000e+000  0.0000000e+000  0.0000000e+000  0.0000000e+000  0.0000000e+000  0.0000000e+000  0.0000000e+000  0.0000000e+000  0.0000000e+000  0.0000000e+000  0.0000000e+000  0.0000000e+000  0.0000000e+000  0.0000000e+000  0.0000000e+000  0.0000000e+000  0.0000000e+000  0.0000000e+000  0.0000000e+000  0.0000000e+000  0.0000000e+000  0.0000000e+000  0.0000000e+000  0.0000000e+000  0.0000000e+000  0.0000000e+000  0.0000000e+000  0.0000000e+000  0.0000000e+000  0.0000000e+000  0.0000000e+000  0.0000000e+000  0.0000000e+000  0.0000000e+000  0.0000000e+000  0.0000000e+000  0.0000000e+000  0.0000000e+000  0.0000000e+000  0.0000000e+000  0.0000000e+000  0.0000000e+000  0.0000000e+000  0.0000000e+000  0.0000000e+000  0.0000000e+000  0.0000000e+000  0.0000000e+000  0.0000000e+000  0.0000000e+000  0.0000000e+000  0.0000000e+000  0.0000000e+000  0.0000000e+000  0.0000000e+000  0.0000000e+000  0.0000000e+000  0.0000000e+000  0.0000000e+000  0.0000000e+000  0.0000000e+000  0.0000000e+000  0.0000000e+000  0.0000000e+000  0.0000000e+000  0.0000000e+000  0.0000000e+000  0.0000000e+000  0.0000000e+000  0.0000000e+000  0.0000000e+000  0.0000000e+000  0.0000000e+000  0.0000000e+000  0.0000000e+000  0.0000000e+000  0.0000000e+000  0.0000000e+000  0.0000000e+000  0.0000000e+000  0.0000000e+000  0.0000000e+000  0.0000000e+000  0.0000000e+000  0.0000000e+000  0.0000000e+000  0.0000000e+000  0.0000000e+000  0.0000000e+000  0.0000000e+000  0.0000000e+000  0.0000000e+000  0.0000000e+000  0.0000000e+000  0.0000000e+000  0.0000000e+000  0.0000000e+000  0.0000000e+000  0.0000000e+000  0.0000000e+000  0.0000000e+000  0.0000000e+000  0.0000000e+000  0.0000000e+000  0.0000000e+000  0.0000000e+000  0.0000000e+000  0.0000000e+000  0.0000000e+000  0.0000000e+000  0.0000000e+000  0.0000000e+000  0.0000000e+000  0.0000000e+000  0.0000000e+000  0.0000000e+000  0.0000000e+000  0.0000000e+000  0.0000000e+000  0.0000000e+000  0.0000000e+000  0.0000000e+000  0.0000000e+000  0.0000000e+000  0.0000000e+000  0.0000000e+000  0.0000000e+000  0.0000000e+000  0.0000000e+000  0.0000000e+000  0.0000000e+000  0.0000000e+000  0.0000000e+000  0.0000000e+000  0.0000000e+000  0.0000000e+000  0.0000000e+000  0.0000000e+000  0.0000000e+000  0.0000000e+000  0.0000000e+000  0.0000000e+000  0.0000000e+000  0.0000000e+000  0.0000000e+000  0.0000000e+000  0.0000000e+000  0.0000000e+000  0.0000000e+000  0.0000000e+000  0.0000000e+000  0.0000000e+000  0.0000000e+000  0.0000000e+000  0.0000000e+000  0.0000000e+000  0.0000000e+000  0.0000000e+000  0.0000000e+000  0.0000000e+000  0.0000000e+000  0.0000000e+000  0.0000000e+000  0.0000000e+000  0.0000000e+000  0.0000000e+000  0.0000000e+000  0.0000000e+000  0.0000000e+000  0.0000000e+000  0.0000000e+000  0.0000000e+000  0.0000000e+000  0.0000000e+000  0.0000000e+000  0.0000000e+000  0.0000000e+000  0.0000000e+000  0.0000000e+000  0.0000000e+000  0.0000000e+000  0.0000000e+000  0.0000000e+000  0.0000000e+000  0.0000000e+000  0.0000000e+000  0.0000000e+000  0.0000000e+000  0.0000000e+000  0.0000000e+000  0.0000000e+000  0.0000000e+000  0.0000000e+000  0.0000000e+000  0.0000000e+000  0.0000000e+000  0.0000000e+000  0.0000000e+000  0.0000000e+000  0.0000000e+000  0.0000000e+000
  0.0000000e+000  0.0000000e+000  0.0000000e+000  0.0000000e+000  0.0000000e+000  0.0000000e+000  0.0000000e+000  0.0000000e+000  0.0000000e+000  0.0000000e+000  0.0000000e+000  0.0000000e+000  0.0000000e+000  0.0000000e+000  0.0000000e+000  0.0000000e+000  0.0000000e+000  0.0000000e+000  0.0000000e+000  0.0000000e+000  0.0000000e+000  0.0000000e+000  0.0000000e+000  0.0000000e+000  0.0000000e+000  0.0000000e+000  0.0000000e+000  0.0000000e+000  0.0000000e+000  0.0000000e+000  0.0000000e+000  0.0000000e+000  0.0000000e+000  0.0000000e+000  0.0000000e+000  0.0000000e+000  0.0000000e+000  0.0000000e+000  0.0000000e+000  0.0000000e+000  0.0000000e+000  0.0000000e+000  0.0000000e+000  0.0000000e+000  0.0000000e+000  0.0000000e+000  0.0000000e+000  0.0000000e+000  0.0000000e+000  0.0000000e+000  0.0000000e+000  0.0000000e+000  0.0000000e+000  0.0000000e+000  0.0000000e+000  0.0000000e+000  0.0000000e+000  0.0000000e+000  0.0000000e+000  0.0000000e+000  0.0000000e+000  0.0000000e+000  0.0000000e+000  0.0000000e+000  0.0000000e+000  0.0000000e+000  0.0000000e+000  0.0000000e+000  0.0000000e+000  0.0000000e+000  0.0000000e+000  0.0000000e+000  0.0000000e+000  0.0000000e+000  0.0000000e+000  0.0000000e+000  0.0000000e+000  0.0000000e+000  0.0000000e+000  0.0000000e+000  0.0000000e+000  0.0000000e+000  0.0000000e+000  0.0000000e+000  0.0000000e+000  0.0000000e+000  0.0000000e+000  0.0000000e+000  0.0000000e+000  0.0000000e+000  0.0000000e+000  0.0000000e+000  0.0000000e+000  0.0000000e+000  1.1108997e-002  1.3533528e-001  6.0653066e-001  1.0000000e+000  6.0653066e-001  1.3533528e-001  1.1108997e-002  0.0000000e+000  0.0000000e+000  0.0000000e+000  0.0000000e+000  0.0000000e+000  0.0000000e+000  0.0000000e+000  0.0000000e+000  0.0000000e+000  0.0000000e+000  0.0000000e+000  0.0000000e+000  0.0000000e+000  0.0000000e+000  0.0000000e+000  0.0000000e+000  0.0000000e+000  0.0000000e+000  0.0000000e+000  0.0000000e+000  0.0000000e+000  0.0000000e+000  0.0000000e+000  0.0000000e+000  0.0000000e+000  0.0000000e+000  0.0000000e+000  0.0000000e+000  0.0000000e+000  0.0000000e+000  0.0000000e+000  0.0000000e+000  0.0000000e+000  0.0000000e+000  0.0000000e+000  0.0000000e+000  0.0000000e+000  0.0000000e+000  0.0000000e+000  0.0000000e+000  0.0000000e+000  0.0000000e+000  0.0000000e+000  0.0000000e+000  0.0000000e+000  0.0000000e+000  0.0000000e+000  0.0000000e+000  0.0000000e+000  0.0000000e+000  0.0000000e+000  0.0000000e+000  0.0000000e+000  0.0000000e+000  0.0000000e+000  0.0000000e+000  0.0000000e+000  0.0000000e+000  0.0000000e+000  0.0000000e+000  0.0000000e+000  0.0000000e+000  0.0000000e+000  0.0000000e+000  0.0000000e+000  0.0000000e+000  0.0000000e+000  0.0000000e+000  0.0000000e+000  0.0000000e+000  0.0000000e+000  0.0000000e+000  0.0000000e+000  0.0000000e+000  0.0000000e+000  0.0000000e+000  0.0000000e+000  0.0000000e+000  0.0000000e+000  0.0000000e+000  0.0000000e+000  0.0000000e+000  0.0000000e+000  0.0000000e+000  0.0000000e+000  0.0000000e+000  0.0000000e+000  0.0000000e+000  0.0000000e+000  0.0000000e+000  0.0000000e+000  0.0000000e+000  0.0000000e+000  0.0000000e+000  0.0000000e+000  0.0000000e+000  0.0000000e+000  0.0000000e+000  0.0000000e+000  0.0000000e+000  0.0000000e+000  0.0000000e+000  0.0000000e+000  0.0000000e+000  0.0000000e+000  0.0000000e+000  0.0000000e+000  0.0000000e+000  0.0000000e+000  0.0000000e+000  0.0000000e+000  0.0000000e+000  0.0000000e+000  0.0000000e+000  0.0000000e+000  0.0000000e+000  0.0000000e+000  0.0000000e+000  0.0000000e+000  0.0000000e+000  0.0000000e+000  0.0000000e+000  0.0000000e+000  0.0000000e+000  0.0000000e+000  0.0000000e+000  0.0000000e+000  0.0000000e+000  0.0000000e+000  0.0000000e+000  0.0000000e+000  0.0000000e+000  0.0000000e+000  0.0000000e+000  0.0000000e+000  0.0000000e+000  0.0000000e+000  0.0000000e+000  0.0000000e+000  0.0000000e+000  0.0000000e+000  0.0000000e+000  0.0000000e+000  0.0000000e+000  0.0000000e+000  0.0000000e+000  0.0000000e+000  0.0000000e+000  0.0000000e+000  0.0000000e+000  0.0000000e+000  0.0000000e+000  0.0000000e+000  0.0000000e+000  0.0000000e+000  0.0000000e+000  0.0000000e+000  0.0000000e+000  0.0000000e+000  0.0000000e+000  0.0000000e+000  0.0000000e+000  0.0000000e+000  0.0000000e+000  0.0000000e+000  0.0000000e+000  0.0000000e+000  0.0000000e+000  0.0000000e+000  0.0000000e+000  0.0000000e+000  0.0000000e+000  0.0000000e+000  0.0000000e+000  0.0000000e+000  0.0000000e+000  0.0000000e+000  0.0000000e+000  0.0000000e+000  0.0000000e+000  0.0000000e+000  0.0000000e+000  0.0000000e+000  0.0000000e+000  0.0000000e+000  0.0000000e+000  0.0000000e+000  0.0000000e+000  0.0000000e+000  0.0000000e+000  0.0000000e+000  0.0000000e+000  0.0000000e+000  0.0000000e+000  0.0000000e+000  0.0000000e+000  0.0000000e+000  0.0000000e+000  0.0000000e+000  0.0000000e+000  0.0000000e+000  0.0000000e+000  0.0000000e+000  0.0000000e+000  0.0000000e+000  0.0000000e+000  0.0000000e+000  0.0000000e+000  0.0000000e+000  0.0000000e+000  0.0000000e+000  0.0000000e+000  0.0000000e+000  0.0000000e+000  0.0000000e+000  0.0000000e+000  0.0000000e+000  0.0000000e+000  0.0000000e+000  0.0000000e+000  0.0000000e+000  0.0000000e+000  0.0000000e+000  0.0000000e+000  0.0000000e+000  0.0000000e+000  0.0000000e+000  0.0000000e+000  0.0000000e+000  0.0000000e+000  0.0000000e+000  0.0000000e+000  0.0000000e+000  0.0000000e+000  0.0000000e+000  0.0000000e+000  0.0000000e+000  0.0000000e+000  0.0000000e+000  0.0000000e+000  0.0000000e+000  0.0000000e+000  0.0000000e+000  0.0000000e+000  0.0000000e+000  0.0000000e+000  0.0000000e+000  0.0000000e+000  0.0000000e+000  0.0000000e+000  0.0000000e+000  0.0000000e+000  0.0000000e+000  0.0000000e+000  0.0000000e+000  0.0000000e+000  0.0000000e+000  0.0000000e+000  0.0000000e+000  0.0000000e+000  0.0000000e+000  0.0000000e+000  0.0000000e+000  0.0000000e+000  0.0000000e+000  0.0000000e+000  0.0000000e+000  0.0000000e+000  0.0000000e+000  0.0000000e+000  0.0000000e+000  0.0000000e+000  0.0000000e+000  0.0000000e+000  0.0000000e+000  0.0000000e+000  0.0000000e+000  0.0000000e+000  0.0000000e+000  0.0000000e+000  0.0000000e+000  0.0000000e+000  0.0000000e+000  0.0000000e+000  0.0000000e+000  0.0000000e+000  0.0000000e+000  0.0000000e+000  0.0000000e+000  0.0000000e+000  0.0000000e+000  0.0000000e+000  0.0000000e+000  0.0000000e+000  0.0000000e+000  0.0000000e+000  0.0000000e+000  0.0000000e+000  0.0000000e+000  0.0000000e+000  0.0000000e+000  0.0000000e+000  0.0000000e+000  0.0000000e+000  0.0000000e+000  0.0000000e+000  0.0000000e+000  0.0000000e+000  0.0000000e+000  0.0000000e+000  0.0000000e+000  0.0000000e+000  0.0000000e+000  0.0000000e+000  0.0000000e+000  0.0000000e+000  0.0000000e+000  0.0000000e+000  0.0000000e+000  0.0000000e+000  0.0000000e+000  0.0000000e+000  0.0000000e+000  0.0000000e+000  0.0000000e+000  0.0000000e+000  0.0000000e+000  0.0000000e+000  0.0000000e+000  0.0000000e+000  0.0000000e+000  0.0000000e+000  0.0000000e+000  0.0000000e+000  0.0000000e+000  0.0000000e+000  0.0000000e+000  0.0000000e+000  0.0000000e+000  0.0000000e+000  0.0000000e+000  0.0000000e+000  0.0000000e+000  0.0000000e+000  0.0000000e+000  0.0000000e+000  0.0000000e+000  0.0000000e+000  0.0000000e+000  0.0000000e+000  0.0000000e+000  0.0000000e+000  0.0000000e+000  0.0000000e+000  0.0000000e+000  0.0000000e+000  0.0000000e+000  0.0000000e+000  0.0000000e+000  0.0000000e+000  0.0000000e+000  0.0000000e+000  0.0000000e+000  0.0000000e+000  0.0000000e+000  0.0000000e+000  0.0000000e+000  0.0000000e+000  0.0000000e+000  0.0000000e+000  0.0000000e+000  0.0000000e+000  0.0000000e+000  0.0000000e+000  0.0000000e+000  0.0000000e+000  0.0000000e+000  0.0000000e+000  0.0000000e+000  0.0000000e+000  0.0000000e+000  0.0000000e+000  0.0000000e+000  0.0000000e+000  0.0000000e+000  0.0000000e+000  0.0000000e+000  0.0000000e+000  0.0000000e+000  0.0000000e+000  0.0000000e+000  0.0000000e+000  0.0000000e+000  0.0000000e+000  0.0000000e+000  0.0000000e+000  0.0000000e+000  0.0000000e+000  0.0000000e+000  0.0000000e+000  0.0000000e+000  0.0000000e+000  0.0000000e+000  0.0000000e+000  0.0000000e+000  0.0000000e+000  0.0000000e+000  0.0000000e+000  0.0000000e+000  0.0000000e+000  0.0000000e+000  0.0000000e+000  0.0000000e+000  0.0000000e+000  0.0000000e+000  0.0000000e+000  0.0000000e+000  0.0000000e+000  0.0000000e+000  0.0000000e+000  0.0000000e+000  0.0000000e+000  0.0000000e+000  0.0000000e+000  0.0000000e+000  0.0000000e+000  0.0000000e+000  0.0000000e+000  0.0000000e+000  0.0000000e+000  0.0000000e+000  0.0000000e+000  0.0000000e+000  0.0000000e+000  0.0000000e+000  0.0000000e+000  0.0000000e+000  0.0000000e+000  0.0000000e+000  0.0000000e+000  0.0000000e+000  0.0000000e+000  0.0000000e+000  0.0000000e+000  0.0000000e+000  0.0000000e+000  0.0000000e+000  0.0000000e+000  0.0000000e+000  0.0000000e+000  0.0000000e+000  0.0000000e+000  0.0000000e+000  0.0000000e+000  0.0000000e+000  0.0000000e+000  0.0000000e+000  0.0000000e+000  0.0000000e+000  0.0000000e+000  0.0000000e+000  0.0000000e+000  0.0000000e+000  0.0000000e+000  0.0000000e+000  0.0000000e+000  0.0000000e+000  0.0000000e+000  0.0000000e+000  0.0000000e+000  0.0000000e+000  0.0000000e+000  0.0000000e+000  0.0000000e+000  0.0000000e+000  0.0000000e+000  0.0000000e+000  0.0000000e+000  0.0000000e+000  0.0000000e+000  0.0000000e+000  0.0000000e+000  0.0000000e+000  0.0000000e+000  0.0000000e+000  0.0000000e+000  0.0000000e+000  0.0000000e+000  0.0000000e+000  0.0000000e+000  0.0000000e+000  0.0000000e+000  0.0000000e+000  0.0000000e+000  0.0000000e+000  0.0000000e+000  0.0000000e+000  0.0000000e+000  0.0000000e+000
  0.0000000e+000  0.0000000e+000  0.0000000e+000  0.0000000e+000  0.0000000e+000  0.0000000e+000  0.0000000e+000  0.0000000e+000  0.0000000e+000  0.0000000e+000  0.0000000e+000  0.0000000e+000  0.0000000e+000  0.0000000e+000  0.0000000e+000  0.0000000e+000  0.0000000e+000  0.0000000e+000  0.0000000e+000  0.0000000e+000  0.0000000e+000  0.0000000e+000  0.0000000e+000  0.0000000e+000  0.0000000e+000  0.0000000e+000  0.0000000e+000  0.0000000e+000  0.0000000e+000  0.0000000e+000  0.0000000e+000  0.0000000e+000  0.0000000e+000  0.0000000e+000  0.0000000e+000  0.0000000e+000  0.0000000e+000  0.0000000e+000  0.0000000e+000  0.0000000e+000  0.0000000e+000  0.0000000e+000  0.0000000e+000  0.0000000e+000  0.0000000e+000  0.0000000e+000  0.0000000e+000  0.0000000e+000  0.0000000e+000  0.0000000e+000  0.0000000e+000  0.0000000e+000  0.0000000e+000  0.0000000e+000  0.0000000e+000  0.0000000e+000  0.0000000e+000  0.0000000e+000  0.0000000e+000  0.0000000e+000  0.0000000e+000  0.0000000e+000  0.0000000e+000  0.0000000e+000  0.0000000e+000  0.0000000e+000  0.0000000e+000  0.0000000e+000  0.0000000e+000  0.0000000e+000  0.0000000e+000  0.0000000e+000  0.0000000e+000  0.0000000e+000  0.0000000e+000  0.0000000e+000  0.0000000e+000  0.0000000e+000  0.0000000e+000  0.0000000e+000  0.0000000e+000  0.0000000e+000  0.0000000e+000  0.0000000e+000  0.0000000e+000  0.0000000e+000  0.0000000e+000  0.0000000e+000  0.0000000e+000  0.0000000e+000  0.0000000e+000  0.0000000e+000  0.0000000e+000  0.0000000e+000  0.0000000e+000  0.0000000e+000  0.0000000e+000  1.1108997e-002  1.3533528e-001  6.0653066e-001  1.0000000e+000  6.0653066e-001  1.3533528e-001  1.1108997e-002  0.0000000e+000  0.0000000e+000  0.0000000e+000  0.0000000e+000  0.0000000e+000  0.0000000e+000  0.0000000e+000  0.0000000e+000  0.0000000e+000  0.0000000e+000  0.0000000e+000  0.0000000e+000  0.0000000e+000  0.0000000e+000  0.0000000e+000  0.0000000e+000  0.0000000e+000  0.0000000e+000  0.0000000e+000  0.0000000e+000  0.0000000e+000  0.0000000e+000  0.0000000e+000  0.0000000e+000  0.0000000e+000  0.0000000e+000  0.0000000e+000  0.0000000e+000  0.0000000e+000  0.0000000e+000  0.0000000e+000  0.0000000e+000  0.0000000e+000  0.0000000e+000  0.0000000e+000  0.0000000e+000  0.0000000e+000  0.0000000e+000  0.0000000e+000  0.0000000e+000  0.0000000e+000  0.0000000e+000  0.0000000e+000  0.0000000e+000  0.0000000e+000  0.0000000e+000  0.0000000e+000  0.0000000e+000  0.0000000e+000  0.0000000e+000  0.0000000e+000  0.0000000e+000  0.0000000e+000  0.0000000e+000  0.0000000e+000  0.0000000e+000  0.0000000e+000  0.0000000e+000  0.0000000e+000  0.0000000e+000  0.0000000e+000  0.0000000e+000  0.0000000e+000  0.0000000e+000  0.0000000e+000  0.0000000e+000  0.0000000e+000  0.0000000e+000  0.0000000e+000  0.0000000e+000  0.0000000e+000  0.0000000e+000  0.0000000e+000  0.0000000e+000  0.0000000e+000  0.0000000e+000  0.0000000e+000  0.0000000e+000  0.0000000e+000  0.0000000e+000  0.0000000e+000  0.0000000e+000  0.0000000e+000  0.0000000e+000  0.0000000e+000  0.0000000e+000  0.0000000e+000  0.0000000e+000  0.0000000e+000  0.0000000e+000  0.0000000e+000  0.0000000e+000  0.0000000e+000  0.0000000e+000  0.0000000e+000  0.0000000e+000  0.0000000e+000  0.0000000e+000  0.0000000e+000  0.0000000e+000  0.0000000e+000  0.0000000e+000  0.0000000e+000  0.0000000e+000  0.0000000e+000  0.0000000e+000  0.0000000e+000  0.0000000e+000  0.0000000e+000  0.0000000e+000  0.0000000e+000  0.0000000e+000  0.0000000e+000  0.0000000e+000  0.0000000e+000  0.0000000e+000  0.0000000e+000  0.0000000e+000  0.0000000e+000  0.0000000e+000  0.0000000e+000  0.0000000e+000  0.0000000e+000  0.0000000e+000  0.0000000e+000  0.0000000e+000  0.0000000e+000  0.0000000e+000  0.0000000e+000  0.0000000e+000  0.0000000e+000  0.0000000e+000  0.0000000e+000  0.0000000e+000  0.0000000e+000  0.0000000e+000  0.0000000e+000  0.0000000e+000  0.0000000e+000  0.0000000e+000  0.0000000e+000  0.0000000e+000  0.0000000e+000  0.0000000e+000  0.0000000e+000  0.0000000e+000  0.0000000e+000  0.0000000e+000  0.0000000e+000  0.0000000e+000  0.0000000e+000  0.0000000e+000  0.0000000e+000  0.0000000e+000  0.0000000e+000  0.0000000e+000  0.0000000e+000  0.0000000e+000  0.0000000e+000  0.0000000e+000  0.0000000e+000  0.0000000e+000  0.0000000e+000  0.0000000e+000  0.0000000e+000  0.0000000e+000  0.0000000e+000  0.0000000e+000  0.0000000e+000  0.0000000e+000  0.0000000e+000  0.0000000e+000  0.0000000e+000  0.0000000e+000  0.0000000e+000  0.0000000e+000  0.0000000e+000  0.0000000e+000  0.0000000e+000  0.0000000e+000  0.0000000e+000  0.0000000e+000  0.0000000e+000  0.0000000e+000  0.0000000e+000  0.0000000e+000  0.0000000e+000  0.0000000e+000  0.0000000e+000  0.0000000e+000  0.0000000e+000  0.0000000e+000  0.0000000e+000  0.0000000e+000  0.0000000e+000  0.0000000e+000  0.0000000e+000  0.0000000e+000  0.0000000e+000  0.0000000e+000  0.0000000e+000  0.0000000e+000  0.0000000e+000  0.0000000e+000  0.0000000e+000  0.0000000e+000  0.0000000e+000  0.0000000e+000  0.0000000e+000  0.0000000e+000  0.0000000e+000  0.0000000e+000  0.0000000e+000  0.0000000e+000  0.0000000e+000  0.0000000e+000  0.0000000e+000  0.0000000e+000  0.0000000e+000  0.0000000e+000  0.0000000e+000  0.0000000e+000  0.0000000e+000  0.0000000e+000  0.0000000e+000  0.0000000e+000  0.0000000e+000  0.0000000e+000  0.0000000e+000  0.0000000e+000  0.0000000e+000  0.0000000e+000  0.0000000e+000  0.0000000e+000  0.0000000e+000  0.0000000e+000  0.0000000e+000  0.0000000e+000  0.0000000e+000  0.0000000e+000  0.0000000e+000  0.0000000e+000  0.0000000e+000  0.0000000e+000  0.0000000e+000  0.0000000e+000  0.0000000e+000  0.0000000e+000  0.0000000e+000  0.0000000e+000  0.0000000e+000  0.0000000e+000  0.0000000e+000  0.0000000e+000  0.0000000e+000  0.0000000e+000  0.0000000e+000  0.0000000e+000  0.0000000e+000  0.0000000e+000  0.0000000e+000  0.0000000e+000  0.0000000e+000  0.0000000e+000  0.0000000e+000  0.0000000e+000  0.0000000e+000  0.0000000e+000  0.0000000e+000  0.0000000e+000  0.0000000e+000  0.0000000e+000  0.0000000e+000  0.0000000e+000  0.0000000e+000  0.0000000e+000  0.0000000e+000  0.0000000e+000  0.0000000e+000  0.0000000e+000  0.0000000e+000  0.0000000e+000  0.0000000e+000  0.0000000e+000  0.0000000e+000  0.0000000e+000  0.0000000e+000  0.0000000e+000  0.0000000e+000  0.0000000e+000  0.0000000e+000  0.0000000e+000  0.0000000e+000  0.0000000e+000  0.0000000e+000  0.0000000e+000  0.0000000e+000  0.0000000e+000  0.0000000e+000  0.0000000e+000  0.0000000e+000  0.0000000e+000  0.0000000e+000  0.0000000e+000  0.0000000e+000  0.0000000e+000  0.0000000e+000  0.0000000e+000  0.0000000e+000  0.0000000e+000  0.0000000e+000  0.0000000e+000  0.0000000e+000  0.0000000e+000  0.0000000e+000  0.0000000e+000  0.0000000e+000  0.0000000e+000  0.0000000e+000  0.0000000e+000  0.0000000e+000  0.0000000e+000  0.0000000e+000  0.0000000e+000  0.0000000e+000  0.0000000e+000  0.0000000e+000  0.0000000e+000  0.0000000e+000  0.0000000e+000  0.0000000e+000  0.0000000e+000  0.0000000e+000  0.0000000e+000  0.0000000e+000  0.0000000e+000  0.0000000e+000  0.0000000e+000  0.0000000e+000  0.0000000e+000  0.0000000e+000  0.0000000e+000  0.0000000e+000  0.0000000e+000  0.0000000e+000  0.0000000e+000  0.0000000e+000  0.0000000e+000  0.0000000e+000  0.0000000e+000  0.0000000e+000  0.0000000e+000  0.0000000e+000  0.0000000e+000  0.0000000e+000  0.0000000e+000  0.0000000e+000  0.0000000e+000  0.0000000e+000  0.0000000e+000  0.0000000e+000  0.0000000e+000  0.0000000e+000  0.0000000e+000  0.0000000e+000  0.0000000e+000  0.0000000e+000  0.0000000e+000  0.0000000e+000  0.0000000e+000  0.0000000e+000  0.0000000e+000  0.0000000e+000  0.0000000e+000  0.0000000e+000  0.0000000e+000  0.0000000e+000  0.0000000e+000  0.0000000e+000  0.0000000e+000  0.0000000e+000  0.0000000e+000  0.0000000e+000  0.0000000e+000  0.0000000e+000  0.0000000e+000  0.0000000e+000  0.0000000e+000  0.0000000e+000  0.0000000e+000  0.0000000e+000  0.0000000e+000  0.0000000e+000  0.0000000e+000  0.0000000e+000  0.0000000e+000  0.0000000e+000  0.0000000e+000  0.0000000e+000  0.0000000e+000  0.0000000e+000  0.0000000e+000  0.0000000e+000  0.0000000e+000  0.0000000e+000  0.0000000e+000  0.0000000e+000  0.0000000e+000  0.0000000e+000  0.0000000e+000  0.0000000e+000  0.0000000e+000  0.0000000e+000  0.0000000e+000  0.0000000e+000  0.0000000e+000  0.0000000e+000  0.0000000e+000  0.0000000e+000  0.0000000e+000  0.0000000e+000  0.0000000e+000  0.0000000e+000  0.0000000e+000  0.0000000e+000  0.0000000e+000  0.0000000e+000  0.0000000e+000  0.0000000e+000  0.0000000e+000  0.0000000e+000  0.0000000e+000  0.0000000e+000  0.0000000e+000  0.0000000e+000  0.0000000e+000  0.0000000e+000  0.0000000e+000  0.0000000e+000  0.0000000e+000  0.0000000e+000  0.0000000e+000  0.0000000e+000  0.0000000e+000  0.0000000e+000  0.0000000e+000  0.0000000e+000  0.0000000e+000  0.0000000e+000  0.0000000e+000  0.0000000e+000  0.0000000e+000  0.0000000e+000  0.0000000e+000  0.0000000e+000  0.0000000e+000  0.0000000e+000  0.0000000e+000  0.0000000e+000  0.0000000e+000  0.0000000e+000  0.0000000e+000  0.0000000e+000  0.0000000e+000  0.0000000e+000  0.0000000e+000  0.0000000e+000  0.0000000e+000  0.0000000e+000  0.0000000e+000  0.0000000e+000  0.0000000e+000  0.0000000e+000  0.0000000e+000  0.0000000e+000  0.0000000e+000  0.0000000e+000  0.0000000e+000  0.0000000e+000  0.0000000e+000  0.0000000e+000  0.0000000e+000  0.0000000e+000  0.0000000e+000  0.0000000e+000  0.0000000e+000  0.0000000e+000  0.0000000e+000  0.0000000e+000  0.0000000e+000  0.0000000e+000  0.0000000e+000  0.0000000e+000  0.0000000e+000  0.0000000e+000  0.0000000e+000
  0.0000000e+000  0.0000000e+000  0.0000000e+000  0.0000000e+000  0.0000000e+000  0.0000000e+000  0.0000000e+000  0.0000000e+000  0.0000000e+000  0.0000000e+000  0.0000000e+000  0.0000000e+000  0.0000000e+000  0.0000000e+000  0.0000000e+000  0.0000000e+000  0.0000000e+000  0.0000000e+000  0.0000000e+000  0.0000000e+000  0.0000000e+000  0.0000000e+000  0.0000000e+000  0.0000000e+000  0.0000000e+000  0.0000000e+000  0.0000000e+000  0.0000000e+000  0.0000000e+000  0.0000000e+000  0.0000000e+000  0.0000000e+000  0.0000000e+000  0.0000000e+000  0.0000000e+000  0.0000000e+000  0.0000000e+000  0.0000000e+000  0.0000000e+000  0.0000000e+000  0.0000000e+000  0.0000000e+000  0.0000000e+000  0.0000000e+000  0.0000000e+000  0.0000000e+000  0.0000000e+000  0.0000000e+000  0.0000000e+000  0.0000000e+000  0.0000000e+000  0.0000000e+000  0.0000000e+000  0.0000000e+000  0.0000000e+000  0.0000000e+000  0.0000000e+000  0.0000000e+000  0.0000000e+000  0.0000000e+000  0.0000000e+000  0.0000000e+000  0.0000000e+000  0.0000000e+000  0.0000000e+000  0.0000000e+000  0.0000000e+000  0.0000000e+000  0.0000000e+000  0.0000000e+000  0.0000000e+000  0.0000000e+000  0.0000000e+000  0.0000000e+000  0.0000000e+000  0.0000000e+000  0.0000000e+000  0.0000000e+000  0.0000000e+000  0.0000000e+000  0.0000000e+000  0.0000000e+000  0.0000000e+000  0.0000000e+000  0.0000000e+000  0.0000000e+000  0.0000000e+000  0.0000000e+000  0.0000000e+000  0.0000000e+000  0.0000000e+000  0.0000000e+000  0.0000000e+000  0.0000000e+000  0.0000000e+000  0.0000000e+000  0.0000000e+000  0.0000000e+000  0.0000000e+000  0.0000000e+000  1.1108997e-002  1.3533528e-001  6.0653066e-001  1.0000000e+000  6.0653066e-001  1.3533528e-001  1.1108997e-002  0.0000000e+000  0.0000000e+000  0.0000000e+000  0.0000000e+000  0.0000000e+000  0.0000000e+000  0.0000000e+000  0.0000000e+000  0.0000000e+000  0.0000000e+000  0.0000000e+000  0.0000000e+000  0.0000000e+000  0.0000000e+000  0.0000000e+000  0.0000000e+000  0.0000000e+000  0.0000000e+000  0.0000000e+000  0.0000000e+000  0.0000000e+000  0.0000000e+000  0.0000000e+000  0.0000000e+000  0.0000000e+000  0.0000000e+000  0.0000000e+000  0.0000000e+000  0.0000000e+000  0.0000000e+000  0.0000000e+000  0.0000000e+000  0.0000000e+000  0.0000000e+000  0.0000000e+000  0.0000000e+000  0.0000000e+000  0.0000000e+000  0.0000000e+000  0.0000000e+000  0.0000000e+000  0.0000000e+000  0.0000000e+000  0.0000000e+000  0.0000000e+000  0.0000000e+000  0.0000000e+000  0.0000000e+000  0.0000000e+000  0.0000000e+000  0.0000000e+000  0.0000000e+000  0.0000000e+000  0.0000000e+000  0.0000000e+000  0.0000000e+000  0.0000000e+000  0.0000000e+000  0.0000000e+000  0.0000000e+000  0.0000000e+000  0.0000000e+000  0.0000000e+000  0.0000000e+000  0.0000000e+000  0.0000000e+000  0.0000000e+000  0.0000000e+000  0.0000000e+000  0.0000000e+000  0.0000000e+000  0.0000000e+000  0.0000000e+000  0.0000000e+000  0.0000000e+000  0.0000000e+000  0.0000000e+000  0.0000000e+000  0.0000000e+000  0.0000000e+000  0.0000000e+000  0.0000000e+000  0.0000000e+000  0.0000000e+000  0.0000000e+000  0.0000000e+000  0.0000000e+000  0.0000000e+000  0.0000000e+000  0.0000000e+000  0.0000000e+000  0.0000000e+000  0.0000000e+000  0.0000000e+000  0.0000000e+000  0.0000000e+000  0.0000000e+000  0.0000000e+000  0.0000000e+000  0.0000000e+000  0.0000000e+000  0.0000000e+000  0.0000000e+000  0.0000000e+000  0.0000000e+000  0.0000000e+000  0.0000000e+000  0.0000000e+000  0.0000000e+000  0.0000000e+000  0.0000000e+000  0.0000000e+000  0.0000000e+000  0.0000000e+000  0.0000000e+000  0.0000000e+000  0.0000000e+000  0.0000000e+000  0.0000000e+000  0.0000000e+000  0.0000000e+000  0.0000000e+000  0.0000000e+000  0.0000000e+000  0.0000000e+000  0.0000000e+000  0.0000000e+000  0.0000000e+000  0.0000000e+000  0.0000000e+000  0.0000000e+000  0.0000000e+000  0.0000000e+000  0.0000000e+000  0.0000000e+000  0.0000000e+000  0.0000000e+000  0.0000000e+000  0.0000000e+000  0.0000000e+000  0.0000000e+000  0.0000000e+000  0.0000000e+000  0.0000000e+000  0.0000000e+000  0.0000000e+000  0.0000000e+000  0.0000000e+000  0.0000000e+000  0.0000000e+000  0.0000000e+000  0.0000000e+000  0.0000000e+000  0.0000000e+000  0.0000000e+000  0.0000000e+000  0.0000000e+000  0.0000000e+000  0.0000000e+000  0.0000000e+000  0.0000000e+000  0.0000000e+000  0.0000000e+000  0.0000000e+000  0.0000000e+000  0.0000000e+000  0.0000000e+000  0.0000000e+000  0.0000000e+000  0.0000000e+000  0.0000000e+000  0.0000000e+000  0.0000000e+000  0.0000000e+000  0.0000000e+000  0.0000000e+000  0.0000000e+000  0.0000000e+000  0.0000000e+000  0.0000000e+000  0.0000000e+000  0.0000000e+000  0.0000000e+000  0.0000000e+000  0.0000000e+000  0.0000000e+000  0.0000000e+000  0.0000000e+000  0.0000000e+000  0.0000000e+000  0.0000000e+000  0.0000000e+000  0.0000000e+000  0.0000000e+000  0.0000000e+000  0.0000000e+000  0.0000000e+000  0.0000000e+000  0.0000000e+000  0.0000000e+000  0.0000000e+000  0.0000000e+000  0.0000000e+000  0.0000000e+000  0.0000000e+000  0.0000000e+000  0.0000000e+000  0.0000000e+000  0.0000000e+000  0.0000000e+000  0.0000000e+000  0.0000000e+000  0.0000000e+000  0.0000000e+000  0.0000000e+000  0.0000000e+000  0.0000000e+000  0.0000000e+000  0.0000000e+000  0.0000000e+000  0.0000000e+000  0.0000000e+000  0.0000000e+000  0.0000000e+000  0.0000000e+000  0.0000000e+000  0.0000000e+000  0.0000000e+000  0.0000000e+000  0.0000000e+000  0.0000000e+000  0.0000000e+000  0.0000000e+000  0.0000000e+000  0.0000000e+000  0.0000000e+000  0.0000000e+000  0.0000000e+000  0.0000000e+000  0.0000000e+000  0.0000000e+000  0.0000000e+000  0.0000000e+000  0.0000000e+000  0.0000000e+000  0.0000000e+000  0.0000000e+000  0.0000000e+000  0.0000000e+000  0.0000000e+000  0.0000000e+000  0.0000000e+000  0.0000000e+000  0.0000000e+000  0.0000000e+000  0.0000000e+000  0.0000000e+000  0.0000000e+000  0.0000000e+000  0.0000000e+000  0.0000000e+000  0.0000000e+000  0.0000000e+000  0.0000000e+000  0.0000000e+000  0.0000000e+000  0.0000000e+000  0.0000000e+000  0.0000000e+000  0.0000000e+000  0.0000000e+000  0.0000000e+000  0.0000000e+000  0.0000000e+000  0.0000000e+000  0.0000000e+000  0.0000000e+000  0.0000000e+000  0.0000000e+000  0.0000000e+000  0.0000000e+000  0.0000000e+000  0.0000000e+000  0.0000000e+000  0.0000000e+000  0.0000000e+000  0.0000000e+000  0.0000000e+000  0.0000000e+000  0.0000000e+000  0.0000000e+000  0.0000000e+000  0.0000000e+000  0.0000000e+000  0.0000000e+000  0.0000000e+000  0.0000000e+000  0.0000000e+000  0.0000000e+000  0.0000000e+000  0.0000000e+000  0.0000000e+000  0.0000000e+000  0.0000000e+000  0.0000000e+000  0.0000000e+000  0.0000000e+000  0.0000000e+000  0.0000000e+000  0.0000000e+000  0.0000000e+000  0.0000000e+000  0.0000000e+000  0.0000000e+000  0.0000000e+000  0.0000000e+000  0.0000000e+000  0.0000000e+000  0.0000000e+000  0.0000000e+000  0.0000000e+000  0.0000000e+000  0.0000000e+000  0.0000000e+000  0.0000000e+000  0.0000000e+000  0.0000000e+000  0.0000000e+000  0.0000000e+000  0.0000000e+000  0.0000000e+000  0.0000000e+000  0.0000000e+000  0.0000000e+000  0.0000000e+000  0.0000000e+000  0.0000000e+000  0.0000000e+000  0.0000000e+000  0.0000000e+000  0.0000000e+000  0.0000000e+000  0.0000000e+000  0.0000000e+000  0.0000000e+000  0.0000000e+000  0.0000000e+000  0.0000000e+000  0.0000000e+000  0.0000000e+000  0.0000000e+000  0.0000000e+000  0.0000000e+000  0.0000000e+000  0.0000000e+000  0.0000000e+000  0.0000000e+000  0.0000000e+000  0.0000000e+000  0.0000000e+000  0.0000000e+000  0.0000000e+000  0.0000000e+000  0.0000000e+000  0.0000000e+000  0.0000000e+000  0.0000000e+000  0.0000000e+000  0.0000000e+000  0.0000000e+000  0.0000000e+000  0.0000000e+000  0.0000000e+000  0.0000000e+000  0.0000000e+000  0.0000000e+000  0.0000000e+000  0.0000000e+000  0.0000000e+000  0.0000000e+000  0.0000000e+000  0.0000000e+000  0.0000000e+000  0.0000000e+000  0.0000000e+000  0.0000000e+000  0.0000000e+000  0.0000000e+000  0.0000000e+000  0.0000000e+000  0.0000000e+000  0.0000000e+000  0.0000000e+000  0.0000000e+000  0.0000000e+000  0.0000000e+000  0.0000000e+000  0.0000000e+000  0.0000000e+000  0.0000000e+000  0.0000000e+000  0.0000000e+000  0.0000000e+000  0.0000000e+000  0.0000000e+000  0.0000000e+000  0.0000000e+000  0.0000000e+000  0.0000000e+000  0.0000000e+000  0.0000000e+000  0.0000000e+000  0.0000000e+000  0.0000000e+000  0.0000000e+000  0.0000000e+000  0.0000000e+000  0.0000000e+000  0.0000000e+000  0.0000000e+000  0.0000000e+000  0.0000000e+000  0.0000000e+000  0.0000000e+000  0.0000000e+000  0.0000000e+000  0.0000000e+000  0.0000000e+000  0.0000000e+000  0.0000000e+000  0.0000000e+000  0.0000000e+000  0.0000000e+000  0.0000000e+000  0.0000000e+000  0.0000000e+000  0.0000000e+000  0.0000000e+000  0.0000000e+000  0.0000000e+000  0.0000000e+000  0.0000000e+000  0.0000000e+000  0.0000000e+000  0.0000000e+000  0.0000000e+000  0.0000000e+000  0.0000000e+000  0.0000000e+000  0.0000000e+000  0.0000000e+000  0.0000000e+000  0.0000000e+000  0.0000000e+000  0.0000000e+000  0.0000000e+000  0.0000000e+000  0.0000000e+000  0.0000000e+000  0.0000000e+000  0.0000000e+000  0.0000000e+000  0.0000000e+000  0.0000000e+000  0.0000000e+000  0.0000000e+000  0.0000000e+000  0.0000000e+000  0.0000000e+000  0.0000000e+000  0.0000000e+000  0.0000000e+000  0.0000000e+000  0.0000000e+000  0.0000000e+000  0.0000000e+000  0.0000000e+000  0.0000000e+000  0.0000000e+000  0.0000000e+000  0.0000000e+000  0.0000000e+000  0.0000000e+000  0.0000000e+000  0.0000000e+000  0.0000000e+000  0.0000000e+000  0.0000000e+000  0.0000000e+000  0.0000000e+000  0.0000000e+000  0.0000000e+000  0.0000000e+000
  0.0000000e+000  0.0000000e+000  0.0000000e+000  0.0000000e+000  0.0000000e+000  0.0000000e+000  0.0000000e+000  0.0000000e+000  0.0000000e+000  0.0000000e+000  0.0000000e+000  0.0000000e+000  0.0000000e+000  0.0000000e+000  0.0000000e+000  0.0000000e+000  0.0000000e+000  0.0000000e+000  0.0000000e+000  0.0000000e+000  0.0000000e+000  0.0000000e+000  0.0000000e+000  0.0000000e+000  0.0000000e+000  0.0000000e+000  0.0000000e+000  0.0000000e+000  0.0000000e+000  0.0000000e+000  0.0000000e+000  0.0000000e+000  0.0000000e+000  0.0000000e+000  0.0000000e+000  0.0000000e+000  0.0000000e+000  0.0000000e+000  0.0000000e+000  0.0000000e+000  0.0000000e+000  0.0000000e+000  0.0000000e+000  0.0000000e+000  0.0000000e+000  0.0000000e+000  0.0000000e+000  0.0000000e+000  0.0000000e+000  0.0000000e+000  0.0000000e+000  0.0000000e+000  0.0000000e+000  0.0000000e+000  0.0000000e+000  0.0000000e+000  0.0000000e+000  0.0000000e+000  0.0000000e+000  0.0000000e+000  0.0000000e+000  0.0000000e+000  0.0000000e+000  0.0000000e+000  0.0000000e+000  0.0000000e+000  0.0000000e+000  0.0000000e+000  0.0000000e+000  0.0000000e+000  0.0000000e+000  0.0000000e+000  0.0000000e+000  0.0000000e+000  0.0000000e+000  0.0000000e+000  0.0000000e+000  0.0000000e+000  0.0000000e+000  0.0000000e+000  0.0000000e+000  0.0000000e+000  0.0000000e+000  0.0000000e+000  0.0000000e+000  0.0000000e+000  0.0000000e+000  0.0000000e+000  0.0000000e+000  0.0000000e+000  0.0000000e+000  0.0000000e+000  0.0000000e+000  0.0000000e+000  0.0000000e+000  0.0000000e+000  0.0000000e+000  0.0000000e+000  0.0000000e+000  0.0000000e+000  0.0000000e+000  0.0000000e+000  0.0000000e+000  1.1108997e-002  1.3533528e-001  6.0653066e-001  1.0000000e+000  6.0653066e-001  1.3533528e-001  1.1108997e-002  0.0000000e+000  0.0000000e+000  0.0000000e+000  0.0000000e+000  0.0000000e+000  0.0000000e+000  0.0000000e+000  0.0000000e+000  0.0000000e+000  0.0000000e+000  0.0000000e+000  0.0000000e+000  0.0000000e+000  0.0000000e+000  0.0000000e+000  0.0000000e+000  0.0000000e+000  0.0000000e+000  0.0000000e+000  0.0000000e+000  0.0000000e+000  0.0000000e+000  0.0000000e+000  0.0000000e+000  0.0000000e+000  0.0000000e+000  0.0000000e+000  0.0000000e+000  0.0000000e+000  0.0000000e+000  0.0000000e+000  0.0000000e+000  0.0000000e+000  0.0000000e+000  0.0000000e+000  0.0000000e+000  0.0000000e+000  0.0000000e+000  0.0000000e+000  0.0000000e+000  0.0000000e+000  0.0000000e+000  0.0000000e+000  0.0000000e+000  0.0000000e+000  0.0000000e+000  0.0000000e+000  0.0000000e+000  0.0000000e+000  0.0000000e+000  0.0000000e+000  0.0000000e+000  0.0000000e+000  0.0000000e+000  0.0000000e+000  0.0000000e+000  0.0000000e+000  0.0000000e+000  0.0000000e+000  0.0000000e+000  0.0000000e+000  0.0000000e+000  0.0000000e+000  0.0000000e+000  0.0000000e+000  0.0000000e+000  0.0000000e+000  0.0000000e+000  0.0000000e+000  0.0000000e+000  0.0000000e+000  0.0000000e+000  0.0000000e+000  0.0000000e+000  0.0000000e+000  0.0000000e+000  0.0000000e+000  0.0000000e+000  0.0000000e+000  0.0000000e+000  0.0000000e+000  0.0000000e+000  0.0000000e+000  0.0000000e+000  0.0000000e+000  0.0000000e+000  0.0000000e+000  0.0000000e+000  0.0000000e+000  0.0000000e+000  0.0000000e+000  0.0000000e+000  0.0000000e+000  0.0000000e+000  0.0000000e+000  0.0000000e+000  0.0000000e+000  0.0000000e+000  0.0000000e+000  0.0000000e+000  0.0000000e+000  0.0000000e+000  0.0000000e+000  0.0000000e+000  0.0000000e+000  0.0000000e+000  0.0000000e+000  0.0000000e+000  0.0000000e+000  0.0000000e+000  0.0000000e+000  0.0000000e+000  0.0000000e+000  0.0000000e+000  0.0000000e+000  0.0000000e+000  0.0000000e+000  0.0000000e+000  0.0000000e+000  0.0000000e+000  0.0000000e+000  0.0000000e+000  0.0000000e+000  0.0000000e+000  0.0000000e+000  0.0000000e+000  0.0000000e+000  0.0000000e+000  0.0000000e+000  0.0000000e+000  0.0000000e+000  0.0000000e+000  0.0000000e+000  0.0000000e+000  0.0000000e+000  0.0000000e+000  0.0000000e+000  0.0000000e+000  0.0000000e+000  0.0000000e+000  0.0000000e+000  0.0000000e+000  0.0000000e+000  0.0000000e+000  0.0000000e+000  0.0000000e+000  0.0000000e+000  0.0000000e+000  0.0000000e+000  0.0000000e+000  0.0000000e+000  0.0000000e+000  0.0000000e+000  0.0000000e+000  0.0000000e+000  0.0000000e+000  0.0000000e+000  0.0000000e+000  0.0000000e+000  0.0000000e+000  0.0000000e+000  0.0000000e+000  0.0000000e+000  0.0000000e+000  0.0000000e+000  0.0000000e+000  0.0000000e+000  0.0000000e+000  0.0000000e+000  0.0000000e+000  0.0000000e+000  0.0000000e+000  0.0000000e+000  0.0000000e+000  0.0000000e+000  0.0000000e+000  0.0000000e+000  0.0000000e+000  0.0000000e+000  0.0000000e+000  0.0000000e+000  0.0000000e+000  0.0000000e+000  0.0000000e+000  0.0000000e+000  0.0000000e+000  0.0000000e+000  0.0000000e+000  0.0000000e+000  0.0000000e+000  0.0000000e+000  0.0000000e+000  0.0000000e+000  0.0000000e+000  0.0000000e+000  0.0000000e+000  0.0000000e+000  0.0000000e+000  0.0000000e+000  0.0000000e+000  0.0000000e+000  0.0000000e+000  0.0000000e+000  0.0000000e+000  0.0000000e+000  0.0000000e+000  0.0000000e+000  0.0000000e+000  0.0000000e+000  0.0000000e+000  0.0000000e+000  0.0000000e+000  0.0000000e+000  0.0000000e+000  0.0000000e+000  0.0000000e+000  0.0000000e+000  0.0000000e+000  0.0000000e+000  0.0000000e+000  0.0000000e+000  0.0000000e+000  0.0000000e+000  0.0000000e+000  0.0000000e+000  0.0000000e+000  0.0000000e+000  0.0000000e+000  0.0000000e+000  0.0000000e+000  0.0000000e+000  0.0000000e+000  0.0000000e+000  0.0000000e+000  0.0000000e+000  0.0000000e+000  0.0000000e+000  0.0000000e+000  0.0000000e+000  0.0000000e+000  0.0000000e+000  0.0000000e+000  0.0000000e+000  0.0000000e+000  0.0000000e+000  0.0000000e+000  0.0000000e+000  0.0000000e+000  0.0000000e+000  0.0000000e+000  0.0000000e+000  0.0000000e+000  0.0000000e+000  0.0000000e+000  0.0000000e+000  0.0000000e+000  0.0000000e+000  0.0000000e+000  0.0000000e+000  0.0000000e+000  0.0000000e+000  0.0000000e+000  0.0000000e+000  0.0000000e+000  0.0000000e+000  0.0000000e+000  0.0000000e+000  0.0000000e+000  0.0000000e+000  0.0000000e+000  0.0000000e+000  0.0000000e+000  0.0000000e+000  0.0000000e+000  0.0000000e+000  0.0000000e+000  0.0000000e+000  0.0000000e+000  0.0000000e+000  0.0000000e+000  0.0000000e+000  0.0000000e+000  0.0000000e+000  0.0000000e+000  0.0000000e+000  0.0000000e+000  0.0000000e+000  0.0000000e+000  0.0000000e+000  0.0000000e+000  0.0000000e+000  0.0000000e+000  0.0000000e+000  0.0000000e+000  0.0000000e+000  0.0000000e+000  0.0000000e+000  0.0000000e+000  0.0000000e+000  0.0000000e+000  0.0000000e+000  0.0000000e+000  0.0000000e+000  0.0000000e+000  0.0000000e+000  0.0000000e+000  0.0000000e+000  0.0000000e+000  0.0000000e+000  0.0000000e+000  0.0000000e+000  0.0000000e+000  0.0000000e+000  0.0000000e+000  0.0000000e+000  0.0000000e+000  0.0000000e+000  0.0000000e+000  0.0000000e+000  0.0000000e+000  0.0000000e+000  0.0000000e+000  0.0000000e+000  0.0000000e+000  0.0000000e+000  0.0000000e+000  0.0000000e+000  0.0000000e+000  0.0000000e+000  0.0000000e+000  0.0000000e+000  0.0000000e+000  0.0000000e+000  0.0000000e+000  0.0000000e+000  0.0000000e+000  0.0000000e+000  0.0000000e+000  0.0000000e+000  0.0000000e+000  0.0000000e+000  0.0000000e+000  0.0000000e+000  0.0000000e+000  0.0000000e+000  0.0000000e+000  0.0000000e+000  0.0000000e+000  0.0000000e+000  0.0000000e+000  0.0000000e+000  0.0000000e+000  0.0000000e+000  0.0000000e+000  0.0000000e+000  0.0000000e+000  0.0000000e+000  0.0000000e+000  0.0000000e+000  0.0000000e+000  0.0000000e+000  0.0000000e+000  0.0000000e+000  0.0000000e+000  0.0000000e+000  0.0000000e+000  0.0000000e+000  0.0000000e+000  0.0000000e+000  0.0000000e+000  0.0000000e+000  0.0000000e+000  0.0000000e+000  0.0000000e+000  0.0000000e+000  0.0000000e+000  0.0000000e+000  0.0000000e+000  0.0000000e+000  0.0000000e+000  0.0000000e+000  0.0000000e+000  0.0000000e+000  0.0000000e+000  0.0000000e+000  0.0000000e+000  0.0000000e+000  0.0000000e+000  0.0000000e+000  0.0000000e+000  0.0000000e+000  0.0000000e+000  0.0000000e+000  0.0000000e+000  0.0000000e+000  0.0000000e+000  0.0000000e+000  0.0000000e+000  0.0000000e+000  0.0000000e+000  0.0000000e+000  0.0000000e+000  0.0000000e+000  0.0000000e+000  0.0000000e+000  0.0000000e+000  0.0000000e+000  0.0000000e+000  0.0000000e+000  0.0000000e+000  0.0000000e+000  0.0000000e+000  0.0000000e+000  0.0000000e+000  0.0000000e+000  0.0000000e+000  0.0000000e+000  0.0000000e+000  0.0000000e+000  0.0000000e+000  0.0000000e+000  0.0000000e+000  0.0000000e+000  0.0000000e+000  0.0000000e+000  0.0000000e+000  0.0000000e+000  0.0000000e+000  0.0000000e+000  0.0000000e+000  0.0000000e+000  0.0000000e+000  0.0000000e+000  0.0000000e+000  0.0000000e+000  0.0000000e+000  0.0000000e+000  0.0000000e+000  0.0000000e+000  0.0000000e+000  0.0000000e+000  0.0000000e+000  0.0000000e+000  0.0000000e+000  0.0000000e+000  0.0000000e+000  0.0000000e+000  0.0000000e+000  0.0000000e+000  0.0000000e+000  0.0000000e+000  0.0000000e+000  0.0000000e+000  0.0000000e+000  0.0000000e+000  0.0000000e+000  0.0000000e+000  0.0000000e+000  0.0000000e+000  0.0000000e+000  0.0000000e+000  0.0000000e+000  0.0000000e+000  0.0000000e+000  0.0000000e+000  0.0000000e+000  0.0000000e+000  0.0000000e+000  0.0000000e+000  0.0000000e+000  0.0000000e+000  0.0000000e+000  0.0000000e+000  0.0000000e+000  0.0000000e+000  0.0000000e+000  0.0000000e+000  0.0000000e+000  0.0000000e+000  0.0000000e+000  0.0000000e+000  0.0000000e+000  0.0000000e+000  0.0000000e+000  0.0000000e+000  0.0000000e+000  0.0000000e+000  0.0000000e+000  0.0000000e+000  0.0000000e+000
  0.0000000e+000  0.0000000e+000  0.0000000e+000  0.0000000e+000  0.0000000e+000  0.0000000e+000  0.0000000e+000  0.0000000e+000  0.0000000e+000  0.0000000e+000  0.0000000e+000  0.0000000e+000  0.0000000e+000  0.0000000e+000  0.0000000e+000  0.0000000e+000  0.0000000e+000  0.0000000e+000  0.0000000e+000  0.0000000e+000  0.0000000e+000  0.0000000e+000  0.0000000e+000  0.0000000e+000  0.0000000e+000  0.0000000e+000  0.0000000e+000  0.0000000e+000  0.0000000e+000  0.0000000e+000  0.0000000e+000  0.0000000e+000  0.0000000e+000  0.0000000e+000  0.0000000e+000  0.0000000e+000  0.0000000e+000  0.0000000e+000  0.0000000e+000  0.0000000e+000  0.0000000e+000  0.0000000e+000  0.0000000e+000  0.0000000e+000  0.0000000e+000  0.0000000e+000  0.0000000e+000  0.0000000e+000  0.0000000e+000  0.0000000e+000  0.0000000e+000  0.0000000e+000  0.0000000e+000  0.0000000e+000  0.0000000e+000  0.0000000e+000  0.0000000e+000  0.0000000e+000  0.0000000e+000  0.0000000e+000  0.0000000e+000  0.0000000e+000  0.0000000e+000  0.0000000e+000  0.0000000e+000  0.0000000e+000  0.0000000e+000  0.0000000e+000  0.0000000e+000  0.0000000e+000  0.0000000e+000  0.0000000e+000  0.0000000e+000  0.0000000e+000  0.0000000e+000  0.0000000e+000  0.0000000e+000  0.0000000e+000  0.0000000e+000  0.0000000e+000  0.0000000e+000  0.0000000e+000  0.0000000e+000  0.0000000e+000  0.0000000e+000  0.0000000e+000  0.0000000e+000  0.0000000e+000  0.0000000e+000  0.0000000e+000  0.0000000e+000  0.0000000e+000  0.0000000e+000  0.0000000e+000  0.0000000e+000  0.0000000e+000  0.0000000e+000  0.0000000e+000  0.0000000e+000  0.0000000e+000  0.0000000e+000  0.0000000e+000  0.0000000e+000  0.0000000e+000  0.0000000e+000  0.0000000e+000  1.1108997e-002  1.3533528e-001  6.0653066e-001  1.0000000e+000  6.0653066e-001  1.3533528e-001  1.1108997e-002  0.0000000e+000  0.0000000e+000  0.0000000e+000  0.0000000e+000  0.0000000e+000  0.0000000e+000  0.0000000e+000  0.0000000e+000  0.0000000e+000  0.0000000e+000  0.0000000e+000  0.0000000e+000  0.0000000e+000  0.0000000e+000  0.0000000e+000  0.0000000e+000  0.0000000e+000  0.0000000e+000  0.0000000e+000  0.0000000e+000  0.0000000e+000  0.0000000e+000  0.0000000e+000  0.0000000e+000  0.0000000e+000  0.0000000e+000  0.0000000e+000  0.0000000e+000  0.0000000e+000  0.0000000e+000  0.0000000e+000  0.0000000e+000  0.0000000e+000  0.0000000e+000  0.0000000e+000  0.0000000e+000  0.0000000e+000  0.0000000e+000  0.0000000e+000  0.0000000e+000  0.0000000e+000  0.0000000e+000  0.0000000e+000  0.0000000e+000  0.0000000e+000  0.0000000e+000  0.0000000e+000  0.0000000e+000  0.0000000e+000  0.0000000e+000  0.0000000e+000  0.0000000e+000  0.0000000e+000  0.0000000e+000  0.0000000e+000  0.0000000e+000  0.0000000e+000  0.0000000e+000  0.0000000e+000  0.0000000e+000  0.0000000e+000  0.0000000e+000  0.0000000e+000  0.0000000e+000  0.0000000e+000  0.0000000e+000  0.0000000e+000  0.0000000e+000  0.0000000e+000  0.0000000e+000  0.0000000e+000  0.0000000e+000  0.0000000e+000  0.0000000e+000  0.0000000e+000  0.0000000e+000  0.0000000e+000  0.0000000e+000  0.0000000e+000  0.0000000e+000  0.0000000e+000  0.0000000e+000  0.0000000e+000  0.0000000e+000  0.0000000e+000  0.0000000e+000  0.0000000e+000  0.0000000e+000  0.0000000e+000  0.0000000e+000  0.0000000e+000  0.0000000e+000  0.0000000e+000  0.0000000e+000  0.0000000e+000  0.0000000e+000  0.0000000e+000  0.0000000e+000  0.0000000e+000  0.0000000e+000  0.0000000e+000  0.0000000e+000  0.0000000e+000  0.0000000e+000  0.0000000e+000  0.0000000e+000  0.0000000e+000  0.0000000e+000  0.0000000e+000  0.0000000e+000  0.0000000e+000  0.0000000e+000  0.0000000e+000  0.0000000e+000  0.0000000e+000  0.0000000e+000  0.0000000e+000  0.0000000e+000  0.0000000e+000  0.0000000e+000  0.0000000e+000  0.0000000e+000  0.0000000e+000  0.0000000e+000  0.0000000e+000  0.0000000e+000  0.0000000e+000  0.0000000e+000  0.0000000e+000  0.0000000e+000  0.0000000e+000  0.0000000e+000  0.0000000e+000  0.0000000e+000  0.0000000e+000  0.0000000e+000  0.0000000e+000  0.0000000e+000  0.0000000e+000  0.0000000e+000  0.0000000e+000  0.0000000e+000  0.0000000e+000  0.0000000e+000  0.0000000e+000  0.0000000e+000  0.0000000e+000  0.0000000e+000  0.0000000e+000  0.0000000e+000  0.0000000e+000  0.0000000e+000  0.0000000e+000  0.0000000e+000  0.0000000e+000  0.0000000e+000  0.0000000e+000  0.0000000e+000  0.0000000e+000  0.0000000e+000  0.0000000e+000  0.0000000e+000  0.0000000e+000  0.0000000e+000  0.0000000e+000  0.0000000e+000  0.0000000e+000  0.0000000e+000  0.0000000e+000  0.0000000e+000  0.0000000e+000  0.0000000e+000  0.0000000e+000  0.0000000e+000  0.0000000e+000  0.0000000e+000  0.0000000e+000  0.0000000e+000  0.0000000e+000  0.0000000e+000  0.0000000e+000  0.0000000e+000  0.0000000e+000  0.0000000e+000  0.0000000e+000  0.0000000e+000  0.0000000e+000  0.0000000e+000  0.0000000e+000  0.0000000e+000  0.0000000e+000  0.0000000e+000  0.0000000e+000  0.0000000e+000  0.0000000e+000  0.0000000e+000  0.0000000e+000  0.0000000e+000  0.0000000e+000  0.0000000e+000  0.0000000e+000  0.0000000e+000  0.0000000e+000  0.0000000e+000  0.0000000e+000  0.0000000e+000  0.0000000e+000  0.0000000e+000  0.0000000e+000  0.0000000e+000  0.0000000e+000  0.0000000e+000  0.0000000e+000  0.0000000e+000  0.0000000e+000  0.0000000e+000  0.0000000e+000  0.0000000e+000  0.0000000e+000  0.0000000e+000  0.0000000e+000  0.0000000e+000  0.0000000e+000  0.0000000e+000  0.0000000e+000  0.0000000e+000  0.0000000e+000  0.0000000e+000  0.0000000e+000  0.0000000e+000  0.0000000e+000  0.0000000e+000  0.0000000e+000  0.0000000e+000  0.0000000e+000  0.0000000e+000  0.0000000e+000  0.0000000e+000  0.0000000e+000  0.0000000e+000  0.0000000e+000  0.0000000e+000  0.0000000e+000  0.0000000e+000  0.0000000e+000  0.0000000e+000  0.0000000e+000  0.0000000e+000  0.0000000e+000  0.0000000e+000  0.0000000e+000  0.0000000e+000  0.0000000e+000  0.0000000e+000  0.0000000e+000  0.0000000e+000  0.0000000e+000  0.0000000e+000  0.0000000e+000  0.0000000e+000  0.0000000e+000  0.0000000e+000  0.0000000e+000  0.0000000e+000  0.0000000e+000  0.0000000e+000  0.0000000e+000  0.0000000e+000  0.0000000e+000  0.0000000e+000  0.0000000e+000  0.0000000e+000  0.0000000e+000  0.0000000e+000  0.0000000e+000  0.0000000e+000  0.0000000e+000  0.0000000e+000  0.0000000e+000  0.0000000e+000  0.0000000e+000  0.0000000e+000  0.0000000e+000  0.0000000e+000  0.0000000e+000  0.0000000e+000  0.0000000e+000  0.0000000e+000  0.0000000e+000  0.0000000e+000  0.0000000e+000  0.0000000e+000  0.0000000e+000  0.0000000e+000  0.0000000e+000  0.0000000e+000  0.0000000e+000  0.0000000e+000  0.0000000e+000  0.0000000e+000  0.0000000e+000  0.0000000e+000  0.0000000e+000  0.0000000e+000  0.0000000e+000  0.0000000e+000  0.0000000e+000  0.0000000e+000  0.0000000e+000  0.0000000e+000  0.0000000e+000  0.0000000e+000  0.0000000e+000  0.0000000e+000  0.0000000e+000  0.0000000e+000  0.0000000e+000  0.0000000e+000  0.0000000e+000  0.0000000e+000  0.0000000e+000  0.0000000e+000  0.0000000e+000  0.0000000e+000  0.0000000e+000  0.0000000e+000  0.0000000e+000  0.0000000e+000  0.0000000e+000  0.0000000e+000  0.0000000e+000  0.0000000e+000  0.0000000e+000  0.0000000e+000  0.0000000e+000  0.0000000e+000  0.0000000e+000  0.0000000e+000  0.0000000e+000  0.0000000e+000  0.0000000e+000  0.0000000e+000  0.0000000e+000  0.0000000e+000  0.0000000e+000  0.0000000e+000  0.0000000e+000  0.0000000e+000  0.0000000e+000  0.0000000e+000  0.0000000e+000  0.0000000e+000  0.0000000e+000  0.0000000e+000  0.0000000e+000  0.0000000e+000  0.0000000e+000  0.0000000e+000  0.0000000e+000  0.0000000e+000  0.0000000e+000  0.0000000e+000  0.0000000e+000  0.0000000e+000  0.0000000e+000  0.0000000e+000  0.0000000e+000  0.0000000e+000  0.0000000e+000  0.0000000e+000  0.0000000e+000  0.0000000e+000  0.0000000e+000  0.0000000e+000  0.0000000e+000  0.0000000e+000  0.0000000e+000  0.0000000e+000  0.0000000e+000  0.0000000e+000  0.0000000e+000  0.0000000e+000  0.0000000e+000  0.0000000e+000  0.0000000e+000  0.0000000e+000  0.0000000e+000  0.0000000e+000  0.0000000e+000  0.0000000e+000  0.0000000e+000  0.0000000e+000  0.0000000e+000  0.0000000e+000  0.0000000e+000  0.0000000e+000  0.0000000e+000  0.0000000e+000  0.0000000e+000  0.0000000e+000  0.0000000e+000  0.0000000e+000  0.0000000e+000  0.0000000e+000  0.0000000e+000  0.0000000e+000  0.0000000e+000  0.0000000e+000  0.0000000e+000  0.0000000e+000  0.0000000e+000  0.0000000e+000  0.0000000e+000  0.0000000e+000  0.0000000e+000  0.0000000e+000  0.0000000e+000  0.0000000e+000  0.0000000e+000  0.0000000e+000  0.0000000e+000  0.0000000e+000  0.0000000e+000  0.0000000e+000  0.0000000e+000  0.0000000e+000  0.0000000e+000  0.0000000e+000  0.0000000e+000  0.0000000e+000  0.0000000e+000  0.0000000e+000  0.0000000e+000  0.0000000e+000  0.0000000e+000  0.0000000e+000  0.0000000e+000  0.0000000e+000  0.0000000e+000  0.0000000e+000  0.0000000e+000  0.0000000e+000  0.0000000e+000  0.0000000e+000  0.0000000e+000  0.0000000e+000  0.0000000e+000  0.0000000e+000  0.0000000e+000  0.0000000e+000  0.0000000e+000  0.0000000e+000  0.0000000e+000  0.0000000e+000  0.0000000e+000  0.0000000e+000  0.0000000e+000  0.0000000e+000  0.0000000e+000  0.0000000e+000  0.0000000e+000  0.0000000e+000  0.0000000e+000  0.0000000e+000  0.0000000e+000  0.0000000e+000  0.0000000e+000  0.0000000e+000  0.0000000e+000  0.0000000e+000  0.0000000e+000  0.0000000e+000  0.0000000e+000  0.0000000e+000  0.0000000e+000  0.0000000e+000  0.0000000e+000  0.0000000e+000  0.0000000e+000  0.0000000e+000  0.0000000e+000  0.0000000e+000  0.0000000e+000  0.0000000e+000  0.0000000e+000  0.0000000e+000  0.0000000e+000
  0.0000000e+000  0.0000000e+000  0.0000000e+000  0.0000000e+000  0.0000000e+000  0.0000000e+000  0.0000000e+000  0.0000000e+000  0.0000000e+000  0.0000000e+000  0.0000000e+000  0.0000000e+000  0.0000000e+000  0.0000000e+000  0.0000000e+000  0.0000000e+000  0.0000000e+000  0.0000000e+000  0.0000000e+000  0.0000000e+000  0.0000000e+000  0.0000000e+000  0.0000000e+000  0.0000000e+000  0.0000000e+000  0.0000000e+000  0.0000000e+000  0.0000000e+000  0.0000000e+000  0.0000000e+000  0.0000000e+000  0.0000000e+000  0.0000000e+000  0.0000000e+000  0.0000000e+000  0.0000000e+000  0.0000000e+000  0.0000000e+000  0.0000000e+000  0.0000000e+000  0.0000000e+000  0.0000000e+000  0.0000000e+000  0.0000000e+000  0.0000000e+000  0.0000000e+000  0.0000000e+000  0.0000000e+000  0.0000000e+000  0.0000000e+000  0.0000000e+000  0.0000000e+000  0.0000000e+000  0.0000000e+000  0.0000000e+000  0.0000000e+000  0.0000000e+000  0.0000000e+000  0.0000000e+000  0.0000000e+000  0.0000000e+000  0.0000000e+000  0.0000000e+000  0.0000000e+000  0.0000000e+000  0.0000000e+000  0.0000000e+000  0.0000000e+000  0.0000000e+000  0.0000000e+000  0.0000000e+000  0.0000000e+000  0.0000000e+000  0.0000000e+000  0.0000000e+000  0.0000000e+000  0.0000000e+000  0.0000000e+000  0.0000000e+000  0.0000000e+000  0.0000000e+000  0.0000000e+000  0.0000000e+000  0.0000000e+000  0.0000000e+000  0.0000000e+000  0.0000000e+000  0.0000000e+000  0.0000000e+000  0.0000000e+000  0.0000000e+000  0.0000000e+000  0.0000000e+000  0.0000000e+000  0.0000000e+000  0.0000000e+000  0.0000000e+000  0.0000000e+000  0.0000000e+000  0.0000000e+000  0.0000000e+000  0.0000000e+000  0.0000000e+000  0.0000000e+000  0.0000000e+000  0.0000000e+000  0.0000000e+000  0.0000000e+000  0.0000000e+000  1.1108997e-002  1.3533528e-001  6.0653066e-001  1.0000000e+000  6.0653066e-001  1.3533528e-001  1.1108997e-002  0.0000000e+000  0.0000000e+000  0.0000000e+000  0.0000000e+000  0.0000000e+000  0.0000000e+000  0.0000000e+000  0.0000000e+000  0.0000000e+000  0.0000000e+000  0.0000000e+000  0.0000000e+000  0.0000000e+000  0.0000000e+000  0.0000000e+000  0.0000000e+000  0.0000000e+000  0.0000000e+000  0.0000000e+000  0.0000000e+000  0.0000000e+000  0.0000000e+000  0.0000000e+000  0.0000000e+000  0.0000000e+000  0.0000000e+000  0.0000000e+000  0.0000000e+000  0.0000000e+000  0.0000000e+000  0.0000000e+000  0.0000000e+000  0.0000000e+000  0.0000000e+000  0.0000000e+000  0.0000000e+000  0.0000000e+000  0.0000000e+000  0.0000000e+000  0.0000000e+000  0.0000000e+000  0.0000000e+000  0.0000000e+000  0.0000000e+000  0.0000000e+000  0.0000000e+000  0.0000000e+000  0.0000000e+000  0.0000000e+000  0.0000000e+000  0.0000000e+000  0.0000000e+000  0.0000000e+000  0.0000000e+000  0.0000000e+000  0.0000000e+000  0.0000000e+000  0.0000000e+000  0.0000000e+000  0.0000000e+000  0.0000000e+000  0.0000000e+000  0.0000000e+000  0.0000000e+000  0.0000000e+000  0.0000000e+000  0.0000000e+000  0.0000000e+000  0.0000000e+000  0.0000000e+000  0.0000000e+000  0.0000000e+000  0.0000000e+000  0.0000000e+000  0.0000000e+000  0.0000000e+000  0.0000000e+000  0.0000000e+000  0.0000000e+000  0.0000000e+000  0.0000000e+000  0.0000000e+000  0.0000000e+000  0.0000000e+000  0.0000000e+000  0.0000000e+000  0.0000000e+000  0.0000000e+000  0.0000000e+000  0.0000000e+000  0.0000000e+000  0.0000000e+000  0.0000000e+000  0.0000000e+000  0.0000000e+000  0.0000000e+000  0.0000000e+000  0.0000000e+000  0.0000000e+000  0.0000000e+000  0.0000000e+000  0.0000000e+000  0.0000000e+000  0.0000000e+000  0.0000000e+000  0.0000000e+000  0.0000000e+000  0.0000000e+000  0.0000000e+000  0.0000000e+000  0.0000000e+000  0.0000000e+000  0.0000000e+000  0.0000000e+000  0.0000000e+000  0.0000000e+000  0.0000000e+000  0.0000000e+000  0.0000000e+000  0.0000000e+000  0.0000000e+000  0.0000000e+000  0.0000000e+000  0.0000000e+000  0.0000000e+000  0.0000000e+000  0.0000000e+000  0.0000000e+000  0.0000000e+000  0.0000000e+000  0.0000000e+000  0.0000000e+000  0.0000000e+000  0.0000000e+000  0.0000000e+000  0.0000000e+000  0.0000000e+000  0.0000000e+000  0.0000000e+000  0.0000000e+000  0.0000000e+000  0.0000000e+000  0.0000000e+000  0.0000000e+000  0.0000000e+000  0.0000000e+000  0.0000000e+000  0.0000000e+000  0.0000000e+000  0.0000000e+000  0.0000000e+000  0.0000000e+000  0.0000000e+000  0.0000000e+000  0.0000000e+000  0.0000000e+000  0.0000000e+000  0.0000000e+000  0.0000000e+000  0.0000000e+000  0.0000000e+000  0.0000000e+000  0.0000000e+000  0.0000000e+000  0.0000000e+000  0.0000000e+000  0.0000000e+000  0.0000000e+000  0.0000000e+000  0.0000000e+000  0.0000000e+000  0.0000000e+000  0.0000000e+000  0.0000000e+000  0.0000000e+000  0.0000000e+000  0.0000000e+000  0.0000000e+000  0.0000000e+000  0.0000000e+000  0.0000000e+000  0.0000000e+000  0.0000000e+000  0.0000000e+000  0.0000000e+000  0.0000000e+000  0.0000000e+000  0.0000000e+000  0.0000000e+000  0.0000000e+000  0.0000000e+000  0.0000000e+000  0.0000000e+000  0.0000000e+000  0.0000000e+000  0.0000000e+000  0.0000000e+000  0.0000000e+000  0.0000000e+000  0.0000000e+000  0.0000000e+000  0.0000000e+000  0.0000000e+000  0.0000000e+000  0.0000000e+000  0.0000000e+000  0.0000000e+000  0.0000000e+000  0.0000000e+000  0.0000000e+000  0.0000000e+000  0.0000000e+000  0.0000000e+000  0.0000000e+000  0.0000000e+000  0.0000000e+000  0.0000000e+000  0.0000000e+000  0.0000000e+000  0.0000000e+000  0.0000000e+000  0.0000000e+000  0.0000000e+000  0.0000000e+000  0.0000000e+000  0.0000000e+000  0.0000000e+000  0.0000000e+000  0.0000000e+000  0.0000000e+000  0.0000000e+000  0.0000000e+000  0.0000000e+000  0.0000000e+000  0.0000000e+000  0.0000000e+000  0.0000000e+000  0.0000000e+000  0.0000000e+000  0.0000000e+000  0.0000000e+000  0.0000000e+000  0.0000000e+000  0.0000000e+000  0.0000000e+000  0.0000000e+000  0.0000000e+000  0.0000000e+000  0.0000000e+000  0.0000000e+000  0.0000000e+000  0.0000000e+000  0.0000000e+000  0.0000000e+000  0.0000000e+000  0.0000000e+000  0.0000000e+000  0.0000000e+000  0.0000000e+000  0.0000000e+000  0.0000000e+000  0.0000000e+000  0.0000000e+000  0.0000000e+000  0.0000000e+000  0.0000000e+000  0.0000000e+000  0.0000000e+000  0.0000000e+000  0.0000000e+000  0.0000000e+000  0.0000000e+000  0.0000000e+000  0.0000000e+000  0.0000000e+000  0.0000000e+000  0.0000000e+000  0.0000000e+000  0.0000000e+000  0.0000000e+000  0.0000000e+000  0.0000000e+000  0.0000000e+000  0.0000000e+000  0.0000000e+000  0.0000000e+000  0.0000000e+000  0.0000000e+000  0.0000000e+000  0.0000000e+000  0.0000000e+000  0.0000000e+000  0.0000000e+000  0.0000000e+000  0.0000000e+000  0.0000000e+000  0.0000000e+000  0.0000000e+000  0.0000000e+000  0.0000000e+000  0.0000000e+000  0.0000000e+000  0.0000000e+000  0.0000000e+000  0.0000000e+000  0.0000000e+000  0.0000000e+000  0.0000000e+000  0.0000000e+000  0.0000000e+000  0.0000000e+000  0.0000000e+000  0.0000000e+000  0.0000000e+000  0.0000000e+000  0.0000000e+000  0.0000000e+000  0.0000000e+000  0.0000000e+000  0.0000000e+000  0.0000000e+000  0.0000000e+000  0.0000000e+000  0.0000000e+000  0.0000000e+000  0.0000000e+000  0.0000000e+000  0.0000000e+000  0.0000000e+000  0.0000000e+000  0.0000000e+000  0.0000000e+000  0.0000000e+000  0.0000000e+000  0.0000000e+000  0.0000000e+000  0.0000000e+000  0.0000000e+000  0.0000000e+000  0.0000000e+000  0.0000000e+000  0.0000000e+000  0.0000000e+000  0.0000000e+000  0.0000000e+000  0.0000000e+000  0.0000000e+000  0.0000000e+000  0.0000000e+000  0.0000000e+000  0.0000000e+000  0.0000000e+000  0.0000000e+000  0.0000000e+000  0.0000000e+000  0.0000000e+000  0.0000000e+000  0.0000000e+000  0.0000000e+000  0.0000000e+000  0.0000000e+000  0.0000000e+000  0.0000000e+000  0.0000000e+000  0.0000000e+000  0.0000000e+000  0.0000000e+000  0.0000000e+000  0.0000000e+000  0.0000000e+000  0.0000000e+000  0.0000000e+000  0.0000000e+000  0.0000000e+000  0.0000000e+000  0.0000000e+000  0.0000000e+000  0.0000000e+000  0.0000000e+000  0.0000000e+000  0.0000000e+000  0.0000000e+000  0.0000000e+000  0.0000000e+000  0.0000000e+000  0.0000000e+000  0.0000000e+000  0.0000000e+000  0.0000000e+000  0.0000000e+000  0.0000000e+000  0.0000000e+000  0.0000000e+000  0.0000000e+000  0.0000000e+000  0.0000000e+000  0.0000000e+000  0.0000000e+000  0.0000000e+000  0.0000000e+000  0.0000000e+000  0.0000000e+000  0.0000000e+000  0.0000000e+000  0.0000000e+000  0.0000000e+000  0.0000000e+000  0.0000000e+000  0.0000000e+000  0.0000000e+000  0.0000000e+000  0.0000000e+000  0.0000000e+000  0.0000000e+000  0.0000000e+000  0.0000000e+000  0.0000000e+000  0.0000000e+000  0.0000000e+000  0.0000000e+000  0.0000000e+000  0.0000000e+000  0.0000000e+000  0.0000000e+000  0.0000000e+000  0.0000000e+000  0.0000000e+000  0.0000000e+000  0.0000000e+000  0.0000000e+000  0.0000000e+000  0.0000000e+000  0.0000000e+000  0.0000000e+000  0.0000000e+000  0.0000000e+000  0.0000000e+000  0.0000000e+000  0.0000000e+000  0.0000000e+000  0.0000000e+000  0.0000000e+000  0.0000000e+000  0.0000000e+000  0.0000000e+000  0.0000000e+000  0.0000000e+000  0.0000000e+000  0.0000000e+000  0.0000000e+000  0.0000000e+000  0.0000000e+000  0.0000000e+000  0.0000000e+000  0.0000000e+000  0.0000000e+000  0.0000000e+000  0.0000000e+000  0.0000000e+000  0.0000000e+000  0.0000000e+000  0.0000000e+000  0.0000000e+000  0.0000000e+000  0.0000000e+000  0.0000000e+000  0.0000000e+000  0.0000000e+000  0.0000000e+000  0.0000000e+000  0.0000000e+000  0.0000000e+000  0.0000000e+000  0.0000000e+000  0.0000000e+000  0.0000000e+000  0.0000000e+000  0.0000000e+000  0.0000000e+000  0.0000000e+000  0.0000000e+000  0.0000000e+000  0.0000000e+000  0.0000000e+000
  0.0000000e+000  0.0000000e+000  0.0000000e+000  0.0000000e+000  0.0000000e+000  0.0000000e+000  0.0000000e+000  0.0000000e+000  0.0000000e+000  0.0000000e+000  0.0000000e+000  0.0000000e+000  0.0000000e+000  0.0000000e+000  0.0000000e+000  0.0000000e+000  0.0000000e+000  0.0000000e+000  0.0000000e+000  0.0000000e+000  0.0000000e+000  0.0000000e+000  0.0000000e+000  0.0000000e+000  0.0000000e+000  0.0000000e+000  0.0000000e+000  0.0000000e+000  0.0000000e+000  0.0000000e+000  0.0000000e+000  0.0000000e+000  0.0000000e+000  0.0000000e+000  0.0000000e+000  0.0000000e+000  0.0000000e+000  0.0000000e+000  0.0000000e+000  0.0000000e+000  0.0000000e+000  0.0000000e+000  0.0000000e+000  0.0000000e+000  0.0000000e+000  0.0000000e+000  0.0000000e+000  0.0000000e+000  0.0000000e+000  0.0000000e+000  0.0000000e+000  0.0000000e+000  0.0000000e+000  0.0000000e+000  0.0000000e+000  0.0000000e+000  0.0000000e+000  0.0000000e+000  0.0000000e+000  0.0000000e+000  0.0000000e+000  0.0000000e+000  0.0000000e+000  0.0000000e+000  0.0000000e+000  0.0000000e+000  0.0000000e+000  0.0000000e+000  0.0000000e+000  0.0000000e+000  0.0000000e+000  0.0000000e+000  0.0000000e+000  0.0000000e+000  0.0000000e+000  0.0000000e+000  0.0000000e+000  0.0000000e+000  0.0000000e+000  0.0000000e+000  0.0000000e+000  0.0000000e+000  0.0000000e+000  0.0000000e+000  0.0000000e+000  0.0000000e+000  0.0000000e+000  0.0000000e+000  0.0000000e+000  0.0000000e+000  0.0000000e+000  0.0000000e+000  0.0000000e+000  0.0000000e+000  0.0000000e+000  0.0000000e+000  0.0000000e+000  0.0000000e+000  0.0000000e+000  0.0000000e+000  0.0000000e+000  0.0000000e+000  0.0000000e+000  0.0000000e+000  0.0000000e+000  0.0000000e+000  0.0000000e+000  0.0000000e+000  0.0000000e+000  0.0000000e+000  0.0000000e+000  0.0000000e+000  1.1108997e-002  1.3533528e-001  6.0653066e-001  1.0000000e+000  6.0653066e-001  1.3533528e-001  1.1108997e-002  0.0000000e+000  0.0000000e+000  0.0000000e+000  0.0000000e+000  0.0000000e+000  0.0000000e+000  0.0000000e+000  0.0000000e+000  0.0000000e+000  0.0000000e+000  0.0000000e+000  0.0000000e+000  0.0000000e+000  0.0000000e+000  0.0000000e+000  0.0000000e+000  0.0000000e+000  0.0000000e+000  0.0000000e+000  0.0000000e+000  0.0000000e+000  0.0000000e+000  0.0000000e+000  0.0000000e+000  0.0000000e+000  0.0000000e+000  0.0000000e+000  0.0000000e+000  0.0000000e+000  0.0000000e+000  0.0000000e+000  0.0000000e+000  0.0000000e+000  0.0000000e+000  0.0000000e+000  0.0000000e+000  0.0000000e+000  0.0000000e+000  0.0000000e+000  0.0000000e+000  0.0000000e+000  0.0000000e+000  0.0000000e+000  0.0000000e+000  0.0000000e+000  0.0000000e+000  0.0000000e+000  0.0000000e+000  0.0000000e+000  0.0000000e+000  0.0000000e+000  0.0000000e+000  0.0000000e+000  0.0000000e+000  0.0000000e+000  0.0000000e+000  0.0000000e+000  0.0000000e+000  0.0000000e+000  0.0000000e+000  0.0000000e+000  0.0000000e+000  0.0000000e+000  0.0000000e+000  0.0000000e+000  0.0000000e+000  0.0000000e+000  0.0000000e+000  0.0000000e+000  0.0000000e+000  0.0000000e+000  0.0000000e+000  0.0000000e+000  0.0000000e+000  0.0000000e+000  0.0000000e+000  0.0000000e+000  0.0000000e+000  0.0000000e+000  0.0000000e+000  0.0000000e+000  0.0000000e+000  0.0000000e+000  0.0000000e+000  0.0000000e+000  0.0000000e+000  0.0000000e+000  0.0000000e+000  0.0000000e+000  0.0000000e+000  0.0000000e+000  0.0000000e+000  0.0000000e+000  0.0000000e+000  0.0000000e+000  0.0000000e+000  0.0000000e+000  0.0000000e+000  0.0000000e+000  0.0000000e+000  0.0000000e+000  0.0000000e+000  0.0000000e+000  0.0000000e+000  0.0000000e+000  0.0000000e+000  0.0000000e+000  0.0000000e+000  0.0000000e+000  0.0000000e+000  0.0000000e+000  0.0000000e+000  0.0000000e+000  0.0000000e+000  0.0000000e+000  0.0000000e+000  0.0000000e+000  0.0000000e+000  0.0000000e+000  0.0000000e+000  0.0000000e+000  0.0000000e+000  0.0000000e+000  0.0000000e+000  0.0000000e+000  0.0000000e+000  0.0000000e+000  0.0000000e+000  0.0000000e+000  0.0000000e+000  0.0000000e+000  0.0000000e+000  0.0000000e+000  0.0000000e+000  0.0000000e+000  0.0000000e+000  0.0000000e+000  0.0000000e+000  0.0000000e+000  0.0000000e+000  0.0000000e+000  0.0000000e+000  0.0000000e+000  0.0000000e+000  0.0000000e+000  0.0000000e+000  0.0000000e+000  0.0000000e+000  0.0000000e+000  0.0000000e+000  0.0000000e+000  0.0000000e+000  0.0000000e+000  0.0000000e+000  0.0000000e+000  0.0000000e+000  0.0000000e+000  0.0000000e+000  0.0000000e+000  0.0000000e+000  0.0000000e+000  0.0000000e+000  0.0000000e+000  0.0000000e+000  0.0000000e+000  0.0000000e+000  0.0000000e+000  0.0000000e+000  0.0000000e+000  0.0000000e+000  0.0000000e+000  0.0000000e+000  0.0000000e+000  0.0000000e+000  0.0000000e+000  0.0000000e+000  0.0000000e+000  0.0000000e+000  0.0000000e+000  0.0000000e+000  0.0000000e+000  0.0000000e+000  0.0000000e+000  0.0000000e+000  0.0000000e+000  0.0000000e+000  0.0000000e+000  0.0000000e+000  0.0000000e+000  0.0000000e+000  0.0000000e+000  0.0000000e+000  0.0000000e+000  0.0000000e+000  0.0000000e+000  0.0000000e+000  0.0000000e+000  0.0000000e+000  0.0000000e+000  0.0000000e+000  0.0000000e+000  0.0000000e+000  0.0000000e+000  0.0000000e+000  0.0000000e+000  0.0000000e+000  0.0000000e+000  0.0000000e+000  0.0000000e+000  0.0000000e+000  0.0000000e+000  0.0000000e+000  0.0000000e+000  0.0000000e+000  0.0000000e+000  0.0000000e+000  0.0000000e+000  0.0000000e+000  0.0000000e+000  0.0000000e+000  0.0000000e+000  0.0000000e+000  0.0000000e+000  0.0000000e+000  0.0000000e+000  0.0000000e+000  0.0000000e+000  0.0000000e+000  0.0000000e+000  0.0000000e+000  0.0000000e+000  0.0000000e+000  0.0000000e+000  0.0000000e+000  0.0000000e+000  0.0000000e+000  0.0000000e+000  0.0000000e+000  0.0000000e+000  0.0000000e+000  0.0000000e+000  0.0000000e+000  0.0000000e+000  0.0000000e+000  0.0000000e+000  0.0000000e+000  0.0000000e+000  0.0000000e+000  0.0000000e+000  0.0000000e+000  0.0000000e+000  0.0000000e+000  0.0000000e+000  0.0000000e+000  0.0000000e+000  0.0000000e+000  0.0000000e+000  0.0000000e+000  0.0000000e+000  0.0000000e+000  0.0000000e+000  0.0000000e+000  0.0000000e+000  0.0000000e+000  0.0000000e+000  0.0000000e+000  0.0000000e+000  0.0000000e+000  0.0000000e+000  0.0000000e+000  0.0000000e+000  0.0000000e+000  0.0000000e+000  0.0000000e+000  0.0000000e+000  0.0000000e+000  0.0000000e+000  0.0000000e+000  0.0000000e+000  0.0000000e+000  0.0000000e+000  0.0000000e+000  0.0000000e+000  0.0000000e+000  0.0000000e+000  0.0000000e+000  0.0000000e+000  0.0000000e+000  0.0000000e+000  0.0000000e+000  0.0000000e+000  0.0000000e+000  0.0000000e+000  0.0000000e+000  0.0000000e+000  0.0000000e+000  0.0000000e+000  0.0000000e+000  0.0000000e+000  0.0000000e+000  0.0000000e+000  0.0000000e+000  0.0000000e+000  0.0000000e+000  0.0000000e+000  0.0000000e+000  0.0000000e+000  0.0000000e+000  0.0000000e+000  0.0000000e+000  0.0000000e+000  0.0000000e+000  0.0000000e+000  0.0000000e+000  0.0000000e+000  0.0000000e+000  0.0000000e+000  0.0000000e+000  0.0000000e+000  0.0000000e+000  0.0000000e+000  0.0000000e+000  0.0000000e+000  0.0000000e+000  0.0000000e+000  0.0000000e+000  0.0000000e+000  0.0000000e+000  0.0000000e+000  0.0000000e+000  0.0000000e+000  0.0000000e+000  0.0000000e+000  0.0000000e+000  0.0000000e+000  0.0000000e+000  0.0000000e+000  0.0000000e+000  0.0000000e+000  0.0000000e+000  0.0000000e+000  0.0000000e+000  0.0000000e+000  0.0000000e+000  0.0000000e+000  0.0000000e+000  0.0000000e+000  0.0000000e+000  0.0000000e+000  0.0000000e+000  0.0000000e+000  0.0000000e+000  0.0000000e+000  0.0000000e+000  0.0000000e+000  0.0000000e+000  0.0000000e+000  0.0000000e+000  0.0000000e+000  0.0000000e+000  0.0000000e+000  0.0000000e+000  0.0000000e+000  0.0000000e+000  0.0000000e+000  0.0000000e+000  0.0000000e+000  0.0000000e+000  0.0000000e+000  0.0000000e+000  0.0000000e+000  0.0000000e+000  0.0000000e+000  0.0000000e+000  0.0000000e+000  0.0000000e+000  0.0000000e+000  0.0000000e+000  0.0000000e+000  0.0000000e+000  0.0000000e+000  0.0000000e+000  0.0000000e+000  0.0000000e+000  0.0000000e+000  0.0000000e+000  0.0000000e+000  0.0000000e+000  0.0000000e+000  0.0000000e+000  0.0000000e+000  0.0000000e+000  0.0000000e+000  0.0000000e+000  0.0000000e+000  0.0000000e+000  0.0000000e+000  0.0000000e+000  0.0000000e+000  0.0000000e+000  0.0000000e+000  0.0000000e+000  0.0000000e+000  0.0000000e+000  0.0000000e+000  0.0000000e+000  0.0000000e+000  0.0000000e+000  0.0000000e+000  0.0000000e+000  0.0000000e+000  0.0000000e+000  0.0000000e+000  0.0000000e+000  0.0000000e+000  0.0000000e+000  0.0000000e+000  0.0000000e+000  0.0000000e+000  0.0000000e+000  0.0000000e+000  0.0000000e+000  0.0000000e+000  0.0000000e+000  0.0000000e+000  0.0000000e+000  0.0000000e+000  0.0000000e+000  0.0000000e+000  0.0000000e+000  0.0000000e+000  0.0000000e+000  0.0000000e+000  0.0000000e+000  0.0000000e+000  0.0000000e+000  0.0000000e+000  0.0000000e+000  0.0000000e+000  0.0000000e+000  0.0000000e+000  0.0000000e+000  0.0000000e+000  0.0000000e+000  0.0000000e+000  0.0000000e+000  0.0000000e+000  0.0000000e+000  0.0000000e+000  0.0000000e+000  0.0000000e+000  0.0000000e+000  0.0000000e+000  0.0000000e+000  0.0000000e+000  0.0000000e+000  0.0000000e+000  0.0000000e+000  0.0000000e+000  0.0000000e+000  0.0000000e+000  0.0000000e+000  0.0000000e+000  0.0000000e+000  0.0000000e+000  0.0000000e+000  0.0000000e+000  0.0000000e+000  0.0000000e+000  0.0000000e+000  0.0000000e+000  0.0000000e+000  0.0000000e+000  0.0000000e+000  0.0000000e+000  0.0000000e+000  0.0000000e+000  0.0000000e+000  0.0000000e+000  0.0000000e+000  0.0000000e+000
  0.0000000e+000  0.0000000e+000  0.0000000e+000  0.0000000e+000  0.0000000e+000  0.0000000e+000  0.0000000e+000  0.0000000e+000  0.0000000e+000  0.0000000e+000  0.0000000e+000  0.0000000e+000  0.0000000e+000  0.0000000e+000  0.0000000e+000  0.0000000e+000  0.0000000e+000  0.0000000e+000  0.0000000e+000  0.0000000e+000  0.0000000e+000  0.0000000e+000  0.0000000e+000  0.0000000e+000  0.0000000e+000  0.0000000e+000  0.0000000e+000  0.0000000e+000  0.0000000e+000  0.0000000e+000  0.0000000e+000  0.0000000e+000  0.0000000e+000  0.0000000e+000  0.0000000e+000  0.0000000e+000  0.0000000e+000  0.0000000e+000  0.0000000e+000  0.0000000e+000  0.0000000e+000  0.0000000e+000  0.0000000e+000  0.0000000e+000  0.0000000e+000  0.0000000e+000  0.0000000e+000  0.0000000e+000  0.0000000e+000  0.0000000e+000  0.0000000e+000  0.0000000e+000  0.0000000e+000  0.0000000e+000  0.0000000e+000  0.0000000e+000  0.0000000e+000  0.0000000e+000  0.0000000e+000  0.0000000e+000  0.0000000e+000  0.0000000e+000  0.0000000e+000  0.0000000e+000  0.0000000e+000  0.0000000e+000  0.0000000e+000  0.0000000e+000  0.0000000e+000  0.0000000e+000  0.0000000e+000  0.0000000e+000  0.0000000e+000  0.0000000e+000  0.0000000e+000  0.0000000e+000  0.0000000e+000  0.0000000e+000  0.0000000e+000  0.0000000e+000  0.0000000e+000  0.0000000e+000  0.0000000e+000  0.0000000e+000  0.0000000e+000  0.0000000e+000  0.0000000e+000  0.0000000e+000  0.0000000e+000  0.0000000e+000  0.0000000e+000  0.0000000e+000  0.0000000e+000  0.0000000e+000  0.0000000e+000  0.0000000e+000  0.0000000e+000  0.0000000e+000  0.0000000e+000  0.0000000e+000  0.0000000e+000  0.0000000e+000  0.0000000e+000  0.0000000e+000  0.0000000e+000  0.0000000e+000  0.0000000e+000  0.0000000e+000  0.0000000e+000  0.0000000e+000  0.0000000e+000  0.0000000e+000  0.0000000e+000  0.0000000e+000  0.0000000e+000  1.1108997e-002  1.3533528e-001  6.0653066e-001  1.0000000e+000  6.0653066e-001  1.3533528e-001  1.1108997e-002  0.0000000e+000  0.0000000e+000  0.0000000e+000  0.0000000e+000  0.0000000e+000  0.0000000e+000  0.0000000e+000  0.0000000e+000  0.0000000e+000  0.0000000e+000  0.0000000e+000  0.0000000e+000  0.0000000e+000  0.0000000e+000  0.0000000e+000  0.0000000e+000  0.0000000e+000  0.0000000e+000  0.0000000e+000  0.0000000e+000  0.0000000e+000  0.0000000e+000  0.0000000e+000  0.0000000e+000  0.0000000e+000  0.0000000e+000  0.0000000e+000  0.0000000e+000  0.0000000e+000  0.0000000e+000  0.0000000e+000  0.0000000e+000  0.0000000e+000  0.0000000e+000  0.0000000e+000  0.0000000e+000  0.0000000e+000  0.0000000e+000  0.0000000e+000  0.0000000e+000  0.0000000e+000  0.0000000e+000  0.0000000e+000  0.0000000e+000  0.0000000e+000  0.0000000e+000  0.0000000e+000  0.0000000e+000  0.0000000e+000  0.0000000e+000  0.0000000e+000  0.0000000e+000  0.0000000e+000  0.0000000e+000  0.0000000e+000  0.0000000e+000  0.0000000e+000  0.0000000e+000  0.0000000e+000  0.0000000e+000  0.0000000e+000  0.0000000e+000  0.0000000e+000  0.0000000e+000  0.0000000e+000  0.0000000e+000  0.0000000e+000  0.0000000e+000  0.0000000e+000  0.0000000e+000  0.0000000e+000  0.0000000e+000  0.0000000e+000  0.0000000e+000  0.0000000e+000  0.0000000e+000  0.0000000e+000  0.0000000e+000  0.0000000e+000  0.0000000e+000  0.0000000e+000  0.0000000e+000  0.0000000e+000  0.0000000e+000  0.0000000e+000  0.0000000e+000  0.0000000e+000  0.0000000e+000  0.0000000e+000  0.0000000e+000  0.0000000e+000  0.0000000e+000  0.0000000e+000  0.0000000e+000  0.0000000e+000  0.0000000e+000  0.0000000e+000  0.0000000e+000  0.0000000e+000  0.0000000e+000  0.0000000e+000  0.0000000e+000  0.0000000e+000  0.0000000e+000  0.0000000e+000  0.0000000e+000  0.0000000e+000  0.0000000e+000  0.0000000e+000  0.0000000e+000  0.0000000e+000  0.0000000e+000  0.0000000e+000  0.0000000e+000  0.0000000e+000  0.0000000e+000  0.0000000e+000  0.0000000e+000  0.0000000e+000  0.0000000e+000  0.0000000e+000  0.0000000e+000  0.0000000e+000  0.0000000e+000  0.0000000e+000  0.0000000e+000  0.0000000e+000  0.0000000e+000  0.0000000e+000  0.0000000e+000  0.0000000e+000  0.0000000e+000  0.0000000e+000  0.0000000e+000  0.0000000e+000  0.0000000e+000  0.0000000e+000  0.0000000e+000  0.0000000e+000  0.0000000e+000  0.0000000e+000  0.0000000e+000  0.0000000e+000  0.0000000e+000  0.0000000e+000  0.0000000e+000  0.0000000e+000  0.0000000e+000  0.0000000e+000  0.0000000e+000  0.0000000e+000  0.0000000e+000  0.0000000e+000  0.0000000e+000  0.0000000e+000  0.0000000e+000  0.0000000e+000  0.0000000e+000  0.0000000e+000  0.0000000e+000  0.0000000e+000  0.0000000e+000  0.0000000e+000  0.0000000e+000  0.0000000e+000  0.0000000e+000  0.0000000e+000  0.0000000e+000  0.0000000e+000  0.0000000e+000  0.0000000e+000  0.0000000e+000  0.0000000e+000  0.0000000e+000  0.0000000e+000  0.0000000e+000  0.0000000e+000  0.0000000e+000  0.0000000e+000  0.0000000e+000  0.0000000e+000  0.0000000e+000  0.0000000e+000  0.0000000e+000  0.0000000e+000  0.0000000e+000  0.0000000e+000  0.0000000e+000  0.0000000e+000  0.0000000e+000  0.0000000e+000  0.0000000e+000  0.0000000e+000  0.0000000e+000  0.0000000e+000  0.0000000e+000  0.0000000e+000  0.0000000e+000  0.0000000e+000  0.0000000e+000  0.0000000e+000  0.0000000e+000  0.0000000e+000  0.0000000e+000  0.0000000e+000  0.0000000e+000  0.0000000e+000  0.0000000e+000  0.0000000e+000  0.0000000e+000  0.0000000e+000  0.0000000e+000  0.0000000e+000  0.0000000e+000  0.0000000e+000  0.0000000e+000  0.0000000e+000  0.0000000e+000  0.0000000e+000  0.0000000e+000  0.0000000e+000  0.0000000e+000  0.0000000e+000  0.0000000e+000  0.0000000e+000  0.0000000e+000  0.0000000e+000  0.0000000e+000  0.0000000e+000  0.0000000e+000  0.0000000e+000  0.0000000e+000  0.0000000e+000  0.0000000e+000  0.0000000e+000  0.0000000e+000  0.0000000e+000  0.0000000e+000  0.0000000e+000  0.0000000e+000  0.0000000e+000  0.0000000e+000  0.0000000e+000  0.0000000e+000  0.0000000e+000  0.0000000e+000  0.0000000e+000  0.0000000e+000  0.0000000e+000  0.0000000e+000  0.0000000e+000  0.0000000e+000  0.0000000e+000  0.0000000e+000  0.0000000e+000  0.0000000e+000  0.0000000e+000  0.0000000e+000  0.0000000e+000  0.0000000e+000  0.0000000e+000  0.0000000e+000  0.0000000e+000  0.0000000e+000  0.0000000e+000  0.0000000e+000  0.0000000e+000  0.0000000e+000  0.0000000e+000  0.0000000e+000  0.0000000e+000  0.0000000e+000  0.0000000e+000  0.0000000e+000  0.0000000e+000  0.0000000e+000  0.0000000e+000  0.0000000e+000  0.0000000e+000  0.0000000e+000  0.0000000e+000  0.0000000e+000  0.0000000e+000  0.0000000e+000  0.0000000e+000  0.0000000e+000  0.0000000e+000  0.0000000e+000  0.0000000e+000  0.0000000e+000  0.0000000e+000  0.0000000e+000  0.0000000e+000  0.0000000e+000  0.0000000e+000  0.0000000e+000  0.0000000e+000  0.0000000e+000  0.0000000e+000  0.0000000e+000  0.0000000e+000  0.0000000e+000  0.0000000e+000  0.0000000e+000  0.0000000e+000  0.0000000e+000  0.0000000e+000  0.0000000e+000  0.0000000e+000  0.0000000e+000  0.0000000e+000  0.0000000e+000  0.0000000e+000  0.0000000e+000  0.0000000e+000  0.0000000e+000  0.0000000e+000  0.0000000e+000  0.0000000e+000  0.0000000e+000  0.0000000e+000  0.0000000e+000  0.0000000e+000  0.0000000e+000  0.0000000e+000  0.0000000e+000  0.0000000e+000  0.0000000e+000  0.0000000e+000  0.0000000e+000  0.0000000e+000  0.0000000e+000  0.0000000e+000  0.0000000e+000  0.0000000e+000  0.0000000e+000  0.0000000e+000  0.0000000e+000  0.0000000e+000  0.0000000e+000  0.0000000e+000  0.0000000e+000  0.0000000e+000  0.0000000e+000  0.0000000e+000  0.0000000e+000  0.0000000e+000  0.0000000e+000  0.0000000e+000  0.0000000e+000  0.0000000e+000  0.0000000e+000  0.0000000e+000  0.0000000e+000  0.0000000e+000  0.0000000e+000  0.0000000e+000  0.0000000e+000  0.0000000e+000  0.0000000e+000  0.0000000e+000  0.0000000e+000  0.0000000e+000  0.0000000e+000  0.0000000e+000  0.0000000e+000  0.0000000e+000  0.0000000e+000  0.0000000e+000  0.0000000e+000  0.0000000e+000  0.0000000e+000  0.0000000e+000  0.0000000e+000  0.0000000e+000  0.0000000e+000  0.0000000e+000  0.0000000e+000  0.0000000e+000  0.0000000e+000  0.0000000e+000  0.0000000e+000  0.0000000e+000  0.0000000e+000  0.0000000e+000  0.0000000e+000  0.0000000e+000  0.0000000e+000  0.0000000e+000  0.0000000e+000  0.0000000e+000  0.0000000e+000  0.0000000e+000  0.0000000e+000  0.0000000e+000  0.0000000e+000  0.0000000e+000  0.0000000e+000  0.0000000e+000  0.0000000e+000  0.0000000e+000  0.0000000e+000  0.0000000e+000  0.0000000e+000  0.0000000e+000  0.0000000e+000  0.0000000e+000  0.0000000e+000  0.0000000e+000  0.0000000e+000  0.0000000e+000  0.0000000e+000  0.0000000e+000  0.0000000e+000  0.0000000e+000  0.0000000e+000  0.0000000e+000  0.0000000e+000  0.0000000e+000  0.0000000e+000  0.0000000e+000  0.0000000e+000  0.0000000e+000  0.0000000e+000  0.0000000e+000  0.0000000e+000  0.0000000e+000  0.0000000e+000  0.0000000e+000  0.0000000e+000  0.0000000e+000  0.0000000e+000  0.0000000e+000  0.0000000e+000  0.0000000e+000  0.0000000e+000  0.0000000e+000  0.0000000e+000  0.0000000e+000  0.0000000e+000  0.0000000e+000  0.0000000e+000  0.0000000e+000  0.0000000e+000  0.0000000e+000  0.0000000e+000  0.0000000e+000  0.0000000e+000  0.0000000e+000  0.0000000e+000  0.0000000e+000  0.0000000e+000  0.0000000e+000  0.0000000e+000  0.0000000e+000  0.0000000e+000  0.0000000e+000  0.0000000e+000  0.0000000e+000  0.0000000e+000  0.0000000e+000  0.0000000e+000  0.0000000e+000  0.0000000e+000  0.0000000e+000  0.0000000e+000  0.0000000e+000  0.0000000e+000  0.0000000e+000  0.0000000e+000  0.0000000e+000  0.0000000e+000  0.0000000e+000  0.0000000e+000  0.0000000e+000  0.0000000e+000  0.0000000e+000  0.0000000e+000
  0.0000000e+000  0.0000000e+000  0.0000000e+000  0.0000000e+000  0.0000000e+000  0.0000000e+000  0.0000000e+000  0.0000000e+000  0.0000000e+000  0.0000000e+000  0.0000000e+000  0.0000000e+000  0.0000000e+000  0.0000000e+000  0.0000000e+000  0.0000000e+000  0.0000000e+000  0.0000000e+000  0.0000000e+000  0.0000000e+000  0.0000000e+000  0.0000000e+000  0.0000000e+000  0.0000000e+000  0.0000000e+000  0.0000000e+000  0.0000000e+000  0.0000000e+000  0.0000000e+000  0.0000000e+000  0.0000000e+000  0.0000000e+000  0.0000000e+000  0.0000000e+000  0.0000000e+000  0.0000000e+000  0.0000000e+000  0.0000000e+000  0.0000000e+000  0.0000000e+000  0.0000000e+000  0.0000000e+000  0.0000000e+000  0.0000000e+000  0.0000000e+000  0.0000000e+000  0.0000000e+000  0.0000000e+000  0.0000000e+000  0.0000000e+000  0.0000000e+000  0.0000000e+000  0.0000000e+000  0.0000000e+000  0.0000000e+000  0.0000000e+000  0.0000000e+000  0.0000000e+000  0.0000000e+000  0.0000000e+000  0.0000000e+000  0.0000000e+000  0.0000000e+000  0.0000000e+000  0.0000000e+000  0.0000000e+000  0.0000000e+000  0.0000000e+000  0.0000000e+000  0.0000000e+000  0.0000000e+000  0.0000000e+000  0.0000000e+000  0.0000000e+000  0.0000000e+000  0.0000000e+000  0.0000000e+000  0.0000000e+000  0.0000000e+000  0.0000000e+000  0.0000000e+000  0.0000000e+000  0.0000000e+000  0.0000000e+000  0.0000000e+000  0.0000000e+000  0.0000000e+000  0.0000000e+000  0.0000000e+000  0.0000000e+000  0.0000000e+000  0.0000000e+000  0.0000000e+000  0.0000000e+000  0.0000000e+000  0.0000000e+000  0.0000000e+000  0.0000000e+000  0.0000000e+000  0.0000000e+000  0.0000000e+000  0.0000000e+000  0.0000000e+000  0.0000000e+000  0.0000000e+000  0.0000000e+000  0.0000000e+000  0.0000000e+000  0.0000000e+000  0.0000000e+000  0.0000000e+000  0.0000000e+000  0.0000000e+000  0.0000000e+000  0.0000000e+000  0.0000000e+000  0.0000000e+000  0.0000000e+000  1.1108997e-002  1.3533528e-001  6.0653066e-001  1.0000000e+000  6.0653066e-001  1.3533528e-001  1.1108997e-002  0.0000000e+000  0.0000000e+000  0.0000000e+000  0.0000000e+000  0.0000000e+000  0.0000000e+000  0.0000000e+000  0.0000000e+000  0.0000000e+000  0.0000000e+000  0.0000000e+000  0.0000000e+000  0.0000000e+000  0.0000000e+000  0.0000000e+000  0.0000000e+000  0.0000000e+000  0.0000000e+000  0.0000000e+000  0.0000000e+000  0.0000000e+000  0.0000000e+000  0.0000000e+000  0.0000000e+000  0.0000000e+000  0.0000000e+000  0.0000000e+000  0.0000000e+000  0.0000000e+000  0.0000000e+000  0.0000000e+000  0.0000000e+000  0.0000000e+000  0.0000000e+000  0.0000000e+000  0.0000000e+000  0.0000000e+000  0.0000000e+000  0.0000000e+000  0.0000000e+000  0.0000000e+000  0.0000000e+000  0.0000000e+000  0.0000000e+000  0.0000000e+000  0.0000000e+000  0.0000000e+000  0.0000000e+000  0.0000000e+000  0.0000000e+000  0.0000000e+000  0.0000000e+000  0.0000000e+000  0.0000000e+000  0.0000000e+000  0.0000000e+000  0.0000000e+000  0.0000000e+000  0.0000000e+000  0.0000000e+000  0.0000000e+000  0.0000000e+000  0.0000000e+000  0.0000000e+000  0.0000000e+000  0.0000000e+000  0.0000000e+000  0.0000000e+000  0.0000000e+000  0.0000000e+000  0.0000000e+000  0.0000000e+000  0.0000000e+000  0.0000000e+000  0.0000000e+000  0.0000000e+000  0.0000000e+000  0.0000000e+000  0.0000000e+000  0.0000000e+000  0.0000000e+000  0.0000000e+000  0.0000000e+000  0.0000000e+000  0.0000000e+000  0.0000000e+000  0.0000000e+000  0.0000000e+000  0.0000000e+000  0.0000000e+000  0.0000000e+000  0.0000000e+000  0.0000000e+000  0.0000000e+000  0.0000000e+000  0.0000000e+000  0.0000000e+000  0.0000000e+000  0.0000000e+000  0.0000000e+000  0.0000000e+000  0.0000000e+000  0.0000000e+000  0.0000000e+000  0.0000000e+000  0.0000000e+000  0.0000000e+000  0.0000000e+000  0.0000000e+000  0.0000000e+000  0.0000000e+000  0.0000000e+000  0.0000000e+000  0.0000000e+000  0.0000000e+000  0.0000000e+000  0.0000000e+000  0.0000000e+000  0.0000000e+000  0.0000000e+000  0.0000000e+000  0.0000000e+000  0.0000000e+000  0.0000000e+000  0.0000000e+000  0.0000000e+000  0.0000000e+000  0.0000000e+000  0.0000000e+000  0.0000000e+000  0.0000000e+000  0.0000000e+000  0.0000000e+000  0.0000000e+000  0.0000000e+000  0.0000000e+000  0.0000000e+000  0.0000000e+000  0.0000000e+000  0.0000000e+000  0.0000000e+000  0.0000000e+000  0.0000000e+000  0.0000000e+000  0.0000000e+000  0.0000000e+000  0.0000000e+000  0.0000000e+000  0.0000000e+000  0.0000000e+000  0.0000000e+000  0.0000000e+000  0.0000000e+000  0.0000000e+000  0.0000000e+000  0.0000000e+000  0.0000000e+000  0.0000000e+000  0.0000000e+000  0.0000000e+000  0.0000000e+000  0.0000000e+000  0.0000000e+000  0.0000000e+000  0.0000000e+000  0.0000000e+000  0.0000000e+000  0.0000000e+000  0.0000000e+000  0.0000000e+000  0.0000000e+000  0.0000000e+000  0.0000000e+000  0.0000000e+000  0.0000000e+000  0.0000000e+000  0.0000000e+000  0.0000000e+000  0.0000000e+000  0.0000000e+000  0.0000000e+000  0.0000000e+000  0.0000000e+000  0.0000000e+000  0.0000000e+000  0.0000000e+000  0.0000000e+000  0.0000000e+000  0.0000000e+000  0.0000000e+000  0.0000000e+000  0.0000000e+000  0.0000000e+000  0.0000000e+000  0.0000000e+000  0.0000000e+000  0.0000000e+000  0.0000000e+000  0.0000000e+000  0.0000000e+000  0.0000000e+000  0.0000000e+000  0.0000000e+000  0.0000000e+000  0.0000000e+000  0.0000000e+000  0.0000000e+000  0.0000000e+000  0.0000000e+000  0.0000000e+000  0.0000000e+000  0.0000000e+000  0.0000000e+000  0.0000000e+000  0.0000000e+000  0.0000000e+000  0.0000000e+000  0.0000000e+000  0.0000000e+000  0.0000000e+000  0.0000000e+000  0.0000000e+000  0.0000000e+000  0.0000000e+000  0.0000000e+000  0.0000000e+000  0.0000000e+000  0.0000000e+000  0.0000000e+000  0.0000000e+000  0.0000000e+000  0.0000000e+000  0.0000000e+000  0.0000000e+000  0.0000000e+000  0.0000000e+000  0.0000000e+000  0.0000000e+000  0.0000000e+000  0.0000000e+000  0.0000000e+000  0.0000000e+000  0.0000000e+000  0.0000000e+000  0.0000000e+000  0.0000000e+000  0.0000000e+000  0.0000000e+000  0.0000000e+000  0.0000000e+000  0.0000000e+000  0.0000000e+000  0.0000000e+000  0.0000000e+000  0.0000000e+000  0.0000000e+000  0.0000000e+000  0.0000000e+000  0.0000000e+000  0.0000000e+000  0.0000000e+000  0.0000000e+000  0.0000000e+000  0.0000000e+000  0.0000000e+000  0.0000000e+000  0.0000000e+000  0.0000000e+000  0.0000000e+000  0.0000000e+000  0.0000000e+000  0.0000000e+000  0.0000000e+000  0.0000000e+000  0.0000000e+000  0.0000000e+000  0.0000000e+000  0.0000000e+000  0.0000000e+000  0.0000000e+000  0.0000000e+000  0.0000000e+000  0.0000000e+000  0.0000000e+000  0.0000000e+000  0.0000000e+000  0.0000000e+000  0.0000000e+000  0.0000000e+000  0.0000000e+000  0.0000000e+000  0.0000000e+000  0.0000000e+000  0.0000000e+000  0.0000000e+000  0.0000000e+000  0.0000000e+000  0.0000000e+000  0.0000000e+000  0.0000000e+000  0.0000000e+000  0.0000000e+000  0.0000000e+000  0.0000000e+000  0.0000000e+000  0.0000000e+000  0.0000000e+000  0.0000000e+000  0.0000000e+000  0.0000000e+000  0.0000000e+000  0.0000000e+000  0.0000000e+000  0.0000000e+000  0.0000000e+000  0.0000000e+000  0.0000000e+000  0.0000000e+000  0.0000000e+000  0.0000000e+000  0.0000000e+000  0.0000000e+000  0.0000000e+000  0.0000000e+000  0.0000000e+000  0.0000000e+000  0.0000000e+000  0.0000000e+000  0.0000000e+000  0.0000000e+000  0.0000000e+000  0.0000000e+000  0.0000000e+000  0.0000000e+000  0.0000000e+000  0.0000000e+000  0.0000000e+000  0.0000000e+000  0.0000000e+000  0.0000000e+000  0.0000000e+000  0.0000000e+000  0.0000000e+000  0.0000000e+000  0.0000000e+000  0.0000000e+000  0.0000000e+000  0.0000000e+000  0.0000000e+000  0.0000000e+000  0.0000000e+000  0.0000000e+000  0.0000000e+000  0.0000000e+000  0.0000000e+000  0.0000000e+000  0.0000000e+000  0.0000000e+000  0.0000000e+000  0.0000000e+000  0.0000000e+000  0.0000000e+000  0.0000000e+000  0.0000000e+000  0.0000000e+000  0.0000000e+000  0.0000000e+000  0.0000000e+000  0.0000000e+000  0.0000000e+000  0.0000000e+000  0.0000000e+000  0.0000000e+000  0.0000000e+000  0.0000000e+000  0.0000000e+000  0.0000000e+000  0.0000000e+000  0.0000000e+000  0.0000000e+000  0.0000000e+000  0.0000000e+000  0.0000000e+000  0.0000000e+000  0.0000000e+000  0.0000000e+000  0.0000000e+000  0.0000000e+000  0.0000000e+000  0.0000000e+000  0.0000000e+000  0.0000000e+000  0.0000000e+000  0.0000000e+000  0.0000000e+000  0.0000000e+000  0.0000000e+000  0.0000000e+000  0.0000000e+000  0.0000000e+000  0.0000000e+000  0.0000000e+000  0.0000000e+000  0.0000000e+000  0.0000000e+000  0.0000000e+000  0.0000000e+000  0.0000000e+000  0.0000000e+000  0.0000000e+000  0.0000000e+000  0.0000000e+000  0.0000000e+000  0.0000000e+000  0.0000000e+000  0.0000000e+000  0.0000000e+000  0.0000000e+000  0.0000000e+000  0.0000000e+000  0.0000000e+000  0.0000000e+000  0.0000000e+000  0.0000000e+000  0.0000000e+000  0.0000000e+000  0.0000000e+000  0.0000000e+000  0.0000000e+000  0.0000000e+000  0.0000000e+000  0.0000000e+000  0.0000000e+000  0.0000000e+000  0.0000000e+000  0.0000000e+000  0.0000000e+000  0.0000000e+000  0.0000000e+000  0.0000000e+000  0.0000000e+000  0.0000000e+000  0.0000000e+000  0.0000000e+000  0.0000000e+000  0.0000000e+000  0.0000000e+000  0.0000000e+000  0.0000000e+000  0.0000000e+000  0.0000000e+000  0.0000000e+000  0.0000000e+000  0.0000000e+000  0.0000000e+000  0.0000000e+000  0.0000000e+000  0.0000000e+000  0.0000000e+000  0.0000000e+000  0.0000000e+000  0.0000000e+000  0.0000000e+000  0.0000000e+000  0.0000000e+000  0.0000000e+000  0.0000000e+000  0.0000000e+000  0.0000000e+000  0.0000000e+000  0.0000000e+000  0.0000000e+000  0.0000000e+000  0.0000000e+000  0.0000000e+000
[truncated: 1,526,560 more chars]
