# Supplementary material for: A Molecular Ruler for Measuring Quantitative Distance Distributions
Source: PLoS One. 2008 Oct 17;3(10):e3229. doi: 10.1371/journal.pone.0003229 (PMC2566812; doi:10.1371/journal.pone.0003229)
Supplement: Supplementary Materials S2 — MATLAB Data Analysis Scripts (2.42 MB ZIP) [file pone.0003229.s002.zip › Data for PLoS ONE/files for generating transforms/IqD10.txt]

  6.9295871e+002  6.9215257e+002  6.9081026e+002  6.8893365e+002  6.8652535e+002  6.8358872e+002  6.8012787e+002  6.7614761e+002  6.7165349e+002  6.6665175e+002  6.6114936e+002  6.5515395e+002  6.4867386e+002  6.4171805e+002  6.3429616e+002  6.2641846e+002  6.1809582e+002  6.0933971e+002  6.0016219e+002  5.9057588e+002  5.8059391e+002  5.7022995e+002  5.5949816e+002  5.4841316e+002  5.3699004e+002  5.2524428e+002  5.1319177e+002  5.0084878e+002  4.8823191e+002  4.7535809e+002  4.6224451e+002  4.4890866e+002  4.3536824e+002  4.2164115e+002  4.0774548e+002  3.9369947e+002  3.7952145e+002  3.6522986e+002  3.5084320e+002  3.3637999e+002  3.2185875e+002  3.0729797e+002  2.9271609e+002  2.7813145e+002  2.6356228e+002  2.4902666e+002  2.3454251e+002  2.2012754e+002  2.0579922e+002  1.9157479e+002  1.7747119e+002  1.6350506e+002  1.4969271e+002  1.3605010e+002  1.2259280e+002  1.0933598e+002  9.6294381e+001  8.3482314e+001  7.0913612e+001  5.8601626e+001  4.6559200e+001  3.4798659e+001  2.3331790e+001  1.2169824e+001  1.3234229e+000 -9.1973315e+000 -1.9382954e+001 -2.9224565e+001 -3.8713902e+001 -4.7843328e+001 -5.6605839e+001 -6.4995075e+001 -7.3005319e+001 -8.0631506e+001 -8.7869229e+001 -9.4714733e+001 -1.0116493e+002 -1.0721737e+002 -1.1287029e+002 -1.1812256e+002 -1.2297370e+002 -1.2742390e+002 -1.3147396e+002 -1.3512534e+002 -1.3838011e+002 -1.4124097e+002 -1.4371122e+002 -1.4579477e+002 -1.4749608e+002 -1.4882024e+002 -1.4977284e+002 -1.5036005e+002 -1.5058856e+002 -1.5046556e+002 -1.4999876e+002 -1.4919633e+002 -1.4806688e+002 -1.4661951e+002 -1.4486368e+002 -1.4280930e+002 -1.4046661e+002 -1.3784625e+002 -1.3495917e+002 -1.3181662e+002 -1.2843015e+002 -1.2481159e+002 -1.2097298e+002 -1.1692661e+002 -1.1268493e+002 -1.0826057e+002 -1.0366631e+002 -9.8915058e+001 -9.4019789e+001 -8.8993570e+001 -8.3849506e+001 -7.8600726e+001 -7.3260355e+001 -6.7841492e+001 -6.2357184e+001 -5.6820407e+001 -5.1244038e+001 -4.5640835e+001 -4.0023413e+001 -3.4404226e+001 -2.8795539e+001 -2.3209413e+001 -1.7657682e+001 -1.2151935e+001 -6.7034946e+000 -1.3233992e+000  3.9776130e+000  9.1891223e+000  1.4301044e+001  1.9303643e+001  2.4187549e+001  2.8943771e+001  3.3563708e+001  3.8039164e+001  4.2362358e+001  4.6525933e+001  5.0522969e+001  5.4346986e+001  5.7991958e+001  6.1452315e+001  6.4722951e+001  6.7799227e+001  7.0676976e+001  7.3352507e+001  7.5822604e+001  7.8084530e+001  8.0136023e+001  8.1975301e+001  8.3601055e+001  8.5012446e+001  8.6209108e+001  8.7191135e+001  8.7959080e+001  8.8513949e+001  8.8857192e+001  8.8990697e+001  8.8916778e+001  8.8638171e+001  8.8158016e+001  8.7479855e+001  8.6607611e+001  8.5545585e+001  8.4298434e+001  8.2871164e+001  8.1269112e+001  7.9497936e+001  7.7563592e+001  7.5472327e+001  7.3230654e+001  7.0845345e+001  6.8323405e+001  6.5672062e+001  6.2898745e+001  6.0011066e+001  5.7016808e+001  5.3923897e+001  5.0740393e+001  4.7474466e+001  4.4134379e+001  4.0728469e+001  3.7265132e+001  3.3752797e+001  3.0199917e+001  2.6614942e+001  2.3006307e+001  1.9382411e+001  1.5751602e+001  1.2122157e+001  8.5022640e+000  4.9000098e+000  1.3233596e+000 -2.2198574e+000 -5.7219640e+000 -9.1754501e+000 -1.2572987e+001 -1.5907442e+001
  6.9182956e+002  6.9099979e+002  6.8961816e+002  6.8768667e+002  6.8520809e+002  6.8218599e+002  6.7862470e+002  6.7452935e+002  6.6990582e+002  6.6476073e+002  6.5910147e+002  6.5293613e+002  6.4627354e+002  6.3912322e+002  6.3149537e+002  6.2340085e+002  6.1485120e+002  6.0585856e+002  5.9643568e+002  5.8659592e+002  5.7635316e+002  5.6572187e+002  5.5471699e+002  5.4335399e+002  5.3164879e+002  5.1961772e+002  5.0727757e+002  4.9464546e+002  4.8173891e+002  4.6857573e+002  4.5517404e+002  4.4155221e+002  4.2772886e+002  4.1372280e+002  3.9955302e+002  3.8523863e+002  3.7079886e+002  3.5625302e+002  3.4162047e+002  3.2692056e+002  3.1217263e+002  2.9739599e+002  2.8260983e+002  2.6783327e+002  2.5308524e+002  2.3838453e+002  2.2374973e+002  2.0919916e+002  1.9475091e+002  1.8042277e+002  1.6623221e+002  1.5219636e+002  1.3833197e+002  1.2465539e+002  1.1118255e+002  9.7928949e+001  8.4909597e+001  7.2139021e+001  5.9631234e+001  4.7399715e+001  3.5457392e+001  2.3816623e+001  1.2489178e+001  1.4862255e+000 -9.1816852e+000 -1.9504635e+001 -2.9473348e+001 -3.9079203e+001 -4.8314244e+001 -5.7171187e+001 -6.5643430e+001 -7.3725055e+001 -8.1410839e+001 -8.8696252e+001 -9.5577461e+001 -1.0205133e+002 -1.0811543e+002 -1.1376803e+002 -1.1900806e+002 -1.2383520e+002 -1.2824975e+002 -1.3225275e+002 -1.3584586e+002 -1.3903144e+002 -1.4181249e+002 -1.4419263e+002 -1.4617615e+002 -1.4776794e+002 -1.4897347e+002 -1.4979883e+002 -1.5025066e+002 -1.5033617e+002 -1.5006310e+002 -1.4943970e+002 -1.4847472e+002 -1.4717740e+002 -1.4555742e+002 -1.4362491e+002 -1.4139039e+002 -1.3886480e+002 -1.3605940e+002 -1.3298584e+002 -1.2965605e+002 -1.2608227e+002 -1.2227700e+002 -1.1825298e+002 -1.1402316e+002 -1.0960070e+002 -1.0499888e+002 -1.0023115e+002 -9.5311057e+001 -9.0252237e+001 -8.5068375e+001 -7.9773188e+001 -7.4380397e+001 -6.8903701e+001 -6.3356752e+001 -5.7753129e+001 -5.2106311e+001 -4.6429657e+001 -4.0736379e+001 -3.5039516e+001 -2.9351917e+001 -2.3686212e+001 -1.8054795e+001 -1.2469800e+001 -6.9430807e+000 -1.4861918e+000  3.8896316e+000  9.1734914e+000  1.4354844e+001  1.9423519e+001  2.4369730e+001  2.9184096e+001  3.3857651e+001  3.8381857e+001  4.2748619e+001  4.6950293e+001  5.0979699e+001  5.4830126e+001  5.8495344e+001  6.1969611e+001  6.5247675e+001  6.8324783e+001  7.1196682e+001  7.3859625e+001  7.6310370e+001  7.8546182e+001  8.0564833e+001  8.2364600e+001  8.3944263e+001  8.5303103e+001  8.6440894e+001  8.7357903e+001  8.8054879e+001  8.8533050e+001  8.8794111e+001  8.8840219e+001  8.8673979e+001  8.8298437e+001  8.7717068e+001  8.6933761e+001  8.5952810e+001  8.4778898e+001  8.3417082e+001  8.1872780e+001  8.0151754e+001  7.8260095e+001  7.6204204e+001  7.3990779e+001  7.1626793e+001  6.9119477e+001  6.6476303e+001  6.3704966e+001  6.0813360e+001  5.7809565e+001  5.4701822e+001  5.1498517e+001  4.8208160e+001  4.4839365e+001  4.1400828e+001  3.7901312e+001  3.4349622e+001  3.0754588e+001  2.7125045e+001  2.3469812e+001  1.9797674e+001  1.6117364e+001  1.2437542e+001  8.7667774e+000  5.1135304e+000  1.4861357e+000 -2.1072159e+000 -5.6584939e+000 -9.1598447e+000 -1.2603607e+001 -1.5982328e+001 -1.9288775e+001 -2.2515956e+001 -2.5657123e+001
  6.9068497e+002  6.8983129e+002  6.8840988e+002  6.8642286e+002  6.8387317e+002  6.8076460e+002  6.7710175e+002  6.7289003e+002  6.6813568e+002  6.6284573e+002  6.5702799e+002  6.5069105e+002  6.4384423e+002  6.3649763e+002  6.2866205e+002  6.2034899e+002  6.1157063e+002  6.0233983e+002  5.9267007e+002  5.8257546e+002  5.7207069e+002  5.6117101e+002  5.4989223e+002  5.3825064e+002  5.2626305e+002  5.1394669e+002  5.0131923e+002  4.8839872e+002  4.7520359e+002  4.6175259e+002  4.4806476e+002  4.3415941e+002  4.2005609e+002  4.0577454e+002  3.9133465e+002  3.7675647e+002  3.6206013e+002  3.4726582e+002  3.3239376e+002  3.1746416e+002  3.0249720e+002  2.8751299e+002  2.7253151e+002  2.5757262e+002  2.4265600e+002  2.2780111e+002  2.1302721e+002  1.9835325e+002  1.8379791e+002  1.6937951e+002  1.5511605e+002  1.4102511e+002  1.2712386e+002  1.1342904e+002  9.9956918e+001  8.6723260e+001  7.3743322e+001  6.1031817e+001  4.8602896e+001  3.6470129e+001  2.4646481e+001  1.3144297e+001  1.9752849e+000 -8.8495022e+000 -1.9319679e+001 -2.9425544e+001 -3.9158086e+001 -4.8509002e+001 -5.7470700e+001 -6.6036311e+001 -7.4199694e+001 -8.1955442e+001 -8.9298884e+001 -9.6226091e+001 -1.0273387e+002 -1.0881978e+002 -1.1448210e+002 -1.1971986e+002 -1.2453282e+002 -1.2892146e+002 -1.3288697e+002 -1.3643127e+002 -1.3955698e+002 -1.4226738e+002 -1.4456646e+002 -1.4645886e+002 -1.4794987e+002 -1.4904541e+002 -1.4975204e+002 -1.5007689e+002 -1.5002768e+002 -1.4961271e+002 -1.4884079e+002 -1.4772128e+002 -1.4626401e+002 -1.4447930e+002 -1.4237791e+002 -1.3997105e+002 -1.3727029e+002 -1.3428761e+002 -1.3103532e+002 -1.2752606e+002 -1.2377275e+002 -1.1978860e+002 -1.1558703e+002 -1.1118171e+002 -1.0658645e+002 -1.0181525e+002 -9.6882213e+001 -9.1801553e+001 -8.6587547e+001 -8.1254514e+001 -7.5816787e+001 -7.0288683e+001 -6.4684477e+001 -5.9018373e+001 -5.3304479e+001 -4.7556778e+001 -4.1789105e+001 -3.6015117e+001 -3.0248273e+001 -2.4501806e+001 -1.8788702e+001 -1.3121674e+001 -7.5131400e+000 -1.9752057e+000  3.4803613e+000  8.8421488e+000  1.4099119e+001  1.9240629e+001  2.4256441e+001  2.9136749e+001  3.3872185e+001  3.8453834e+001  4.2873253e+001  4.7122478e+001  5.1194033e+001  5.5080945e+001  5.8776749e+001  6.2275497e+001  6.5571764e+001  6.8660653e+001  7.1537797e+001  7.4199368e+001  7.6642070e+001  7.8863150e+001  8.0860386e+001  8.2632095e+001  8.4177128e+001  8.5494860e+001  8.6585195e+001  8.7448553e+001  8.8085864e+001  8.8498564e+001  8.8688580e+001  8.8658328e+001  8.8410692e+001  8.7949023e+001  8.7277118e+001  8.6399210e+001  8.5319955e+001  8.4044415e+001  8.2578042e+001  8.0926663e+001  7.9096461e+001  7.7093961e+001  7.4926008e+001  7.2599748e+001  7.0122613e+001  6.7502297e+001  6.4746737e+001  6.1864096e+001  5.8862734e+001  5.5751199e+001  5.2538194e+001  4.9232564e+001  4.5843270e+001  4.2379369e+001  3.8849995e+001  3.5264332e+001  3.1631597e+001  2.7961019e+001  2.4261814e+001  2.0543169e+001  1.6814217e+001  1.3084020e+001  9.3615466e+000  5.6556557e+000  1.9750737e+000 -1.6716220e+000 -5.2760217e+000 -8.8299013e+000 -1.2325239e+001 -1.5754230e+001 -1.9109308e+001 -2.2383153e+001 -2.5568711e+001 -2.8659204e+001 -3.1648148e+001 -3.4529359e+001
  6.8952534e+002  6.8864746e+002  6.8718582e+002  6.8514265e+002  6.8252107e+002  6.7932508e+002  6.7555956e+002  6.7123025e+002  6.6634374e+002  6.6090748e+002  6.5492974e+002  6.4841959e+002  6.4138692e+002  6.3384239e+002  6.2579743e+002  6.1726419e+002  6.0825557e+002  5.9878513e+002  5.8886712e+002  5.7851644e+002  5.6774860e+002  5.5657968e+002  5.4502637e+002  5.3310584e+002  5.2083578e+002  5.0823437e+002  4.9532020e+002  4.8211226e+002  4.6862993e+002  4.5489292e+002  4.4092122e+002  4.2673511e+002  4.1235509e+002  3.9780184e+002  3.8309621e+002  3.6825917e+002  3.5331176e+002  3.3827509e+002  3.2317026e+002  3.0801834e+002  2.9284036e+002  2.7765722e+002  2.6248972e+002  2.4735845e+002  2.3228382e+002  2.1728600e+002  2.0238487e+002  1.8760003e+002  1.7295070e+002  1.5845577e+002  1.4413369e+002  1.3000251e+002  1.1607980e+002  1.0238265e+002  8.8927608e+001  7.5730711e+001  6.2807411e+001  5.0172571e+001  3.7840440e+001  2.5824632e+001  1.4138106e+001  2.7931439e+000 -8.1986596e+000 -1.8826419e+001 -2.9079970e+001 -3.8949882e+001 -4.8427470e+001 -5.7504808e+001 -6.6174730e+001 -7.4430845e+001 -8.2267537e+001 -8.9679973e+001 -9.6664102e+001 -1.0321666e+002 -1.0933516e+002 -1.1501791e+002 -1.2026399e+002 -1.2507324e+002 -1.2944630e+002 -1.3338454e+002 -1.3689009e+002 -1.3996582e+002 -1.4261533e+002 -1.4484294e+002 -1.4665365e+002 -1.4805317e+002 -1.4904786e+002 -1.4964473e+002 -1.4985142e+002 -1.4967619e+002 -1.4912788e+002 -1.4821588e+002 -1.4695015e+002 -1.4534114e+002 -1.4339982e+002 -1.4113761e+002 -1.3856636e+002 -1.3569835e+002 -1.3254624e+002 -1.2912303e+002 -1.2544209e+002 -1.2151703e+002 -1.1736176e+002 -1.1299044e+002 -1.0841741e+002 -1.0365721e+002 -9.8724498e+001 -9.3634078e+001 -8.8400825e+001 -8.3039670e+001 -7.7565572e+001 -7.1993481e+001 -6.6338315e+001 -6.0614925e+001 -5.4838069e+001 -4.9022382e+001 -4.3182349e+001 -3.7332274e+001 -3.1486259e+001 -2.5658171e+001 -1.9861621e+001 -1.4109937e+001 -8.4161391e+000 -2.7929198e+000  2.7473829e+000  8.1928040e+000  1.3531773e+001  1.8753134e+001  2.3846162e+001  2.8800582e+001  3.3606587e+001  3.8254848e+001  4.2736534e+001  4.7043320e+001  5.1167401e+001  5.5101503e+001  5.8838890e+001  6.2373375e+001  6.5699324e+001  6.8811662e+001  7.1705880e+001  7.4378032e+001  7.6824746e+001  7.9043215e+001  8.1031203e+001  8.2787039e+001  8.4309618e+001  8.5598391e+001  8.6653367e+001  8.7475100e+001  8.8064684e+001  8.8423744e+001  8.8554427e+001  8.8459387e+001  8.8141781e+001  8.7605248e+001  8.6853898e+001  8.5892301e+001  8.4725465e+001  8.3358824e+001  8.1798219e+001  8.0049882e+001  7.8120414e+001  7.6016769e+001  7.3746232e+001  7.1316400e+001  6.8735161e+001  6.6010670e+001  6.3151332e+001  6.0165775e+001  5.7062830e+001  5.3851511e+001  5.0540986e+001  4.7140558e+001  4.3659644e+001  4.0107745e+001  3.6494430e+001  3.2829309e+001  2.9122012e+001  2.5382165e+001  2.1619369e+001  1.7843174e+001  1.4063063e+001  1.0288425e+001  6.5285385e+000  2.7925462e+000 -9.1056170e-001 -4.5719685e+000 -8.1830502e+000 -1.1735393e+001 -1.5220814e+001 -1.8631372e+001 -2.1959392e+001 -2.5197475e+001 -2.8338515e+001 -3.1375713e+001 -3.4302589e+001 -3.7112996e+001 -3.9801130e+001 -4.2361544e+001
  6.8835059e+002  6.8744825e+002  6.8594592e+002  6.8384598e+002  6.8115172e+002  6.7786737e+002  6.7399809e+002  6.6954996e+002  6.6452996e+002  6.5894595e+002  6.5280668e+002  6.4612175e+002  6.3890161e+002  6.3115752e+002  6.2290156e+002  6.1414657e+002  6.0490616e+002  5.9519465e+002  5.8502709e+002  5.7441918e+002  5.6338728e+002  5.5194835e+002  5.4011997e+002  5.2792022e+002  5.1536775e+002  5.0248165e+002  4.8928149e+002  4.7578724e+002  4.6201925e+002  4.4799820e+002  4.3374509e+002  4.1928116e+002  4.0462790e+002  3.8980696e+002  3.7484015e+002  3.5974940e+002  3.4455668e+002  3.2928401e+002  3.1395339e+002  2.9858677e+002  2.8320602e+002  2.6783287e+002  2.5248889e+002  2.3719544e+002  2.2197366e+002  2.0684438e+002  1.9182815e+002  1.7694514e+002  1.6221517e+002  1.4765762e+002  1.3329142e+002  1.1913503e+002  1.0520639e+002  9.1522915e+001  7.8101431e+001  6.4958181e+001  5.2108781e+001  3.9568203e+001  2.7350750e+001  1.5470034e+001  3.9389556e+000 -7.2303127e+000 -1.8026346e+001 -2.8438481e+001 -3.8456831e+001 -4.8072299e+001 -5.7276585e+001 -6.6062200e+001 -7.4422472e+001 -8.2351549e+001 -8.9844408e+001 -9.6896854e+001 -1.0350552e+002 -1.0966788e+002 -1.1538222e+002 -1.2064766e+002 -1.2546414e+002 -1.2983240e+002 -1.3375399e+002 -1.3723125e+002 -1.4026732e+002 -1.4286607e+002 -1.4503215e+002 -1.4677095e+002 -1.4808857e+002 -1.4899181e+002 -1.4948816e+002 -1.4958576e+002 -1.4929339e+002 -1.4862046e+002 -1.4757696e+002 -1.4617344e+002 -1.4442100e+002 -1.4233123e+002 -1.3991623e+002 -1.3718853e+002 -1.3416112e+002 -1.3084734e+002 -1.2726092e+002 -1.2341592e+002 -1.1932669e+002 -1.1500787e+002 -1.1047432e+002 -1.0574110e+002 -1.0082345e+002 -9.5736744e+001 -9.0496466e+001 -8.5118168e+001 -7.9617444e+001 -7.4009893e+001 -6.8311093e+001 -6.2536561e+001 -5.6701729e+001 -5.0821909e+001 -4.4912263e+001 -3.8987775e+001 -3.3063216e+001 -2.7153126e+001 -2.1271774e+001 -1.5433140e+001 -9.6508854e+000 -3.9383269e+000  1.6915859e+000  7.2262945e+000  1.2653654e+001  1.7961953e+001  2.3139936e+001  2.8176820e+001  3.3062313e+001  3.7786631e+001  4.2340510e+001  4.6715226e+001  5.0902603e+001  5.4895023e+001  5.8685441e+001  6.2267391e+001  6.5634992e+001  6.8782956e+001  7.1706591e+001  7.4401806e+001  7.6865111e+001  7.9093621e+001  8.1085049e+001  8.2837710e+001  8.4350515e+001  8.5622965e+001  8.6655148e+001  8.7447730e+001  8.8001946e+001  8.8319592e+001  8.8403013e+001  8.8255090e+001  8.7879230e+001  8.7279351e+001  8.6459864e+001  8.5425660e+001  8.4182093e+001  8.2734960e+001  8.1090483e+001  7.9255293e+001  7.7236403e+001  7.5041194e+001  7.2677387e+001  7.0153028e+001  6.7476458e+001  6.4656295e+001  6.1701409e+001  5.8620898e+001  5.5424062e+001  5.2120383e+001  4.8719497e+001  4.5231168e+001  4.1665267e+001  3.8031746e+001  3.4340611e+001  3.0601899e+001  2.6825656e+001  2.3021907e+001  1.9200638e+001  1.5371768e+001  1.1545128e+001  7.7304364e+000  3.9372791e+000  1.7508523e-001 -3.5468928e+000 -7.2196004e+000 -1.0834201e+001 -1.4382095e+001 -1.7854938e+001 -2.1244661e+001 -2.4543482e+001 -2.7743929e+001 -3.0838850e+001 -3.3821430e+001 -3.6685203e+001 -3.9424064e+001 -4.2032285e+001 -4.4504519e+001 -4.6835813e+001 -4.9021616e+001
  6.8716081e+002  6.8623374e+002  6.8469029e+002  6.8253295e+002  6.7976523e+002  6.7639158e+002  6.7241748e+002  6.6784934e+002  6.6269452e+002  6.5696136e+002  6.5065908e+002  6.4379783e+002  6.3638865e+002  6.2844343e+002  6.1997491e+002  6.1099665e+002  6.0152300e+002  5.9156907e+002  5.8115073e+002  5.7028453e+002  5.5898770e+002  5.4727811e+002  5.3517425e+002  5.2269517e+002  5.0986046e+002  4.9669021e+002  4.8320496e+002  4.6942570e+002  4.5537377e+002  4.4107087e+002  4.2653900e+002  4.1180043e+002  3.9687762e+002  3.8179324e+002  3.6657008e+002  3.5123102e+002  3.3579900e+002  3.2029695e+002  3.0474780e+002  2.8917437e+002  2.7359938e+002  2.5804539e+002  2.4253476e+002  2.2708961e+002  2.1173177e+002  1.9648278e+002  1.8136380e+002  1.6639560e+002  1.5159853e+002  1.3699247e+002  1.2259681e+002  1.0843039e+002  9.4511490e+001  8.0857814e+001  6.7486427e+001  5.4413744e+001  4.1655505e+001  2.9226745e+001  1.7141774e+001  5.4141532e+000 -5.9433247e+000 -1.6918654e+001 -2.7500634e+001 -3.7678883e+001 -4.7443851e+001 -5.6786834e+001 -6.5699983e+001 -7.4176312e+001 -8.2209703e+001 -8.9794913e+001 -9.6927578e+001 -1.0360421e+002 -1.0982220e+002 -1.1557980e+002 -1.2087617e+002 -1.2571129e+002 -1.3008603e+002 -1.3400208e+002 -1.3746200e+002 -1.4046915e+002 -1.4302770e+002 -1.4514263e+002 -1.4681969e+002 -1.4806537e+002 -1.4888691e+002 -1.4929229e+002 -1.4929015e+002 -1.4888981e+002 -1.4810124e+002 -1.4693501e+002 -1.4540230e+002 -1.4351484e+002 -1.4128490e+002 -1.3872523e+002 -1.3584907e+002 -1.3267009e+002 -1.2920237e+002 -1.2546035e+002 -1.2145882e+002 -1.1721288e+002 -1.1273787e+002 -1.0804939e+002 -1.0316323e+002 -9.8095354e+001 -9.2861841e+001 -8.7478871e+001 -8.1962682e+001 -7.6329535e+001 -7.0595680e+001 -6.4777323e+001 -5.8890590e+001 -5.2951492e+001 -4.6975899e+001 -4.0979499e+001 -3.4977771e+001 -2.8985957e+001 -2.3019022e+001 -1.7091638e+001 -1.1218143e+001 -5.4125217e+000  3.1162226e-001  5.9410938e+000  1.1463129e+001  1.6865418e+001  2.2136127e+001  2.7263918e+001  3.2237971e+001  3.7047997e+001  4.1684259e+001  4.6137584e+001  5.0399377e+001  5.4461637e+001  5.8316963e+001  6.1958567e+001  6.5380278e+001  6.8576554e+001  7.1542482e+001  7.4273783e+001  7.6766816e+001  7.9018576e+001  8.1026695e+001  8.2789439e+001  8.4305703e+001  8.5575008e+001  8.6597494e+001  8.7373910e+001  8.7905608e+001  8.8194531e+001  8.8243200e+001  8.8054704e+001  8.7632683e+001  8.6981314e+001  8.6105295e+001  8.5009825e+001  8.3700592e+001  8.2183745e+001  8.0465879e+001  7.8554014e+001  7.6455571e+001  7.4178350e+001  7.1730508e+001  6.9120532e+001  6.6357219e+001  6.3449648e+001  6.0407153e+001  5.7239302e+001  5.3955867e+001  5.0566799e+001  4.7082204e+001  4.3512311e+001  3.9867449e+001  3.6158022e+001  3.2394479e+001  2.8587288e+001  2.4746912e+001  2.0883783e+001  1.7008273e+001  1.3130673e+001  9.2611658e+000  5.4098030e+000  1.5864804e+000 -2.1990850e+000 -5.9373768e+000 -9.6191014e+000 -1.3235209e+001 -1.6776914e+001 -2.0235712e+001 -2.3603404e+001 -2.6872108e+001 -3.0034278e+001 -3.3082720e+001 -3.6010606e+001 -3.8811489e+001 -4.1479312e+001 -4.4008425e+001 -4.6393590e+001 -4.8629993e+001 -5.0713252e+001 -5.2639424e+001 -5.4405009e+001
  6.8595610e+002  6.8500403e+002  6.8341901e+002  6.8120368e+002  6.7836172e+002  6.7489787e+002  6.7081789e+002  6.6612854e+002  6.6083764e+002  6.5495394e+002  6.4848720e+002  6.4144814e+002  6.3384839e+002  6.2570051e+002  6.1701792e+002  6.0781493e+002  5.9810667e+002  5.8790907e+002  5.7723882e+002  5.6611336e+002  5.5455084e+002  5.4257005e+002  5.3019044e+002  5.1743203e+002  5.0431542e+002  4.9086170e+002  4.7709244e+002  4.6302964e+002  4.4869569e+002  4.3411333e+002  4.1930558e+002  4.0429575e+002  3.8910733e+002  3.7376400e+002  3.5828955e+002  3.4270784e+002  3.2704278e+002  3.1131825e+002  2.9555809e+002  2.7978600e+002  2.6402558e+002  2.4830019e+002  2.3263299e+002  2.1704686e+002  2.0156433e+002  1.8620759e+002  1.7099844e+002  1.5595822e+002  1.4110781e+002  1.2646754e+002  1.1205722e+002  9.7896071e+001  8.4002683e+001  7.0395001e+001  5.7090288e+001  4.4105097e+001  3.1455244e+001  1.9155781e+001  7.2209770e+000 -4.3357111e+000 -1.5501653e+001 -2.6265067e+001 -3.6615033e+001 -4.6541512e+001 -5.6035354e+001 -6.5088313e+001 -7.3693053e+001 -8.1843157e+001 -8.9533132e+001 -9.6758409e+001 -1.0351535e+002 -1.0980124e+002 -1.1561430e+002 -1.2095365e+002 -1.2581934e+002 -1.3021232e+002 -1.3413443e+002 -1.3758841e+002 -1.4057785e+002 -1.4310721e+002 -1.4518177e+002 -1.4680763e+002 -1.4799171e+002 -1.4874167e+002 -1.4906596e+002 -1.4897372e+002 -1.4847483e+002 -1.4757981e+002 -1.4629983e+002 -1.4464670e+002 -1.4263280e+002 -1.4027104e+002 -1.3757489e+002 -1.3455827e+002 -1.3123557e+002 -1.2762159e+002 -1.2373152e+002 -1.1958088e+002 -1.1518549e+002 -1.1056147e+002 -1.0572515e+002 -1.0069306e+002 -9.5481871e+001 -9.0108402e+001 -8.4589537e+001 -7.8942205e+001 -7.3183344e+001 -6.7329861e+001 -6.1398595e+001 -5.5406285e+001 -4.9369528e+001 -4.3304749e+001 -3.7228167e+001 -3.1155756e+001 -2.5103219e+001 -1.9085954e+001 -1.3119020e+001 -7.2171126e+000 -1.3945311e+000  4.3348462e+000  9.9575894e+000  1.5460742e+001  2.0831844e+001  2.6058955e+001  3.1130673e+001  3.6036159e+001  4.0765149e+001  4.5307973e+001  4.9655570e+001  5.3799503e+001  5.7731969e+001  6.1445808e+001  6.4934516e+001  6.8192247e+001  7.1213824e+001  7.3994738e+001  7.6531153e+001  7.8819906e+001  8.0858506e+001  8.2645132e+001  8.4178629e+001  8.5458502e+001  8.6484911e+001  8.7258659e+001  8.7781184e+001  8.8054550e+001  8.8081430e+001  8.7865094e+001  8.7409396e+001  8.6718752e+001  8.5798128e+001  8.4653019e+001  8.3289427e+001  8.1713843e+001  7.9933224e+001  7.7954970e+001  7.5786900e+001  7.3437230e+001  7.0914545e+001  6.8227772e+001  6.5386159e+001  6.2399243e+001  5.9276826e+001  5.6028944e+001  5.2665844e+001  4.9197948e+001  4.5635834e+001  4.1990201e+001  3.8271840e+001  3.4491612e+001  3.0660411e+001  2.6789145e+001  2.2888699e+001  1.8969914e+001  1.5043559e+001  1.1120298e+001  7.2106746e+000  3.3250755e+000 -5.2628747e-001 -4.3334048e+000 -8.0864919e+000 -1.1776012e+001 -1.5392700e+001 -1.8927580e+001 -2.2371987e+001 -2.5717590e+001 -2.8956404e+001 -3.2080810e+001 -3.5083572e+001 -3.7957850e+001 -4.0697216e+001 -4.3295665e+001 -4.5747625e+001 -4.8047972e+001 -5.0192033e+001 -5.2175600e+001 -5.3994930e+001 -5.5646757e+001 -5.7128289e+001 -5.8437217e+001
  6.8473653e+002  6.8375920e+002  6.8213218e+002  6.7985826e+002  6.7694132e+002  6.7338636e+002  6.6919945e+002  6.6438776e+002  6.5895949e+002  6.5292391e+002  6.4629131e+002  6.3907298e+002  6.3128118e+002  6.2292916e+002  6.1403107e+002  6.0460197e+002  5.9465780e+002  5.8421532e+002  5.7329213e+002  5.6190655e+002  5.5007767e+002  5.3782527e+002  5.2516976e+002  5.1213219e+002  4.9873416e+002  4.8499781e+002  4.7094578e+002  4.5660110e+002  4.4198724e+002  4.2712800e+002  4.1204746e+002  3.9676998e+002  3.8132011e+002  3.6572254e+002  3.5000210e+002  3.3418366e+002  3.1829208e+002  3.0235221e+002  2.8638881e+002  2.7042648e+002  2.5448967e+002  2.3860259e+002  2.2278916e+002  2.0707300e+002  1.9147736e+002  1.7602509e+002  1.6073856e+002  1.4563969e+002  1.3074984e+002  1.1608980e+002  1.0167978e+002  8.7539312e+001  7.3687273e+001  6.0141820e+001  4.6920368e+001  3.4039564e+001  2.1515252e+001  9.3624552e+000 -2.4046560e+000 -1.3772780e+001 -2.4729508e+001 -3.5263338e+001 -4.5363695e+001 -5.5020944e+001 -6.4226400e+001 -7.2972340e+001 -8.1252008e+001 -8.9059625e+001 -9.6390388e+001 -1.0324047e+002 -1.0960704e+002 -1.1548822e+002 -1.2088311e+002 -1.2579178e+002 -1.3021526e+002 -1.3415551e+002 -1.3761542e+002 -1.4059882e+002 -1.4311041e+002 -1.4515580e+002 -1.4674143e+002 -1.4787461e+002 -1.4856345e+002 -1.4881684e+002 -1.4864445e+002 -1.4805669e+002 -1.4706465e+002 -1.4568012e+002 -1.4391551e+002 -1.4178386e+002 -1.3929877e+002 -1.3647438e+002 -1.3332534e+002 -1.2986675e+002 -1.2611416e+002 -1.2208350e+002 -1.1779103e+002 -1.1325335e+002 -1.0848731e+002 -1.0350999e+002 -9.8338689e+001 -9.2990814e+001 -8.7483907e+001 -8.1835571e+001 -7.6063438e+001 -7.0185131e+001 -6.4218220e+001 -5.8180186e+001 -5.2088384e+001 -4.5960002e+001 -3.9812026e+001 -3.3661201e+001 -2.7524002e+001 -2.1416591e+001 -1.5354792e+001 -9.3540532e+000 -3.4294168e+000  2.4045087e+000  8.1335789e+000  1.3744140e+001  1.9223054e+001  2.4557726e+001  2.9736122e+001  3.4746795e+001  3.9578903e+001  4.4222225e+001  4.8667180e+001  5.2904843e+001  5.6926953e+001  6.0725931e+001  6.4294883e+001  6.7627614e+001  7.0718630e+001  7.3563144e+001  7.6157078e+001  7.8497067e+001  8.0580451e+001  8.2405283e+001  8.3970316e+001  8.5275001e+001  8.6319480e+001  8.7104574e+001  8.7631777e+001  8.7903241e+001  8.7921762e+001  8.7690765e+001  8.7214292e+001  8.6496977e+001  8.5544032e+001  8.4361226e+001  8.2954863e+001  8.1331759e+001  7.9499219e+001  7.7465013e+001  7.5237349e+001  7.2824849e+001  7.0236518e+001  6.7481722e+001  6.4570156e+001  6.1511813e+001  5.8316961e+001  5.4996107e+001  5.1559970e+001  4.8019451e+001  4.4385601e+001  4.0669593e+001  3.6882687e+001  3.3036205e+001  2.9141495e+001  2.5209907e+001  2.1252760e+001  1.7281309e+001  1.3306726e+001  9.3400600e+000  5.3922176e+000  1.4739318e+000 -2.4042633e+000 -6.2320586e+000 -9.9993944e+000 -1.3696485e+001 -1.7313842e+001 -2.0842295e+001 -2.4273014e+001 -2.7597530e+001 -3.0807750e+001 -3.3895980e+001 -3.6854939e+001 -3.9677773e+001 -4.2358071e+001 -4.4889875e+001 -4.7267696e+001 -4.9486520e+001 -5.1541819e+001 -5.3429555e+001 -5.5146192e+001 -5.6688694e+001 -5.8054534e+001 -5.9241691e+001 -6.0248656e+001 -6.1074424e+001
  6.8350221e+002  6.8249936e+002  6.8082992e+002  6.7849681e+002  6.7550414e+002  6.7185718e+002  6.6756234e+002  6.6262716e+002  6.5706030e+002  6.5087152e+002  6.4407167e+002  6.3667264e+002  6.2868737e+002  6.2012979e+002  6.1101481e+002  6.0135828e+002  5.9117697e+002  5.8048852e+002  5.6931143e+002  5.5766497e+002  5.4556920e+002  5.3304487e+002  5.2011345e+002  5.0679699e+002  4.9311819e+002  4.7910023e+002  4.6476682e+002  4.5014211e+002  4.3525064e+002  4.2011729e+002  4.0476726e+002  3.8922596e+002  3.7351900e+002  3.5767216e+002  3.4171128e+002  3.2566224e+002  3.0955091e+002  2.9340309e+002  2.7724447e+002  2.6110057e+002  2.4499668e+002  2.2895783e+002  2.1300875e+002  1.9717376e+002  1.8147682e+002  1.6594140e+002  1.5059048e+002  1.3544649e+002  1.2053127e+002  1.0586605e+002  9.1471369e+001  7.7367075e+001  6.3572274e+001  5.0105297e+001  3.6983671e+001  2.4224087e+001  1.1842371e+001 -1.4654104e-001 -1.1728626e+001 -2.2890799e+001 -3.3620929e+001 -4.3907858e+001 -5.3741419e+001 -6.3112445e+001 -7.2012781e+001 -8.0435296e+001 -8.8373884e+001 -9.5823470e+001 -1.0278001e+002 -1.0924051e+002 -1.1520297e+002 -1.2066645e+002 -1.2563101e+002 -1.3009772e+002 -1.3406865e+002 -1.3754683e+002 -1.4053630e+002 -1.4304200e+002 -1.4506984e+002 -1.4662661e+002 -1.4771998e+002 -1.4835850e+002 -1.4855152e+002 -1.4830923e+002 -1.4764256e+002 -1.4656318e+002 -1.4508348e+002 -1.4321651e+002 -1.4097596e+002 -1.3837611e+002 -1.3543180e+002 -1.3215841e+002 -1.2857177e+002 -1.2468818e+002 -1.2052430e+002 -1.1609719e+002 -1.1142419e+002 -1.0652293e+002 -1.0141126e+002 -9.6107213e+001 -9.0628969e+001 -8.4994804e+001 -7.9223051e+001 -7.3332054e+001 -6.7340128e+001 -6.1265517e+001 -5.5126351e+001 -4.8940606e+001 -4.2726066e+001 -3.6500281e+001 -3.0280529e+001 -2.4083782e+001 -1.7926665e+001 -1.1825425e+001 -5.7958937e+000  1.4654101e-001  5.9869693e+000  1.1710988e+001  1.7304728e+001  2.2754883e+001  2.8048732e+001  3.3174164e+001  3.8119700e+001  4.2874512e+001  4.7428441e+001  5.1772014e+001  5.5896460e+001  5.9793718e+001  6.3456454e+001  6.6878064e+001  7.0052684e+001  7.2975197e+001  7.5641232e+001  7.8047168e+001  8.0190133e+001  8.2068001e+001  8.3679391e+001  8.5023655e+001  8.6100876e+001  8.6911857e+001  8.7458105e+001  8.7741828e+001  8.7765912e+001  8.7533906e+001  8.7050009e+001  8.6319049e+001  8.5346460e+001  8.4138263e+001  8.2701043e+001  8.1041923e+001  7.9168541e+001  7.7089023e+001  7.4811954e+001  7.2346353e+001  6.9701640e+001  6.6887611e+001  6.3914402e+001  6.0792464e+001  5.7532525e+001  5.4145567e+001  5.0642782e+001  4.7035552e+001  4.3335406e+001  3.9553995e+001  3.5703054e+001  3.1794373e+001  2.7839763e+001  2.3851024e+001  1.9839914e+001  1.5818117e+001  1.1797213e+001  7.7886474e+000  3.8037000e+000 -1.4654095e-001 -4.0512087e+000 -7.8996848e+000 -1.1681625e+001 -1.5386986e+001 -1.9006045e+001 -2.2529432e+001 -2.5948139e+001 -2.9253554e+001 -3.2437471e+001 -3.5492112e+001 -3.8410144e+001 -4.1184693e+001 -4.3809360e+001 -4.6278234e+001 -4.8585901e+001 -5.0727454e+001 -5.2698506e+001 -5.4495192e+001 -5.6114176e+001 -5.7552655e+001 -5.8808361e+001 -5.9879567e+001 -6.0765076e+001 -6.1464231e+001 -6.1976903e+001 -6.2303490e+001
  6.8225322e+002  6.8122460e+002  6.7951231e+002  6.7711944e+002  6.7405031e+002  6.7031048e+002  6.6590670e+002  6.6084691e+002  6.5514025e+002  6.4879699e+002  6.4182855e+002  6.3424746e+002  6.2606732e+002  6.1730281e+002  6.0796961e+002  5.9808439e+002  5.8766480e+002  5.7672936e+002  5.6529751e+002  5.5338951e+002  5.4102640e+002  5.2822998e+002  5.1502274e+002  5.0142784e+002  4.8746903e+002  4.7317062e+002  4.5855743e+002  4.4365470e+002  4.2848810e+002  4.1308364e+002  3.9746760e+002  3.8166651e+002  3.6570709e+002  3.4961615e+002  3.3342059e+002  3.1714734e+002  3.0082326e+002  2.8447513e+002  2.6812956e+002  2.5181298e+002  2.3555155e+002  2.1937111e+002  2.0329715e+002  1.8735475e+002  1.7156851e+002  1.5596254e+002  1.4056038e+002  1.2538496e+002  1.1045859e+002  9.5802860e+001  8.1438650e+001  6.7386067e+001  5.3664411e+001  4.0292145e+001  2.7286856e+001  1.4665232e+001  2.4430275e+000 -9.3649616e+000 -2.0744920e+001 -3.1684036e+001 -4.2170520e+001 -5.2193622e+001 -6.1743647e+001 -7.0811964e+001 -7.9391017e+001 -8.7474335e+001 -9.5056531e+001 -1.0213331e+002 -1.0870146e+002 -1.1475885e+002 -1.2030445e+002 -1.2533829e+002 -1.2986145e+002 -1.3387608e+002 -1.3738535e+002 -1.4039345e+002 -1.4290559e+002 -1.4492793e+002 -1.4646759e+002 -1.4753263e+002 -1.4813200e+002 -1.4827553e+002 -1.4797389e+002 -1.4723854e+002 -1.4608175e+002 -1.4451649e+002 -1.4255646e+002 -1.4021600e+002 -1.3751009e+002 -1.3445427e+002 -1.3106465e+002 -1.2735780e+002 -1.2335076e+002 -1.1906100e+002 -1.1450631e+002 -1.0970484e+002 -1.0467498e+002 -9.9435351e+001 -9.4004773e+001 -8.8402184e+001 -8.2646614e+001 -7.6757133e+001 -7.0752808e+001 -6.4652657e+001 -5.8475607e+001 -5.2240443e+001 -4.5965774e+001 -3.9669982e+001 -3.3371189e+001 -2.7087208e+001 -2.0835510e+001 -1.4633184e+001 -8.4969003e+000 -2.4428742e+000  3.5131665e+000  9.3560147e+000  1.5071015e+001  2.0644091e+001  2.6061776e+001  3.1311236e+001  3.6380294e+001  4.1257452e+001  4.5931913e+001  5.0393596e+001  5.4633153e+001  5.8641984e+001  6.2412251e+001  6.5936883e+001  6.9209588e+001  7.2224858e+001  7.4977972e+001  7.7465001e+001  7.9682803e+001  8.1629025e+001  8.3302097e+001  8.4701227e+001  8.5826393e+001  8.6678330e+001  8.7258524e+001  8.7569195e+001  8.7613279e+001  8.7394419e+001  8.6916937e+001  8.6185822e+001  8.5206704e+001  8.3985830e+001  8.2530042e+001  8.0846752e+001  7.8943911e+001  7.6829985e+001  7.4513923e+001  7.2005128e+001  6.9313427e+001  6.6449035e+001  6.3422529e+001  6.0244809e+001  5.6927068e+001  5.3480754e+001  4.9917542e+001  4.6249292e+001  4.2488018e+001  3.8645855e+001  3.4735018e+001  3.0767776e+001  2.6756407e+001  2.2713175e+001  1.8650287e+001  1.4579863e+001  1.0513908e+001  6.4642701e+000  2.4426187e+000 -1.5395919e+000 -5.4711498e+000 -9.3411147e+000 -1.3138846e+001 -1.6854028e+001 -2.0476696e+001 -2.3997263e+001 -2.7406539e+001 -3.0695752e+001 -3.3856573e+001 -3.6881132e+001 -3.9762033e+001 -4.2492375e+001 -4.5065764e+001 -4.7476323e+001 -4.9718709e+001 -5.1788117e+001 -5.3680294e+001 -5.5391541e+001 -5.6918718e+001 -5.8259252e+001 -5.9411132e+001 -6.0372915e+001 -6.1143721e+001 -6.1723234e+001 -6.2111690e+001 -6.2309880e+001 -6.2319137e+001 -6.2141326e+001
  6.8098965e+002  6.7993501e+002  6.7817946e+002  6.7572625e+002  6.7257995e+002  6.6874639e+002  6.6423269e+002  6.5904721e+002  6.5319956e+002  6.4670055e+002  6.3956222e+002  6.3179772e+002  6.2342139e+002  6.1444863e+002  6.0489594e+002  5.9478086e+002  5.8412189e+002  5.7293853e+002  5.6125116e+002  5.4908104e+002  5.3645027e+002  5.2338169e+002  5.0989888e+002  4.9602610e+002  4.8178822e+002  4.6721068e+002  4.5231944e+002  4.3714089e+002  4.2170183e+002  4.0602943e+002  3.9015109e+002  3.7409446e+002  3.5788737e+002  3.4155773e+002  3.2513351e+002  3.0864267e+002  2.9211307e+002  2.7557249e+002  2.5904847e+002  2.4256835e+002  2.2615913e+002  2.0984749e+002  1.9365967e+002  1.7762145e+002  1.6175811e+002  1.4609435e+002  1.3065425e+002  1.1546124e+002  1.0053802e+002  8.5906554e+001  7.1588004e+001  5.7602697e+001  4.3970088e+001  3.0708720e+001  1.7836197e+001  5.3691485e+000 -6.6767985e+000 -1.8287044e+001 -2.9448040e+001 -4.0147312e+001 -5.0373475e+001 -6.0116254e+001 -6.9366491e+001 -7.8116162e+001 -8.6358380e+001 -9.4087402e+001 -1.0129863e+002 -1.0798863e+002 -1.1415507e+002 -1.1979680e+002 -1.2491378e+002 -1.2950710e+002 -1.3357893e+002 -1.3713256e+002 -1.4017234e+002 -1.4270367e+002 -1.4473299e+002 -1.4626773e+002 -1.4731631e+002 -1.4788808e+002 -1.4799332e+002 -1.4764320e+002 -1.4684972e+002 -1.4562570e+002 -1.4398473e+002 -1.4194113e+002 -1.3950992e+002 -1.3670677e+002 -1.3354793e+002 -1.3005024e+002 -1.2623103e+002 -1.2210811e+002 -1.1769971e+002 -1.1302443e+002 -1.0810118e+002 -1.0294916e+002 -9.7587776e+001 -9.2036630e+001 -8.6315437e+001 -8.0443990e+001 -7.4442111e+001 -6.8329603e+001 -6.2126196e+001 -5.5851509e+001 -4.9524994e+001 -4.3165897e+001 -3.6793211e+001 -3.0425630e+001 -2.4081511e+001 -1.7778828e+001 -1.1535136e+001 -5.3675285e+000  7.0739580e-001  6.6735707e+000  1.2515495e+001  1.8218266e+001  2.3767607e+001  2.9149898e+001  3.4352202e+001  3.9362285e+001  4.4168645e+001  4.8760528e+001  5.3127944e+001  5.7261688e+001  6.1153350e+001  6.4795329e+001  6.8180839e+001  7.1303919e+001  7.4159436e+001  7.6743091e+001  7.9051413e+001  8.1081764e+001  8.2832331e+001  8.4302123e+001  8.5490960e+001  8.6399463e+001  8.7029047e+001  8.7381898e+001  8.7460965e+001  8.7269938e+001  8.6813232e+001  8.6095958e+001  8.5123910e+001  8.3903534e+001  8.2441902e+001  8.0746689e+001  7.8826139e+001  7.6689039e+001  7.4344684e+001  7.1802849e+001  6.9073754e+001  6.6168029e+001  6.3096680e+001  5.9871054e+001  5.6502802e+001  5.3003845e+001  4.9386334e+001  4.5662615e+001  4.1845190e+001  3.7946683e+001  3.3979800e+001  2.9957293e+001  2.5891922e+001  2.1796421e+001  1.7683459e+001  1.3565610e+001  9.4553096e+000  5.3648293e+000  1.3062384e+000 -2.7086263e+000 -6.6681931e+000 -1.0561185e+001 -1.4376648e+001 -1.8103981e+001 -2.1732962e+001 -2.5253772e+001 -2.8657020e+001 -3.1933767e+001 -3.5075544e+001 -3.8074374e+001 -4.0922789e+001 -4.3613847e+001 -4.6141143e+001 -4.8498830e+001 -5.0681622e+001 -5.2684806e+001 -5.4504255e+001 -5.6136426e+001 -5.7578370e+001 -5.8827733e+001 -5.9882757e+001 -6.0742277e+001 -6.1405724e+001 -6.1873116e+001 -6.2145053e+001 -6.2222711e+001 -6.2107832e+001 -6.1802714e+001 -6.1310199e+001 -6.0633658e+001
  6.7971159e+002  6.7863069e+002  6.7683147e+002  6.7431736e+002  6.7109318e+002  6.6716505e+002  6.6254046e+002  6.5722822e+002  6.5123842e+002  6.4458245e+002  6.3727295e+002  6.2932376e+002  6.2074992e+002  6.1156766e+002  6.0179428e+002  5.9144821e+002  5.8054887e+002  5.6911672e+002  5.5717316e+002  5.4474047e+002  5.3184181e+002  5.1850112e+002  5.0474311e+002  4.9059315e+002  4.7607728e+002  4.6122210e+002  4.4605471e+002  4.3060271e+002  4.1489405e+002  3.9895707e+002  3.8282032e+002  3.6651262e+002  3.5006290e+002  3.3350018e+002  3.1685351e+002  3.0015191e+002  2.8342426e+002  2.6669931e+002  2.5000557e+002  2.3337125e+002  2.1682423e+002  2.0039198e+002  1.8410149e+002  1.6797926e+002  1.5205119e+002  1.3634255e+002  1.2087796e+002  1.0568129e+002  9.0775626e+001  7.6183256e+001  6.1925586e+001  4.8023122e+001  3.4495424e+001  2.1361071e+001  8.6376279e+000 -3.6583880e+000 -1.5511533e+001 -2.6907466e+001 -3.7832967e+001 -4.8275963e+001 -5.8225542e+001 -6.7671968e+001 -7.6606693e+001 -8.5022369e+001 -9.2912848e+001 -1.0027319e+002 -1.0709966e+002 -1.1338974e+002 -1.1914209e+002 -1.2435656e+002 -1.2903421e+002 -1.3317723e+002 -1.3678897e+002 -1.3987392e+002 -1.4243768e+002 -1.4448690e+002 -1.4602933e+002 -1.4707371e+002 -1.4762982e+002 -1.4770835e+002 -1.4732096e+002 -1.4648018e+002 -1.4519939e+002 -1.4349279e+002 -1.4137534e+002 -1.3886272e+002 -1.3597128e+002 -1.3271802e+002 -1.2912050e+002 -1.2519682e+002 -1.2096556e+002 -1.1644574e+002 -1.1165675e+002 -1.0661831e+002 -1.0135041e+002 -9.5873268e+001 -9.0207280e+001 -8.4372949e+001 -7.8390846e+001 -7.2281558e+001 -6.6065631e+001 -5.9763523e+001 -5.3395556e+001 -4.6981858e+001 -4.0542323e+001 -3.4096561e+001 -2.7663851e+001 -2.1263094e+001 -1.4912777e+001 -8.6309206e+000 -2.4350479e+000  3.6578598e+000  9.6313976e+000  1.5469773e+001  2.1157837e+001  2.6681119e+001  3.2025853e+001  3.7179003e+001  4.2128292e+001  4.6862220e+001  5.1370089e+001  5.5642016e+001  5.9668950e+001  6.3442688e+001  6.6955881e+001  7.0202047e+001  7.3175574e+001  7.5871723e+001  7.8286634e+001  8.0417317e+001  8.2261656e+001  8.3818401e+001  8.5087157e+001  8.6068378e+001  8.6763350e+001  8.7174180e+001  8.7303781e+001  8.7155847e+001  8.6734837e+001  8.6045953e+001  8.5095113e+001  8.3888927e+001  8.2434668e+001  8.0740246e+001  7.8814173e+001  7.6665534e+001  7.4303952e+001  7.1739558e+001  6.8982950e+001  6.6045159e+001  6.2937615e+001  5.9672105e+001  5.6260734e+001  5.2715893e+001  4.9050210e+001  4.5276520e+001  4.1407818e+001  3.7457224e+001  3.3437939e+001  2.9363212e+001  2.5246292e+001  2.1100399e+001  1.6938678e+001  1.2774165e+001  8.6197488e+000  4.4881360e+000  3.9181466e-001 -3.6569797e+000 -7.6462972e+000 -1.1564506e+001 -1.5400321e+001 -1.9142839e+001 -2.2781558e+001 -2.6306414e+001 -2.9707796e+001 -3.2976577e+001 -3.6104134e+001 -3.9082367e+001 -4.1903716e+001 -4.4561183e+001 -4.7048342e+001 -4.9359356e+001 -5.1488983e+001 -5.3432592e+001 -5.5186167e+001 -5.6746310e+001 -5.8110251e+001 -5.9275846e+001 -6.0241578e+001 -6.1006556e+001 -6.1570508e+001 -6.1933781e+001 -6.2097331e+001 -6.2062713e+001 -6.1832073e+001 -6.1408133e+001 -6.0794180e+001 -5.9994051e+001 -5.9012111e+001 -5.7853242e+001
  6.7841915e+002  6.7731173e+002  6.7546844e+002  6.7289289e+002  6.6959012e+002  6.6556660e+002  6.6083018e+002  6.5539013e+002  6.4925706e+002  6.4244293e+002  6.3496102e+002  6.2682587e+002  6.1805330e+002  6.0866032e+002  5.9866511e+002  5.8808699e+002  5.7694636e+002  5.6526465e+002  5.5306430e+002  5.4036868e+002  5.2720202e+002  5.1358941e+002  4.9955668e+002  4.8513039e+002  4.7033775e+002  4.5520655e+002  4.3976510e+002  4.2404218e+002  4.0806697e+002  3.9186896e+002  3.7547791e+002  3.5892378e+002  3.4223666e+002  3.2544670e+002  3.0858403e+002  2.9167872e+002  2.7476071e+002  2.5785970e+002  2.4100517e+002  2.2422622e+002  2.0755157e+002  1.9100950e+002  1.7462774e+002  1.5843345e+002  1.4245316e+002  1.2671271e+002  1.1123718e+002  9.6050882e+001  8.1177252e+001  6.6638847e+001  5.2457285e+001  3.8653204e+001  2.5246221e+001  1.2254897e+001 -3.0329569e-001 -1.2412009e+001 -2.4056045e+001 -3.5221380e+001 -4.5895191e+001 -5.6065871e+001 -6.5723048e+001 -7.4857597e+001 -8.3461652e+001 -9.1528609e+001 -9.9053136e+001 -1.0603117e+002 -1.1245990e+002 -1.1833781e+002 -1.2366460e+002 -1.2844124e+002 -1.3266991e+002 -1.3635400e+002 -1.3949810e+002 -1.4210796e+002 -1.4419046e+002 -1.4575362e+002 -1.4680652e+002 -1.4735928e+002 -1.4742305e+002 -1.4700995e+002 -1.4613303e+002 -1.4480623e+002 -1.4304435e+002 -1.4086298e+002 -1.3827848e+002 -1.3530788e+002 -1.3196892e+002 -1.2827989e+002 -1.2425968e+002 -1.1992764e+002 -1.1530358e+002 -1.1040770e+002 -1.0526054e+002 -9.9882902e+001 -9.4295822e+001 -8.8520498e+001 -8.2578239e+001 -7.6490408e+001 -7.0278367e+001 -6.3963422e+001 -5.7566772e+001 -5.1109450e+001 -4.4612275e+001 -3.8095801e+001 -3.1580262e+001 -2.5085531e+001 -1.8631065e+001 -1.2235864e+001 -5.9184261e+000  3.0329539e-001  6.4119325e+000  1.2390741e+001  1.8223635e+001  2.3895225e+001  2.9390846e+001  3.4696589e+001  3.9799330e+001  4.4686752e+001  4.9347369e+001  5.3770547e+001  5.7946520e+001  6.1866407e+001  6.5522222e+001  6.8906886e+001  7.2014235e+001  7.4839021e+001  7.7376918e+001  7.9624522e+001  8.1579343e+001  8.3239806e+001  8.4605239e+001  8.5675864e+001  8.6452787e+001  8.6937977e+001  8.7134254e+001  8.7045268e+001  8.6675479e+001  8.6030129e+001  8.5115222e+001  8.3937493e+001  8.2504382e+001  8.0824000e+001  7.8905098e+001  7.6757034e+001  7.4389738e+001  7.1813673e+001  6.9039801e+001  6.6079541e+001  6.2944734e+001  5.9647599e+001  5.6200691e+001  5.2616866e+001  4.8909232e+001  4.5091112e+001  4.1175998e+001  3.7177513e+001  3.3109362e+001  2.8985299e+001  2.4819078e+001  2.0624413e+001  1.6414942e+001  1.2204181e+001  8.0054863e+000  3.8320193e+000 -3.0329490e-001 -4.3878018e+000 -8.4091534e+000 -1.2355342e+001 -1.6214732e+001 -1.9976092e+001 -2.3628625e+001 -2.7161995e+001 -3.0566353e+001 -3.3832364e+001 -3.6951227e+001 -3.9914699e+001 -4.2715112e+001 -4.5345391e+001 -4.7799069e+001 -5.0070300e+001 -5.2153874e+001 -5.4045219e+001 -5.5740416e+001 -5.7236200e+001 -5.8529964e+001 -5.9619760e+001 -6.0504301e+001 -6.1182953e+001 -6.1655736e+001 -6.1923314e+001 -6.1986987e+001 -6.1848682e+001 -6.1510938e+001 -6.0976895e+001 -6.0250279e+001 -5.9335382e+001 -5.8237043e+001 -5.6960632e+001 -5.5512024e+001 -5.3897578e+001
  6.7711242e+002  6.7597824e+002  6.7409049e+002  6.7145295e+002  6.6807091e+002  6.6395118e+002  6.5910200e+002  6.5353312e+002  6.4725567e+002  6.4028222e+002  6.3262670e+002  6.2430440e+002  6.1533189e+002  6.0572703e+002  5.9550890e+002  5.8469775e+002  5.7331497e+002  5.6138302e+002  5.4892540e+002  5.3596657e+002  5.2253191e+002  5.0864766e+002  4.9434084e+002  4.7963920e+002  4.6457116e+002  4.4916573e+002  4.3345246e+002  4.1746134e+002  4.0122278e+002  3.8476749e+002  3.6812643e+002  3.5133074e+002  3.3441166e+002  3.1740049e+002  3.0032847e+002  2.8322673e+002  2.6612623e+002  2.4905769e+002  2.3205151e+002  2.1513769e+002  1.9834580e+002  1.8170487e+002  1.6524339e+002  1.4898916e+002  1.3296932e+002  1.1721022e+002  1.0173742e+002  8.6575604e+001  7.1748522e+001  5.7278971e+001  4.3188729e+001  2.9498519e+001  1.6227965e+001  3.3955544e+000 -8.9813910e+000 -2.0886752e+001 -3.2305637e+001 -4.3224409e+001 -5.3630705e+001 -6.3513454e+001 -7.2862894e+001 -8.1670585e+001 -8.9929410e+001 -9.7633588e+001 -1.0477867e+002 -1.1136154e+002 -1.1738042e+002 -1.2283482e+002 -1.2772559e+002 -1.3205485e+002 -1.3582600e+002 -1.3904370e+002 -1.4171382e+002 -1.4384344e+002 -1.4544083e+002 -1.4651535e+002 -1.4707751e+002 -1.4713886e+002 -1.4671198e+002 -1.4581042e+002 -1.4444869e+002 -1.4264216e+002 -1.4040706e+002 -1.3776042e+002 -1.3471997e+002 -1.3130417e+002 -1.2753208e+002 -1.2342333e+002 -1.1899809e+002 -1.1427697e+002 -1.0928098e+002 -1.0403149e+002 -9.8550136e+001 -9.2858769e+001 -8.6979415e+001 -8.0934200e+001 -7.4745291e+001 -6.8434843e+001 -6.2024937e+001 -5.5537520e+001 -4.8994358e+001 -4.2416969e+001 -3.5826579e+001 -2.9244060e+001 -2.2689888e+001 -1.6184085e+001 -9.7461747e+000 -3.3951377e+000  2.8506361e+000  8.9733874e+000  1.4956029e+001  2.0782181e+001  2.6436211e+001  3.1903263e+001  3.7169288e+001  4.2221074e+001  4.7046273e+001  5.1633417e+001  5.5971948e+001  6.0052224e+001  6.3865544e+001  6.7404152e+001  7.0661253e+001  7.3631011e+001  7.6308561e+001  7.8690003e+001  8.0772404e+001  8.2553792e+001  8.4033148e+001  8.5210397e+001  8.6086394e+001  8.6662912e+001  8.6942620e+001  8.6929067e+001  8.6626657e+001  8.6040626e+001  8.5177016e+001  8.4042645e+001  8.2645076e+001  8.0992586e+001  7.9094133e+001  7.6959318e+001  7.4598347e+001  7.2021996e+001  6.9241569e+001  6.6268858e+001  6.3116100e+001  5.9795935e+001  5.6321362e+001  5.2705697e+001  4.8962525e+001  4.5105658e+001  4.1149091e+001  3.7106952e+001  3.2993462e+001  2.8822889e+001  2.4609502e+001  2.0367528e+001  1.6111110e+001  1.1854262e+001  7.6108279e+000  3.3944431e+000 -7.8150854e-001 -4.9039319e+000 -8.9600577e+000 -1.2937479e+001 -1.6824185e+001 -2.0608595e+001 -2.4279588e+001 -2.7826534e+001 -3.1239321e+001 -3.4508380e+001 -3.7624710e+001 -4.0579902e+001 -4.3366153e+001 -4.5976289e+001 -4.8403781e+001 -5.0642755e+001 -5.2688005e+001 -5.4535005e+001 -5.6179912e+001 -5.7619572e+001 -5.8851526e+001 -5.9874007e+001 -6.0685938e+001 -6.1286933e+001 -6.1677285e+001 -6.1857962e+001 -6.1830599e+001 -6.1597479e+001 -6.1161527e+001 -6.0526292e+001 -5.9695924e+001 -5.8675165e+001 -5.7469320e+001 -5.6084238e+001 -5.4526288e+001 -5.2802333e+001 -5.0919703e+001 -4.8886171e+001
  6.7579148e+002  6.7463032e+002  6.7269771e+002  6.6999764e+002  6.6653567e+002  6.6231893e+002  6.5735610e+002  6.5165737e+002  6.4523447e+002  6.3810056e+002  6.3027028e+002  6.2175964e+002  6.1258605e+002  6.0276822e+002  5.9232614e+002  5.8128104e+002  5.6965533e+002  5.5747254e+002  5.4475724e+002  5.3153505e+002  5.1783250e+002  5.0367702e+002  4.8909685e+002  4.7412097e+002  4.5877904e+002  4.4310133e+002  4.2711863e+002  4.1086221e+002  3.9436369e+002  3.7765505e+002  3.6076845e+002  3.4373625e+002  3.2659086e+002  3.0936473e+002  2.9209020e+002  2.7479951e+002  2.5752463e+002  2.4029727e+002  2.2314878e+002  2.0611004e+002  1.8921145e+002  1.7248282e+002  1.5595332e+002  1.3965142e+002  1.2360481e+002  1.0784035e+002  9.2384016e+001  7.7260836e+001  6.2494845e+001  4.8109028e+001  3.4125279e+001  2.0564351e+001  7.4458223e+000 -5.2119487e+000 -1.7391852e+001 -2.9078060e+001 -4.0256054e+001 -5.0912647e+001 -6.1036006e+001 -7.0615669e+001 -7.9642556e+001 -8.8108980e+001 -9.6008653e+001 -1.0333669e+002 -1.1008960e+002 -1.1626529e+002 -1.2186305e+002 -1.2688356e+002 -1.3132884e+002 -1.3520225e+002 -1.3850848e+002 -1.4125351e+002 -1.4344456e+002 -1.4509013e+002 -1.4619986e+002 -1.4678459e+002 -1.4685627e+002 -1.4642792e+002 -1.4551359e+002 -1.4412832e+002 -1.4228808e+002 -1.4000972e+002 -1.3731092e+002 -1.3421014e+002 -1.3072653e+002 -1.2687993e+002 -1.2269075e+002 -1.1817995e+002 -1.1336896e+002 -1.0827963e+002 -1.0293414e+002 -9.7354972e+001 -9.1564830e+001 -8.5586573e+001 -7.9443156e+001 -7.3157568e+001 -6.6752770e+001 -6.0251631e+001 -5.3676868e+001 -4.7050987e+001 -4.0396224e+001 -3.3734489e+001 -2.7087306e+001 -2.0475765e+001 -1.3920464e+001 -7.4414622e+000 -1.0582303e+000  5.2103965e+000  1.1346262e+001  1.7331929e+001  2.3150723e+001  2.8786765e+001  3.4225004e+001  3.9451255e+001  4.4452222e+001  4.9215524e+001  5.3729722e+001  5.7984333e+001  6.1969852e+001  6.5677765e+001  6.9100557e+001  7.2231724e+001  7.5065775e+001  7.7598237e+001  7.9825650e+001  8.1745569e+001  8.3356550e+001  8.4658147e+001  8.5650896e+001  8.6336302e+001  8.6716819e+001  8.6795830e+001  8.6577626e+001  8.6067380e+001  8.5271119e+001  8.4195692e+001  8.2848743e+001  8.1238672e+001  7.9374605e+001  7.7266349e+001  7.4924358e+001  7.2359693e+001  6.9583977e+001  6.6609351e+001  6.3448433e+001  6.0114272e+001  5.6620300e+001  5.2980285e+001  4.9208288e+001  4.5318610e+001  4.1325748e+001  3.7244343e+001  3.3089139e+001  2.8874927e+001  2.4616506e+001  2.0328629e+001  1.6025961e+001  1.1723034e+001  7.4341988e+000  3.1735869e+000 -1.0449363e+000 -5.2078102e+000 -9.3018194e+000 -1.3314131e+001 -1.7232333e+001 -2.1044467e+001 -2.4739061e+001 -2.8305163e+001 -3.1732369e+001 -3.5010850e+001 -3.8131377e+001 -4.1085345e+001 -4.3864791e+001 -4.6462416e+001 -4.8871601e+001 -5.1086419e+001 -5.3101647e+001 -5.4912776e+001 -5.6516018e+001 -5.7908312e+001 -5.9087321e+001 -6.0051440e+001 -6.0799786e+001 -6.1332199e+001 -6.1649229e+001 -6.1752136e+001 -6.1642869e+001 -6.1324059e+001 -6.0799001e+001 -6.0071637e+001 -5.9146537e+001 -5.8028879e+001 -5.6724422e+001 -5.5239488e+001 -5.3580931e+001 -5.1756108e+001 -4.9772858e+001 -4.7639462e+001 -4.5364620e+001 -4.2957413e+001
  6.7445645e+002  6.7326807e+002  6.7129023e+002  6.6852710e+002  6.6498454e+002  6.6067001e+002  6.5559262e+002  6.4976309e+002  6.4319367e+002  6.3589821e+002  6.2789204e+002  6.1919194e+002  6.0981616e+002  5.9978430e+002  5.8911732e+002  5.7783743e+002  5.6596809e+002  5.5353392e+002  5.4056064e+002  5.2707501e+002  5.1310479e+002  4.9867861e+002  4.8382597e+002  4.6857710e+002  4.5296294e+002  4.3701504e+002  4.2076548e+002  4.0424679e+002  3.8749190e+002  3.7053401e+002  3.5340655e+002  3.3614308e+002  3.1877722e+002  3.0134257e+002  2.8387260e+002  2.6640061e+002  2.4895964e+002  2.3158239e+002  2.1430111e+002  1.9714758e+002  1.8015302e+002  1.6334798e+002  1.4676233e+002  1.3042514e+002  1.1436465e+002  9.8608188e+001  8.3182113e+001  6.8111767e+001  5.3421412e+001  3.9134181e+001  2.5272031e+001  1.1855695e+001 -1.0953545e+000 -1.3562947e+001 -2.5530247e+001 -3.6981781e+001 -4.7903472e+001 -5.8282652e+001 -6.8108092e+001 -7.7370006e+001 -8.6060072e+001 -9.4171432e+001 -1.0169870e+002 -1.0863796e+002 -1.1498675e+002 -1.2074409e+002 -1.2591042e+002 -1.3048762e+002 -1.3447898e+002 -1.3788917e+002 -1.4072423e+002 -1.4299151e+002 -1.4469969e+002 -1.4585867e+002 -1.4647960e+002 -1.4657479e+002 -1.4615769e+002 -1.4524284e+002 -1.4384579e+002 -1.4198311e+002 -1.3967224e+002 -1.3693154e+002 -1.3378016e+002 -1.3023798e+002 -1.2632560e+002 -1.2206421e+002 -1.1747558e+002 -1.1258195e+002 -1.0740603e+002 -1.0197083e+002 -9.6299693e+001 -9.0416176e+001 -8.4343988e+001 -7.8106933e+001 -7.1728835e+001 -6.5233478e+001 -5.8644535e+001 -5.1985508e+001 -4.5279663e+001 -3.8549965e+001 -3.1819026e+001 -2.5109036e+001 -1.8441713e+001 -1.1838244e+001 -5.3192360e+000  1.0953402e+000  7.3861938e+000  1.3534763e+001  1.9523255e+001  2.5334692e+001  3.0952944e+001  3.6362767e+001  4.1549834e+001  4.6500765e+001  5.1203150e+001  5.5645576e+001  5.9817647e+001  6.3709996e+001  6.7314303e+001  7.0623301e+001  7.3630788e+001  7.6331626e+001  7.8721746e+001  8.0798140e+001  8.2558859e+001  8.4003006e+001  8.5130717e+001  8.5943154e+001  8.6442482e+001  8.6631852e+001  8.6515373e+001  8.6098091e+001  8.5385960e+001  8.4385806e+001  8.3105299e+001  8.1552916e+001  7.9737904e+001  7.7670240e+001  7.5360588e+001  7.2820260e+001  7.0061169e+001  6.7095784e+001  6.3937083e+001  6.0598506e+001  5.7093905e+001  5.3437492e+001  4.9643796e+001  4.5727606e+001  4.1703920e+001  3.7587901e+001  3.3394817e+001  2.9139997e+001  2.4838779e+001  2.0506459e+001  1.6158241e+001  1.1809194e+001  7.4741982e+000  3.1679040e+000 -1.0953164e+000 -5.3014107e+000 -9.4366896e+000 -1.3487866e+001 -1.7442096e+001 -2.1287013e+001 -2.5010765e+001 -2.8602047e+001 -3.2050130e+001 -3.5344893e+001 -3.8476848e+001 -4.1437163e+001 -4.4217685e+001 -4.6810960e+001 -4.9210248e+001 -5.1409540e+001 -5.3403567e+001 -5.5187812e+001 -5.6758514e+001 -5.8112678e+001 -5.9248067e+001 -6.0163214e+001 -6.0857406e+001 -6.1330689e+001 -6.1583854e+001 -6.1618427e+001 -6.1436659e+001 -6.1041509e+001 -6.0436627e+001 -5.9626337e+001 -5.8615612e+001 -5.7410054e+001 -5.6015867e+001 -5.4439834e+001 -5.2689283e+001 -5.0772061e+001 -4.8696501e+001 -4.6471391e+001 -4.4105940e+001 -4.1609738e+001 -3.8992730e+001 -3.6265170e+001
  6.7310741e+002  6.7189158e+002  6.6986813e+002  6.6704144e+002  6.6341763e+002  6.5900455e+002  6.5381174e+002  6.4785044e+002  6.4113350e+002  6.3367541e+002  6.2549225e+002  6.1660161e+002  6.0702259e+002  5.9677571e+002  5.8588291e+002  5.7436745e+002  5.6225386e+002  5.4956787e+002  5.3633639e+002  5.2258737e+002  5.0834980e+002  4.9365357e+002  4.7852944e+002  4.6300897e+002  4.4712438e+002  4.3090854e+002  4.1439483e+002  3.9761710e+002  3.8060957e+002  3.6340672e+002  3.4604325e+002  3.2855395e+002  3.1097365e+002  2.9333711e+002  2.7567894e+002  2.5803353e+002  2.4043496e+002  2.2291689e+002  2.0551253e+002  1.8825452e+002  1.7117487e+002  1.5430487e+002  1.3767505e+002  1.2131507e+002  1.0525368e+002  8.9518639e+001  7.4136662e+001  5.9133356e+001  4.4533165e+001  3.0359320e+001  1.6633787e+001  3.3772239e+000 -9.3910620e+000 -2.1653151e+001 -3.3392544e+001 -4.4594194e+001 -5.5244529e+001 -6.5331478e+001 -7.4844481e+001 -8.3774508e+001 -9.2114067e+001 -9.9857206e+001 -1.0699951e+002 -1.1353812e+002 -1.1947168e+002 -1.2480038e+002 -1.2952589e+002 -1.3365137e+002 -1.3718145e+002 -1.4012216e+002 -1.4248097e+002 -1.4426667e+002 -1.4548942e+002 -1.4616063e+002 -1.4629297e+002 -1.4590028e+002 -1.4499756e+002 -1.4360089e+002 -1.4172737e+002 -1.3939509e+002 -1.3662304e+002 -1.3343105e+002 -1.2983976e+002 -1.2587050e+002 -1.2154527e+002 -1.1688664e+002 -1.1191769e+002 -1.0666196e+002 -1.0114334e+002 -9.5386030e+001 -8.9414448e+001 -8.3253177e+001 -7.6926882e+001 -7.0460241e+001 -6.3877875e+001 -5.7204282e+001 -5.0463765e+001 -4.3680364e+001 -3.6877797e+001 -3.0079390e+001 -2.3308016e+001 -1.6586038e+001 -9.9352470e+000 -3.3768090e+000  3.0687892e+000  9.3817907e+000  1.5543216e+001  2.1534911e+001  2.7339582e+001  3.2940846e+001  3.8323257e+001  4.3472343e+001  4.8374638e+001  5.3017703e+001  5.7390154e+001  6.1481679e+001  6.5283054e+001  6.8786157e+001  7.1983977e+001  7.4870619e+001  7.7441307e+001  7.9692383e+001  8.1621302e+001  8.3226623e+001  8.4508002e+001  8.5466172e+001  8.6102931e+001  8.6421116e+001  8.6424586e+001  8.6118187e+001  8.5507733e+001  8.4599965e+001  8.3402520e+001  8.1923899e+001  8.0173418e+001  7.8161177e+001  7.5898008e+001  7.3395439e+001  7.0665638e+001  6.7721373e+001  6.4575956e+001  6.1243198e+001  5.7737353e+001  5.4073068e+001  5.0265329e+001  4.6329407e+001  4.2280804e+001  3.8135202e+001  3.3908403e+001  2.9616282e+001  2.5274727e+001  2.0899591e+001  1.6506639e+001  1.2111494e+001  7.7295891e+000  3.3761176e+000 -9.3401454e-001 -5.1862352e+000 -9.3663509e+000 -1.3460590e+001 -1.7455643e+001 -2.1338705e+001 -2.5097506e+001 -2.8720355e+001 -3.2196164e+001 -3.5514485e+001 -3.8665536e+001 -4.1640223e+001 -4.4430168e+001 -4.7027727e+001 -4.9426007e+001 -5.1618883e+001 -5.3601008e+001 -5.5367825e+001 -5.6915572e+001 -5.8241287e+001 -5.9342809e+001 -6.0218779e+001 -6.0868631e+001 -6.1292592e+001 -6.1491667e+001 -6.1467631e+001 -6.1223014e+001 -6.0761085e+001 -6.0085833e+001 -5.9201943e+001 -5.8114778e+001 -5.6830352e+001 -5.5355299e+001 -5.3696850e+001 -5.1862799e+001 -4.9861469e+001 -4.7701683e+001 -4.5392726e+001 -4.2944305e+001 -4.0366521e+001 -3.7669820e+001 -3.4864960e+001 -3.1962971e+001 -2.8975109e+001
  6.7174446e+002  6.7050096e+002  6.6843153e+002  6.6554077e+002  6.6183508e+002  6.5732270e+002  6.5201363e+002  6.4591962e+002  6.3905415e+002  6.3143241e+002  6.2307121e+002  6.1398898e+002  6.0420571e+002  5.9374288e+002  5.8262343e+002  5.7087168e+002  5.5851327e+002  5.4557512e+002  5.3208531e+002  5.1807303e+002  5.0356854e+002  4.8860302e+002  4.7320854e+002  4.5741798e+002  4.4126490e+002  4.2478351e+002  4.0800853e+002  3.9097515e+002  3.7371889e+002  3.5627555e+002  3.3868110e+002  3.2097159e+002  3.0318305e+002  2.8535145e+002  2.6751252e+002  2.4970174e+002  2.3195422e+002  2.1430462e+002  1.9678705e+002  1.7943501e+002  1.6228129e+002  1.4535791e+002  1.2869601e+002  1.1232584e+002  9.6276603e+001  8.0576465e+001  6.5252447e+001  5.0330379e+001  3.5834840e+001  2.1789104e+001  8.2150937e+000 -4.8666692e+000 -1.7437103e+001 -2.9478603e+001 -4.0975076e+001 -5.1911968e+001 -6.2276287e+001 -7.2056627e+001 -8.1243175e+001 -8.9827732e+001 -9.7803712e+001 -1.0516614e+002 -1.1191167e+002 -1.1803854e+002 -1.2354661e+002 -1.2843728e+002 -1.3271355e+002 -1.3637993e+002 -1.3944244e+002 -1.4190856e+002 -1.4378723e+002 -1.4508876e+002 -1.4582483e+002 -1.4600841e+002 -1.4565374e+002 -1.4477625e+002 -1.4339250e+002 -1.4152016e+002 -1.3917790e+002 -1.3638537e+002 -1.3316307e+002 -1.2953238e+002 -1.2551538e+002 -1.2113486e+002 -1.1641421e+002 -1.1137735e+002 -1.0604867e+002 -1.0045294e+002 -9.4615225e+001 -8.8560836e+001 -8.2315234e+001 -7.5903963e+001 -6.9352572e+001 -6.2686540e+001 -5.5931203e+001 -4.9111687e+001 -4.2252827e+001 -3.5379107e+001 -2.8514590e+001 -2.1682849e+001 -1.4906909e+001 -8.2091813e+000 -1.6114090e+000  4.8653916e+000  1.1200983e+001  1.7375957e+001  2.3371781e+001  2.9170843e+001  3.4756492e+001  4.0113075e+001  4.5225970e+001  5.0081618e+001  5.4667549e+001  5.8972406e+001  6.2985960e+001  6.6699133e+001  7.0104003e+001  7.3193817e+001  7.5962994e+001  7.8407123e+001  8.0522967e+001  8.2308447e+001  8.3762643e+001  8.4885771e+001  8.5679170e+001  8.6145284e+001  8.6287633e+001  8.6110791e+001  8.5620354e+001  8.4822909e+001  8.3725997e+001  8.2338073e+001  8.0668473e+001  7.8727363e+001  7.6525696e+001  7.4075169e+001  7.1388170e+001  6.8477728e+001  6.5357462e+001  6.2041526e+001  5.8544558e+001  5.4881620e+001  5.1068145e+001  4.7119878e+001  4.3052821e+001  3.8883175e+001  3.4627281e+001  3.0301565e+001  2.5922479e+001  2.1506448e+001  1.7069812e+001  1.2628771e+001  8.1993329e+000  3.7972607e+000 -5.6197850e-001 -4.8632627e+000 -9.0918630e+000 -1.3233489e+001 -1.7274333e+001 -2.1201111e+001 -2.5001104e+001 -2.8662194e+001 -3.2172897e+001 -3.5522399e+001 -3.8700584e+001 -4.1698060e+001 -4.4506183e+001 -4.7117082e+001 -4.9523674e+001 -5.1719680e+001 -5.3699639e+001 -5.5458920e+001 -5.6993724e+001 -5.8301091e+001 -5.9378902e+001 -6.0225877e+001 -6.0841566e+001 -6.1226349e+001 -6.1381422e+001 -6.1308781e+001 -6.1011214e+001 -6.0492277e+001 -5.9756274e+001 -5.8808238e+001 -5.7653902e+001 -5.6299674e+001 -5.4752607e+001 -5.3020365e+001 -5.1111196e+001 -4.9033890e+001 -4.6797748e+001 -4.4412543e+001 -4.1888478e+001 -3.9236151e+001 -3.6466507e+001 -3.3590805e+001 -3.0620565e+001 -2.7567534e+001 -2.4443637e+001 -2.1260933e+001
  6.7036770e+002  6.6909631e+002  6.6698054e+002  6.6402521e+002  6.6023703e+002  6.5562462e+002  6.5019844e+002  6.4397082e+002  6.3695586e+002  6.2916945e+002  6.2062920e+002  6.1135438e+002  6.0136590e+002  5.9068623e+002  5.7933935e+002  5.6735067e+002  5.5474698e+002  5.4155639e+002  5.2780821e+002  5.1353291e+002  4.9876204e+002  4.8352810e+002  4.6786452e+002  4.5180551e+002  4.3538603e+002  4.1864164e+002  4.0160842e+002  3.8432293e+002  3.6682202e+002  3.4914283e+002  3.3132261e+002  3.1339868e+002  2.9540831e+002  2.7738865e+002  2.5937657e+002  2.4140865e+002  2.2352102e+002  2.0574932e+002  1.8812857e+002  1.7069311e+002  1.5347648e+002  1.3651141e+002  1.1982964e+002  1.0346194e+002  8.7437973e+001  7.1786247e+001  5.6534051e+001  4.1707391e+001  2.7330929e+001  1.3427929e+001  2.0209957e-002 -1.2871903e+001 -2.5229617e+001 -3.7035712e+001 -4.8274568e+001 -5.8932195e+001 -6.8996256e+001 -7.8456081e+001 -8.7302685e+001 -9.5528773e+001 -1.0312874e+002 -1.1009868e+002 -1.1643636e+002 -1.2214124e+002 -1.2721441e+002 -1.3165862e+002 -1.3547823e+002 -1.3867917e+002 -1.4126892e+002 -1.4325649e+002 -1.4465233e+002 -1.4546834e+002 -1.4571777e+002 -1.4541521e+002 -1.4457650e+002 -1.4321867e+002 -1.4135992e+002 -1.3901952e+002 -1.3621772e+002 -1.3297574e+002 -1.2931564e+002 -1.2526028e+002 -1.2083325e+002 -1.1605873e+002 -1.1096152e+002 -1.0556685e+002 -9.9900372e+001 -9.3988049e+001 -8.7856086e+001 -8.1530843e+001 -7.5038760e+001 -6.8406271e+001 -6.1659735e+001 -5.4825347e+001 -4.7929071e+001 -4.0996561e+001 -3.4053088e+001 -2.7123469e+001 -2.0231999e+001 -1.3402384e+001 -6.6576752e+000 -2.0209956e-002  6.4884484e+000  1.2847565e+001  1.9037288e+001  2.5038695e+001  3.0833838e+001  3.6405791e+001  4.1738681e+001  4.6817730e+001  5.1629279e+001  5.6160820e+001  6.0401018e+001  6.4339728e+001  6.7968014e+001  7.1278154e+001  7.4263656e+001  7.6919252e+001  7.9240905e+001  8.1225799e+001  8.2872332e+001  8.4180105e+001  8.5149905e+001  8.5783685e+001  8.6084539e+001  8.6056681e+001  8.5705410e+001  8.5037076e+001  8.4059049e+001  8.2779676e+001  8.1208239e+001  7.9354914e+001  7.7230719e+001  7.4847470e+001  7.2217726e+001  6.9354738e+001  6.6272397e+001  6.2985169e+001  5.9508049e+001  5.5856493e+001  5.2046365e+001  4.8093873e+001  4.4015511e+001  3.9827997e+001  3.5548211e+001  3.1193137e+001  2.6779802e+001  2.2325214e+001  1.7846305e+001  1.3359874e+001  8.8825249e+000  4.4306180e+000  2.0209956e-002 -4.3329962e+000 -8.6137025e+000 -1.2807065e+001 -1.6898739e+001 -2.0874927e+001 -2.4722416e+001 -2.8428624e+001 -3.1981628e+001 -3.5370207e+001 -3.8583868e+001 -4.1612877e+001 -4.4448286e+001 -4.7081951e+001 -4.9506557e+001 -5.1715633e+001 -5.3703563e+001 -5.5465601e+001 -5.6997873e+001 -5.8297385e+001 -5.9362023e+001 -6.0190552e+001 -6.0782606e+001 -6.1138688e+001 -6.1260149e+001 -6.1149185e+001 -6.0808811e+001 -6.0242845e+001 -5.9455888e+001 -5.8453294e+001 -5.7241150e+001 -5.5826239e+001 -5.4216013e+001 -5.2418560e+001 -5.0442564e+001 -4.8297273e+001 -4.5992456e+001 -4.3538364e+001 -4.0945688e+001 -3.8225515e+001 -3.5389289e+001 -3.2448759e+001 -2.9415937e+001 -2.6303053e+001 -2.3122509e+001 -1.9886828e+001 -1.6608612e+001 -1.3300495e+001
  6.6897724e+002  6.6767775e+002  6.6551528e+002  6.6249489e+002  6.5862360e+002  6.5391044e+002  6.4836635e+002  6.4200423e+002  6.3483884e+002  6.2688680e+002  6.1816652e+002  6.0869815e+002  5.9850356e+002  5.8760621e+002  5.7603117e+002  5.6380498e+002  5.5095562e+002  5.3751239e+002  5.2350590e+002  5.0896792e+002  4.9393131e+002  4.7842995e+002  4.6249863e+002  4.4617297e+002  4.2948931e+002  4.1248460e+002  3.9519633e+002  3.7766243e+002  3.5992112e+002  3.4201088e+002  3.2397027e+002  3.0583790e+002  2.8765228e+002  2.6945173e+002  2.5127430e+002  2.3315763e+002  2.1513890e+002  1.9725469e+002  1.7954094e+002  1.6203278e+002  1.4476454e+002  1.2776957e+002  1.1108022e+002  9.4727732e+001  7.8742181e+001  6.3152389e+001  4.7985863e+001  3.3268733e+001  1.9025690e+001  5.2799320e+000 -7.9468874e+000 -2.0634703e+001 -3.2765079e+001 -4.4321246e+001 -5.5288130e+001 -6.5652379e+001 -7.5402383e+001 -8.4528291e+001 -9.3022017e+001 -1.0087725e+002 -1.0808945e+002 -1.1465583e+002 -1.2057539e+002 -1.2584885e+002 -1.3047864e+002 -1.3446890e+002 -1.3782543e+002 -1.4055565e+002 -1.4266859e+002 -1.4417481e+002 -1.4508637e+002 -1.4541676e+002 -1.4518090e+002 -1.4439500e+002 -1.4307656e+002 -1.4124427e+002 -1.3891796e+002 -1.3611852e+002 -1.3286782e+002 -1.2918865e+002 -1.2510461e+002 -1.2064008e+002 -1.1582008e+002 -1.1067024e+002 -1.0521667e+002 -9.9485908e+001 -9.3504827e+001 -8.7300539e+001 -8.0900319e+001 -7.4331518e+001 -6.7621480e+001 -6.0797456e+001 -5.3886526e+001 -4.6915512e+001 -3.9910908e+001 -3.2898792e+001 -2.5904762e+001 -1.8953852e+001 -1.2070473e+001 -5.2783361e+000  1.3996066e+000  7.9412249e+000  1.4325269e+001  2.0531424e+001  2.6540362e+001  3.2333785e+001  3.7894477e+001  4.3206335e+001  4.8254410e+001  5.3024936e+001  5.7505359e+001  6.1684359e+001  6.5551870e+001  6.9099092e+001  7.2318507e+001  7.5203876e+001  7.7750251e+001  7.9953965e+001  8.1812628e+001  8.3325118e+001  8.4491563e+001  8.5313324e+001  8.5792973e+001  8.5934266e+001  8.5742111e+001  8.5222540e+001  8.4382666e+001  8.3230647e+001  8.1775642e+001  8.0027764e+001  7.7998035e+001  7.5698330e+001  7.3141328e+001  7.0340455e+001  6.7309826e+001  6.4064187e+001  6.0618854e+001  5.6989655e+001  5.3192861e+001  4.9245127e+001  4.5163427e+001  4.0964991e+001  3.6667237e+001  3.2287709e+001  2.7844015e+001  2.3353760e+001  1.8834484e+001  1.4303601e+001  9.7783385e+000  5.2756768e+000  8.1229264e-001 -3.5954979e+000 -7.9317928e+000 -1.2181157e+001 -1.6328672e+001 -2.0359983e+001 -2.4261345e+001 -2.8019662e+001 -3.1622533e+001 -3.5058281e+001 -3.8315992e+001 -4.1385545e+001 -4.4257637e+001 -4.6923810e+001 -4.9376470e+001 -5.1608906e+001 -5.3615305e+001 -5.5390761e+001 -5.6931285e+001 -5.8233806e+001 -5.9296175e+001 -6.0117164e+001 -6.0696455e+001 -6.1034634e+001 -6.1133183e+001 -6.0994456e+001 -6.0621671e+001 -6.0018881e+001 -5.9190953e+001 -5.8143543e+001 -5.6883065e+001 -5.5416661e+001 -5.3752164e+001 -5.1898066e+001 -4.9863476e+001 -4.7658084e+001 -4.5292116e+001 -4.2776293e+001 -4.0121784e+001 -3.7340164e+001 -3.4443363e+001 -3.1443619e+001 -2.8353435e+001 -2.5185523e+001 -2.1952757e+001 -1.8668126e+001 -1.5344684e+001 -1.1995498e+001 -8.6336044e+000 -5.2719553e+000
  6.6757318e+002  6.6624536e+002  6.6403585e+002  6.6094992e+002  6.5699494e+002  6.5218032e+002  6.4651753e+002  6.4002005e+002  6.3270331e+002  6.2458470e+002  6.1568344e+002  6.0602061e+002  5.9561904e+002  5.8450325e+002  5.7269940e+002  5.6023520e+002  5.4713982e+002  5.3344387e+002  5.1917921e+002  5.0437897e+002  4.8907738e+002  4.7330971e+002  4.5711215e+002  4.4052175e+002  4.2357625e+002  4.0631406e+002  3.8877409e+002  3.7099563e+002  3.5301834e+002  3.3488202e+002  3.1662658e+002  2.9829191e+002  2.7991777e+002  2.6154369e+002  2.4320886e+002  2.2495200e+002  2.0681132e+002  1.8882435e+002  1.7102791e+002  1.5345793e+002  1.3614946e+002  1.1913649e+002  1.0245190e+002  8.6127418e+001  7.0193458e+001  5.4679118e+001  3.9612073e+001  2.5018527e+001  1.0923142e+001 -2.6510113e+000 -1.5682506e+001 -2.8151603e+001 -4.0040293e+001 -5.1332329e+001 -6.2013255e+001 -7.2070434e+001 -8.1493060e+001 -9.0272174e+001 -9.8400670e+001 -1.0587330e+002 -1.1268666e+002 -1.1883919e+002 -1.2433116e+002 -1.2916464e+002 -1.3334348e+002 -1.3687328e+002 -1.3976135e+002 -1.4201667e+002 -1.4364986e+002 -1.4467311e+002 -1.4510013e+002 -1.4494608e+002 -1.4422755e+002 -1.4296245e+002 -1.4116996e+002 -1.3887045e+002 -1.3608541e+002 -1.3283736e+002 -1.2914980e+002 -1.2504709e+002 -1.2055438e+002 -1.1569752e+002 -1.1050300e+002 -1.0499780e+002 -9.9209356e+001 -9.3165461e+001 -8.6894151e+001 -8.0423629e+001 -7.3782178e+001 -6.6998067e+001 -6.0099465e+001 -5.3114353e+001 -4.6070439e+001 -3.8995075e+001 -3.1915175e+001 -2.4857136e+001 -1.7846759e+001 -1.0909181e+001 -4.0687968e+000  2.6508036e+000  9.2269020e+000  1.5637712e+001  2.1862437e+001  2.7881322e+001  3.3675705e+001  3.9228060e+001  4.4522040e+001  4.9542513e+001  5.4275593e+001  5.8708669e+001  6.2830428e+001  6.6630874e+001  7.0101340e+001  7.3234500e+001  7.6024375e+001  7.8466326e+001  8.0557061e+001  8.2294615e+001  8.3678346e+001  8.4708913e+001  8.5388254e+001  8.5719565e+001  8.5707265e+001  8.5356965e+001  8.4675433e+001  8.3670549e+001  8.2351266e+001  8.0727559e+001  7.8810378e+001  7.6611592e+001  7.4143938e+001  7.1420958e+001  6.8456947e+001  6.5266881e+001  6.1866365e+001  5.8271558e+001  5.4499116e+001  5.0566118e+001  4.6490003e+001  4.2288499e+001  3.7979559e+001  3.3581288e+001  2.9111878e+001  2.4589538e+001  2.0032432e+001  1.5458608e+001  1.0885936e+001  6.3320449e+000  1.8142597e+000 -2.6504575e+000 -7.0455655e+000 -1.1355000e+001 -1.5563227e+001 -1.9655292e+001 -2.3616871e+001 -2.7434313e+001 -3.1094687e+001 -3.4585813e+001 -3.7896307e+001 -4.1015609e+001 -4.3934013e+001 -4.6642695e+001 -4.9133733e+001 -5.1400129e+001 -5.3435820e+001 -5.5235695e+001 -5.6795600e+001 -5.8112345e+001 -5.9183701e+001 -6.0008403e+001 -6.0586139e+001 -6.0917543e+001 -6.1004185e+001 -6.0848548e+001 -6.0454015e+001 -5.9824843e+001 -5.8966138e+001 -5.7883830e+001 -5.6584637e+001 -5.5076034e+001 -5.3366215e+001 -5.1464059e+001 -4.9379085e+001 -4.7121408e+001 -4.4701701e+001 -4.2131143e+001 -3.9421374e+001 -3.6584446e+001 -3.3632775e+001 -3.0579085e+001 -2.7436363e+001 -2.4217803e+001 -2.0936756e+001 -1.7606676e+001 -1.4241069e+001 -1.0853443e+001 -7.4572529e+000 -4.0658521e+000 -6.9244292e-001  2.6499730e+000
  6.6615561e+002  6.6479926e+002  6.6254237e+002  6.5939044e+002  6.5535116e+002  6.5043440e+002  6.4465214e+002  6.3801846e+002  6.3054950e+002  6.2226340e+002  6.1318027e+002  6.0332211e+002  5.9271275e+002  5.8137779e+002  5.6934453e+002  5.5664187e+002  5.4330025e+002  5.2935153e+002  5.1482895e+002  4.9976698e+002  4.8420127e+002  4.6816850e+002  4.5170632e+002  4.3485321e+002  4.1764839e+002  4.0013170e+002  3.8234349e+002  3.6432451e+002  3.4611579e+002  3.2775853e+002  3.0929397e+002  2.9076332e+002  2.7220758e+002  2.5366748e+002  2.3518336e+002  2.1679503e+002  1.9854170e+002  1.8046186e+002  1.6259316e+002  1.4497235e+002  1.2763513e+002  1.1061612e+002  9.3948722e+001  7.7665053e+001  6.1795866e+001  4.6370472e+001  3.1416667e+001  1.6960670e+001  3.0270554e+000 -1.0361294e+001 -2.3183245e+001 -3.5419454e+001 -4.7052406e+001 -5.8066452e+001 -6.8447831e+001 -7.8184693e+001 -8.7267115e+001 -9.5687112e+001 -1.0343864e+002 -1.1051758e+002 -1.1692176e+002 -1.2265091e+002 -1.2770665e+002 -1.3209248e+002 -1.3581375e+002 -1.3887757e+002 -1.4129284e+002 -1.4307017e+002 -1.4422182e+002 -1.4476166e+002 -1.4470511e+002 -1.4406904e+002 -1.4287177e+002 -1.4113293e+002 -1.3887340e+002 -1.3611526e+002 -1.3288167e+002 -1.2919682e+002 -1.2508580e+002 -1.2057456e+002 -1.1568977e+002 -1.1045876e+002 -1.0490941e+002 -9.9070071e+001 -9.2969442e+001 -8.6636503e+001 -8.0100407e+001 -7.3390383e+001 -6.6535648e+001 -5.9565306e+001 -5.2508265e+001 -4.5393140e+001 -3.8248168e+001 -3.1101121e+001 -2.3979222e+001 -1.6909067e+001 -9.9165409e+000 -3.0267501e+000  3.7360539e+000  1.0348540e+001  1.6788363e+001  2.3034219e+001  2.9065909e+001  3.4864381e+001  4.0411786e+001  4.5691511e+001  5.0688226e+001  5.5387910e+001  5.9777882e+001  6.3846825e+001  6.7584801e+001  7.0983268e+001  7.4035089e+001  7.6734531e+001  7.9077268e+001  8.1060373e+001  8.2682311e+001  8.3942915e+001  8.4843377e+001  8.5386214e+001  8.5575246e+001  8.5415560e+001  8.4913472e+001  8.4076490e+001  8.2913266e+001  8.1433549e+001  7.9648136e+001  7.7568813e+001  7.5208305e+001  7.2580208e+001  6.9698932e+001  6.6579637e+001  6.3238164e+001  5.9690971e+001  5.5955057e+001  5.2047901e+001  4.7987384e+001  4.3791718e+001  3.9479378e+001  3.5069024e+001  3.0579435e+001  2.6029433e+001  2.1437812e+001  1.6823271e+001  1.2204345e+001  7.5993342e+000  3.0262414e+000 -1.4972930e+000 -5.9540525e+000 -1.0327304e+001 -1.4600856e+001 -1.8759112e+001 -2.2787120e+001 -2.6670626e+001 -3.0396116e+001 -3.3950859e+001 -3.7322946e+001 -4.0501325e+001 -4.3475834e+001 -4.6237228e+001 -4.8777203e+001 -5.1088418e+001 -5.3164510e+001 -5.5000110e+001 -5.6590849e+001 -5.7933363e+001 -5.9025298e+001 -5.9865304e+001 -6.0453031e+001 -6.0789117e+001 -6.0875177e+001 -6.0713784e+001 -6.0308450e+001 -5.9663601e+001 -5.8784550e+001 -5.7677468e+001 -5.6349351e+001 -5.4807982e+001 -5.3061896e+001 -5.1120334e+001 -4.8993206e+001 -4.6691041e+001 -4.4224942e+001 -4.1606536e+001 -3.8847924e+001 -3.5961631e+001 -3.2960549e+001 -2.9857887e+001 -2.6667114e+001 -2.3401907e+001 -2.0076093e+001 -1.6703596e+001 -1.3298380e+001 -9.8743956e+000 -6.4455248e+000 -3.0255292e+000  3.7200352e-001  3.7337105e+000  7.0465037e+000  1.0297618e+001
  6.6472483e+002  6.6333975e+002  6.6103515e+002  6.5781676e+002  6.5369265e+002  6.4867309e+002  6.4277062e+002  6.3599995e+002  6.2837792e+002  6.1992349e+002  6.1065764e+002  6.0060334e+002  5.8978546e+002  5.7823070e+002  5.6596753e+002  5.5302607e+002  5.3943805e+002  5.2523667e+002  5.1045653e+002  4.9513350e+002  4.7930467e+002  4.6300818e+002  4.4628315e+002  4.2916954e+002  4.1170806e+002  3.9394002e+002  3.7590725e+002  3.5765194e+002  3.3921654e+002  3.2064366e+002  3.0197590e+002  2.8325575e+002  2.6452550e+002  2.4582708e+002  2.2720196e+002  2.0869104e+002  1.9033453e+002  1.7217183e+002  1.5424144e+002  1.3658086e+002  1.1922648e+002  1.0221346e+002  8.5575699e+001  6.9345676e+001  5.3554421e+001  3.8231413e+001  2.3404514e+001  9.0998997e+000 -4.6580016e+000 -1.7846563e+001 -3.0445012e+001 -4.2434470e+001 -5.3797992e+001 -6.4520599e+001 -7.4589301e+001 -8.3993117e+001 -9.2723087e+001 -1.0077227e+002 -1.0813577e+002 -1.1481069e+002 -1.2079614e+002 -1.2609324e+002 -1.3070503e+002 -1.3463653e+002 -1.3789460e+002 -1.4048800e+002 -1.4242726e+002 -1.4372467e+002 -1.4439419e+002 -1.4445144e+002 -1.4391358e+002 -1.4279925e+002 -1.4112850e+002 -1.3892272e+002 -1.3620454e+002 -1.3299775e+002 -1.2932720e+002 -1.2521873e+002 -1.2069904e+002 -1.1579563e+002 -1.1053669e+002 -1.0495099e+002 -9.9067783e+001 -9.2916718e+001 -8.6527722e+001 -7.9930909e+001 -7.3156474e+001 -6.6234598e+001 -5.9195349e+001 -5.2068580e+001 -4.4883839e+001 -3.7670275e+001 -3.0456543e+001 -2.3270722e+001 -1.6140224e+001 -9.0917173e+000 -2.1510426e+000  4.6568583e+000  1.1308015e+001  1.7779496e+001  2.4049468e+001  3.0097259e+001  3.5903410e+001  4.1449719e+001  4.6719294e+001  5.1696584e+001  5.6367416e+001  6.0719022e+001  6.4740066e+001  6.8420658e+001  7.1752367e+001  7.4728234e+001  7.7342768e+001  7.9591944e+001  8.1473201e+001  8.2985421e+001  8.4128916e+001  8.4905407e+001  8.5317989e+001  8.5371106e+001  8.5070514e+001  8.4423237e+001  8.3437522e+001  8.2122796e+001  8.0489609e+001  7.8549578e+001  7.6315332e+001  7.3800447e+001  7.1019384e+001  6.7987420e+001  6.4720580e+001  6.1235567e+001  5.7549689e+001  5.3680783e+001  4.9647144e+001  4.5467447e+001  4.1160672e+001  3.6746025e+001  3.2242866e+001  2.7670631e+001  2.3048754e+001  1.8396598e+001  1.3733377e+001  9.0780897e+000  4.4494422e+000 -1.3421465e-001 -4.6549533e+000 -9.0953331e+000 -1.3438461e+001 -1.7668052e+001 -2.1768479e+001 -2.5724834e+001 -2.9522967e+001 -3.3149541e+001 -3.6592065e+001 -3.9838939e+001 -4.2879486e+001 -4.5703982e+001 -4.8303682e+001 -5.0670846e+001 -5.2798752e+001 -5.4681714e+001 -5.6315093e+001 -5.7695297e+001 -5.8819792e+001 -5.9687093e+001 -6.0296758e+001 -6.0649383e+001 -6.0746583e+001 -6.0590976e+001 -6.0186160e+001 -5.9536693e+001 -5.8648058e+001 -5.7526633e+001 -5.6179661e+001 -5.4615205e+001 -5.2842111e+001 -5.0869964e+001 -4.8709044e+001 -4.6370273e+001 -4.3865171e+001 -4.1205800e+001 -3.8404713e+001 -3.5474895e+001 -3.2429714e+001 -2.9282857e+001 -2.6048276e+001 -2.2740131e+001 -1.9372728e+001 -1.5960463e+001 -1.2517764e+001 -9.0590317e+000 -5.5985848e+000 -2.1506014e+000  1.2709343e+000  4.6522870e+000  7.9800220e+000  1.1241056e+001  1.4422705e+001  1.7512734e+001
  6.6328056e+002  6.6186655e+002  6.5951390e+002  6.5622861e+002  6.5201908e+002  6.4689606e+002  6.4087263e+002  6.3396415e+002  6.2618821e+002  6.1756458e+002  6.0811516e+002  5.9786391e+002  5.8683676e+002  5.7506156e+002  5.6256798e+002  5.4938739e+002  5.3555285e+002  5.2109891e+002  5.0606158e+002  4.9047819e+002  4.7438728e+002  4.5782848e+002  4.4084242e+002  4.2347057e+002  4.0575515e+002  3.8773899e+002  3.6946540e+002  3.5097805e+002  3.3232083e+002  3.1353775e+002  2.9467278e+002  2.7576975e+002  2.5687219e+002  2.3802325e+002  2.1926553e+002  2.0064100e+002  1.8219086e+002  1.6395542e+002  1.4597400e+002  1.2828482e+002  1.1092491e+002  9.3929975e+001  7.7334328e+001  6.1170794e+001  4.5470623e+001  3.0263412e+001  1.5577027e+001  1.4375440e+000 -1.2130822e+001 -2.5105765e+001 -3.7466944e+001 -4.9196018e+001 -6.0276687e+001 -7.0694720e+001 -8.0437977e+001 -8.9496424e+001 -9.7862142e+001 -1.0552933e+002 -1.1249429e+002 -1.1875545e+002 -1.2431329e+002 -1.2917036e+002 -1.3333124e+002 -1.3680249e+002 -1.3959263e+002 -1.4171206e+002 -1.4317303e+002 -1.4398956e+002 -1.4417740e+002 -1.4375393e+002 -1.4273810e+002 -1.4115035e+002 -1.3901253e+002 -1.3634779e+002 -1.3318052e+002 -1.2953623e+002 -1.2544148e+002 -1.2092373e+002 -1.1601130e+002 -1.1073323e+002 -1.0511919e+002 -9.9199342e+001 -9.3004285e+001 -8.6564910e+001 -7.9912308e+001 -7.3077660e+001 -6.6092132e+001 -5.8986774e+001 -5.1792411e+001 -4.4539552e+001 -3.7258281e+001 -2.9978167e+001 -2.2728173e+001 -1.5536560e+001 -8.4308028e+000 -1.4375109e+000  5.4176552e+000  1.2110057e+001  1.8616146e+001  2.4913535e+001  3.0981051e+001  3.6798798e+001  4.2348205e+001  4.7612070e+001  5.2574601e+001  5.7221454e+001  6.1539757e+001  6.5518135e+001  6.9146730e+001  7.2417212e+001  7.5322785e+001  7.7858189e+001  8.0019694e+001  8.1805093e+001  8.3213684e+001  8.4246252e+001  8.4905041e+001  8.5193725e+001  8.5117372e+001  8.4682403e+001  8.3896549e+001  8.2768803e+001  8.1309364e+001  7.9529584e+001  7.7441905e+001  7.5059798e+001  7.2397693e+001  6.9470916e+001  6.6295610e+001  6.2888666e+001  5.9267648e+001  5.5450709e+001  5.1456522e+001  4.7304194e+001  4.3013186e+001  3.8603235e+001  3.4094273e+001  2.9506345e+001  2.4859530e+001  2.0173862e+001  1.5469253e+001  1.0765415e+001  6.0817855e+000  1.4374557e+000 -3.1489009e+000 -7.6590968e+000 -1.2075496e+001 -1.6381076e+001 -2.0559488e+001 -2.4595113e+001 -2.8473115e+001 -3.2179490e+001 -3.5701109e+001 -3.9025764e+001 -4.2142200e+001 -4.5040154e+001 -4.7710377e+001 -5.0144666e+001 -5.2335880e+001 -5.4277955e+001 -5.5965919e+001 -5.7395896e+001 -5.8565112e+001 -5.9471889e+001 -6.0115643e+001 -6.0496872e+001 -6.0617141e+001 -6.0479065e+001 -6.0086286e+001 -5.9443447e+001 -5.8556161e+001 -5.7430980e+001 -5.6075355e+001 -5.4497599e+001 -5.2706843e+001 -5.0712988e+001 -4.8526661e+001 -4.6159159e+001 -4.3622403e+001 -4.0928874e+001 -3.8091565e+001 -3.5123917e+001 -3.2039765e+001 -2.8853271e+001 -2.5578870e+001 -2.2231204e+001 -1.8825062e+001 -1.5375318e+001 -1.1896872e+001 -8.4045832e+000 -4.9132162e+000 -1.4373784e+000  2.0085371e+000  5.4104082e+000  8.7544383e+000  1.2027210e+001  1.5215736e+001  1.8307507e+001  2.1290541e+001  2.4153421e+001
  6.6182310e+002  6.6037996e+002  6.5797894e+002  6.5462630e+002  6.5033081e+002  6.4510370e+002  6.3895860e+002  6.3191155e+002  6.2398089e+002  6.1518725e+002  6.0555347e+002  5.9510453e+002  5.8386745e+002  5.7187126e+002  5.5914684e+002  5.4572690e+002  5.3164581e+002  5.1693954e+002  5.0164554e+002  4.8580260e+002  4.6945078e+002  4.5263123e+002  4.3538612e+002  4.1775846e+002  3.9979200e+002  3.8153111e+002  3.6302062e+002  3.4430569e+002  3.2543167e+002  3.0644399e+002  2.8738801e+002  2.6830887e+002  2.4925138e+002  2.3025989e+002  2.1137813e+002  1.9264913e+002  1.7411505e+002  1.5581711e+002  1.3779541e+002  1.2008888e+002  1.0273515e+002  8.5770408e+001  6.9229375e+001  5.3145154e+001  3.7549167e+001  2.2471071e+001  7.9386836e+000 -6.0220880e+000 -1.9387305e+001 -3.2135055e+001 -4.4245498e+001 -5.5700906e+001 -6.6485702e+001 -7.6586481e+001 -8.5992032e+001 -9.4693349e+001 -1.0268364e+002 -1.0995830e+002 -1.1651496e+002 -1.2235341e+002 -1.2747558e+002 -1.3188555e+002 -1.3558950e+002 -1.3859561e+002 -1.4091410e+002 -1.4255711e+002 -1.4353865e+002 -1.4387454e+002 -1.4358234e+002 -1.4268126e+002 -1.4119208e+002 -1.3913707e+002 -1.3653989e+002 -1.3342548e+002 -1.2982000e+002 -1.2575070e+002 -1.2124581e+002 -1.1633444e+002 -1.1104649e+002 -1.0541251e+002 -9.9463602e+001 -9.3231310e+001 -8.6747504e+001 -8.0044264e+001 -7.3153774e+001 -6.6108209e+001 -5.8939621e+001 -5.1679836e+001 -4.4360344e+001 -3.7012198e+001 -2.9665910e+001 -2.2351355e+001 -1.5097675e+001 -7.9331857e+000 -8.8529503e-001  6.0195852e+000  1.2756115e+001  1.9300103e+001  2.5628569e+001  3.1719815e+001  3.7553480e+001  4.3110591e+001  4.8373613e+001  5.3326490e+001  5.7954680e+001  6.2245186e+001  6.6186575e+001  6.9769003e+001  7.2984222e+001  7.5825585e+001  7.8288050e+001  8.0368171e+001  8.2064084e+001  8.3375496e+001  8.4303654e+001  8.4851325e+001  8.5022752e+001  8.4823625e+001  8.4261030e+001  8.3343405e+001  8.2080484e+001  8.0483240e+001  7.8563827e+001  7.6335513e+001  7.3812609e+001  7.1010403e+001  6.7945082e+001  6.4633658e+001  6.1093886e+001  5.7344187e+001  5.3403560e+001  4.9291508e+001  4.5027942e+001  4.0633107e+001  3.6127488e+001  3.1531733e+001  2.6866559e+001  2.2152679e+001  1.7410710e+001  1.2661096e+001  7.9240276e+000  3.2193647e+000 -1.4334404e+000 -6.0154153e+000 -1.0508138e+001 -1.4893803e+001 -1.9155288e+001 -2.3276212e+001 -2.7240994e+001 -3.1034903e+001 -3.4644113e+001 -3.8055741e+001 -4.1257893e+001 -4.4239698e+001 -4.6991340e+001 -4.9504085e+001 -5.1770304e+001 -5.3783491e+001 -5.5538276e+001 -5.7030433e+001 -5.8256884e+001 -5.9215699e+001 -5.9906089e+001 -6.0328398e+001 -6.0484085e+001 -6.0375708e+001 -6.0006904e+001 -5.9382352e+001 -5.8507752e+001 -5.7389786e+001 -5.6036077e+001 -5.4455152e+001 -5.2656392e+001 -5.0649989e+001 -4.8446890e+001 -4.6058745e+001 -4.3497854e+001 -4.0777105e+001 -3.7909917e+001 -3.4910176e+001 -3.1792177e+001 -2.8570554e+001 -2.5260224e+001 -2.1876311e+001 -1.8434093e+001 -1.4948928e+001 -1.1436192e+001 -7.9112168e+000 -4.3892241e+000 -8.8526389e-001  2.5858461e+000  6.0095803e+000  9.3717630e+000  1.2658624e+001  1.5856851e+001  1.8953642e+001  2.1936756e+001  2.4794552e+001  2.7516039e+001  3.0090911e+001
  6.6035256e+002  6.5888010e+002  6.5643040e+002  6.5300998e+002  6.4862801e+002  6.4329618e+002  6.3702872e+002  6.2984235e+002  6.2175621e+002  6.1279179e+002  6.0297290e+002  5.9232556e+002  5.8087794e+002  5.6866025e+002  5.5570466e+002  5.4204519e+002  5.2771761e+002  5.1275932e+002  4.9720924e+002  4.8110769e+002  4.6449624e+002  4.4741762e+002  4.2991555e+002  4.1203462e+002  3.9382016e+002  3.7531808e+002  3.5657475e+002  3.3763685e+002  3.1855120e+002  2.9936468e+002  2.8012402e+002  2.6087570e+002  2.4166580e+002  2.2253986e+002  2.0354275e+002  1.8471853e+002  1.6611033e+002  1.4776023e+002  1.2970909e+002  1.1199653e+002  9.4660715e+001  7.7738319e+001  6.1264392e+001  4.5272275e+001  2.9793510e+001  1.4857756e+001  4.9271643e-001 -1.3275932e+001 -2.6424597e+001 -3.8931829e+001 -5.0778367e+001 -6.1947172e+001 -7.2423466e+001 -8.2194751e+001 -9.1250826e+001 -9.9583795e+001 -1.0718807e+002 -1.1406035e+002 -1.2019963e+002 -1.2560717e+002 -1.3028643e+002 -1.3424309e+002 -1.3748498e+002 -1.4002202e+002 -1.4186615e+002 -1.4303133e+002 -1.4353338e+002 -1.4338998e+002 -1.4262054e+002 -1.4124615e+002 -1.3928943e+002 -1.3677453e+002 -1.3372693e+002 -1.3017338e+002 -1.2614181e+002 -1.2166120e+002 -1.1676146e+002 -1.1147332e+002 -1.0582822e+002 -9.9858194e+001 -9.3595751e+001 -8.7073741e+001 -8.0325253e+001 -7.3383491e+001 -6.6281653e+001 -5.9052822e+001 -5.1729847e+001 -4.4345230e+001 -3.6931021e+001 -2.9518704e+001 -2.2139100e+001 -1.4822265e+001 -7.5973899e+000 -4.9271508e-001  6.4645619e+000  1.3248367e+001  1.9833826e+001  2.6197340e+001  3.2316648e+001  3.8170893e+001  4.3740670e+001  4.9008084e+001  5.3956783e+001  5.8572003e+001  6.2840595e+001  6.6751047e+001  7.0293507e+001  7.3459788e+001  7.6243376e+001  7.8639431e+001  8.0644773e+001  8.2257873e+001  8.3478833e+001  8.4309357e+001  8.4752721e+001  8.4813736e+001  8.4498706e+001  8.3815379e+001  8.2772896e+001  8.1381730e+001  7.9653628e+001  7.7601545e+001  7.5239571e+001  7.2582862e+001  6.9647560e+001  6.6450715e+001  6.3010204e+001  5.9344647e+001  5.5473319e+001  5.1416064e+001  4.7193208e+001  4.2825466e+001  3.8333857e+001  3.3739609e+001  2.9064073e+001  2.4328634e+001  1.9554623e+001  1.4763225e+001  9.9754049e+000  5.2118134e+000  4.9271283e-001 -4.1621034e+000 -8.7333857e+000 -1.3202501e+001 -1.7551502e+001 -2.1763191e+001 -2.5821183e+001 -2.9709964e+001 -3.3414941e+001 -3.6922495e+001 -4.0220023e+001 -4.3295977e+001 -4.6139902e+001 -4.8742464e+001 -5.1095475e+001 -5.3191915e+001 -5.5025946e+001 -5.6592920e+001 -5.7889391e+001 -5.8913106e+001 -5.9663007e+001 -6.0139220e+001 -6.0343039e+001 -6.0276908e+001 -5.9944397e+001 -5.9350175e+001 -5.8499977e+001 -5.7400566e+001 -5.6059699e+001 -5.4486073e+001 -5.2689288e+001 -5.0679789e+001 -4.8468816e+001 -4.6068348e+001 -4.3491041e+001 -4.0750172e+001 -3.7859571e+001 -3.4833559e+001 -3.1686881e+001 -2.8434641e+001 -2.5092230e+001 -2.1675264e+001 -1.8199506e+001 -1.4680807e+001 -1.1135032e+001 -7.5779926e+000 -4.0253823e+000 -4.9270968e-001  3.0047658e+000  6.4520963e+000  9.8347060e+000  1.3138450e+001  1.6349669e+001  1.9455247e+001  2.2442654e+001  2.5300004e+001  2.8016089e+001  3.0580431e+001  3.2983309e+001  3.5215801e+001
  6.5886922e+002  6.5736727e+002  6.5486858e+002  6.5137998e+002  6.4691101e+002  6.4147387e+002  6.3508340e+002  6.2775701e+002  6.1951466e+002  6.1037874e+002  6.0037405e+002  5.8952769e+002  5.7786899e+002  5.6542938e+002  5.5224235e+002  5.3834329e+002  5.2376938e+002  5.0855949e+002  4.9275405e+002  4.7639493e+002  4.5952528e+002  4.4218939e+002  4.2443261e+002  4.0630111e+002  3.8784183e+002  3.6910226e+002  3.5013032e+002  3.3097422e+002  3.1168229e+002  2.9230284e+002  2.7288401e+002  2.5347360e+002  2.3411896e+002  2.1486683e+002  1.9576320e+002  1.7685314e+002  1.5818074e+002  1.3978890e+002  1.2171925e+002  1.0401201e+002  8.6705900e+001  6.9837991e+001  5.3443636e+001  3.7556357e+001  2.2207758e+001  7.4274408e+000 -6.7570692e+000 -2.0320393e+001 -3.3239358e+001 -4.5493051e+001 -5.7062862e+001 -6.7932523e+001 -7.8088135e+001 -8.7518188e+001 -9.6213572e+001 -1.0416758e+002 -1.1137592e+002 -1.1783666e+002 -1.2355027e+002 -1.2851951e+002 -1.3274950e+002 -1.3624756e+002 -1.3902326e+002 -1.4108828e+002 -1.4245642e+002 -1.4314345e+002 -1.4316709e+002 -1.4254691e+002 -1.4130423e+002 -1.3946203e+002 -1.3704484e+002 -1.3407866e+002 -1.3059082e+002 -1.2660991e+002 -1.2216562e+002 -1.1728864e+002 -1.1201053e+002 -1.0636363e+002 -1.0038089e+002 -9.4095792e+001 -8.7542174e+001 -8.0754147e+001 -7.3765949e+001 -6.6611827e+001 -5.9325915e+001 -5.1942110e+001 -4.4493956e+001 -3.7014526e+001 -2.9536314e+001 -2.2091119e+001 -1.4709943e+001 -7.4228917e+000 -2.5907248e-001  6.7534936e+000  1.3587960e+001  2.0218738e+001  2.6621567e+001  3.2773592e+001  3.8653423e+001  4.4241190e+001  4.9518602e+001  5.4468984e+001  5.9077319e+001  6.3330277e+001  6.7216242e+001  7.0725326e+001  7.3849383e+001  7.6582011e+001  7.8918551e+001  8.0856075e+001  8.2393371e+001  8.3530923e+001  8.4270878e+001  8.4617015e+001  8.4574702e+001  8.4150850e+001  8.3353863e+001  8.2193579e+001  8.0681209e+001  7.8829269e+001  7.6651513e+001  7.4162853e+001  7.1379286e+001  6.8317808e+001  6.4996331e+001  6.1433598e+001  5.7649089e+001  5.3662933e+001  4.9495815e+001  4.5168882e+001  4.0703647e+001  3.6121898e+001  3.1445598e+001  2.6696798e+001  2.1897537e+001  1.7069751e+001  1.2235188e+001  7.4153135e+000  2.6312246e+000 -2.0964307e+000 -6.7475368e+000 -1.1302588e+001 -1.5742761e+001 -2.0049990e+001 -2.4207028e+001 -2.8197511e+001 -3.2006019e+001 -3.5618125e+001 -3.9020446e+001 -4.2200687e+001 -4.5147680e+001 -4.7851413e+001 -5.0303066e+001 -5.2495028e+001 -5.4420915e+001 -5.6075587e+001 -5.7455149e+001 -5.8556958e+001 -5.9379614e+001 -5.9922956e+001 -6.0188046e+001 -6.0177148e+001 -5.9893708e+001 -5.9342322e+001 -5.8528708e+001 -5.7459659e+001 -5.6143013e+001 -5.4587599e+001 -5.2803189e+001 -5.0800449e+001 -4.8590878e+001 -4.6186752e+001 -4.3601064e+001 -4.0847452e+001 -3.7940144e+001 -3.4893880e+001 -3.1723847e+001 -2.8445611e+001 -2.5075039e+001 -2.1628230e+001 -1.8121446e+001 -1.4571033e+001 -1.0993353e+001 -7.4047118e+000 -3.8212902e+000 -2.5907169e-001  3.2662230e+000  6.7392025e+000  1.0144868e+001  1.3468676e+001  1.6696594e+001  1.9815162e+001  2.2811541e+001  2.5673562e+001  2.8389780e+001  3.0949507e+001  3.3342858e+001  3.5560785e+001  3.7595109e+001  3.9438542e+001
  6.5737281e+002  6.5584117e+002  6.5329318e+002  6.4973598e+002  6.4517950e+002  6.3963645e+002  6.3312230e+002  6.2565519e+002  6.1725589e+002  6.0794773e+002  5.9775654e+002  5.8671052e+002  5.7484018e+002  5.6217825e+002  5.4875953e+002  5.3462080e+002  5.1980073e+002  5.0433968e+002  4.8827963e+002  4.7166402e+002  4.5453760e+002  4.3694632e+002  4.1893711e+002  4.0055780e+002  3.8185695e+002  3.6288365e+002  3.4368740e+002  3.2431797e+002  3.0482518e+002  2.8525881e+002  2.6566839e+002  2.4610307e+002  2.2661146e+002  2.0724150e+002  1.8804025e+002  1.6905383e+002  1.5032723e+002  1.3190415e+002  1.1382696e+002  9.6136458e+001  7.8871851e+001  6.2070585e+001  4.5768256e+001  2.9998514e+001  1.4792966e+001  1.8109418e-001 -1.3809822e+001 -2.7154772e+001 -3.9831074e+001 -5.1818427e+001 -6.3098955e+001 -7.3657235e+001 -8.3480331e+001 -9.2557803e+001 -1.0088172e+002 -1.0844665e+002 -1.1524965e+002 -1.2129028e+002 -1.2657052e+002 -1.3109478e+002 -1.3486983e+002 -1.3790476e+002 -1.4021092e+002 -1.4180185e+002 -1.4269322e+002 -1.4290271e+002 -1.4244998e+002 -1.4135652e+002 -1.3964560e+002 -1.3734212e+002 -1.3447254e+002 -1.3106475e+002 -1.2714794e+002 -1.2275250e+002 -1.1790989e+002 -1.1265249e+002 -1.0701352e+002 -1.0102686e+002 -9.4726945e+001 -8.8148628e+001 -8.1327045e+001 -7.4297489e+001 -6.7095272e+001 -5.9755601e+001 -5.2313450e+001 -4.4803431e+001 -3.7259677e+001 -2.9715718e+001 -2.2204371e+001 -1.4757622e+001 -7.4065238e+000 -1.8109411e-001  6.8897848e+000  1.3778455e+001  2.0458571e+001  2.6905176e+001  3.3094778e+001  3.9005417e+001  4.4616724e+001  4.9909975e+001  5.4868137e+001  5.9475906e+001  6.3719743e+001  6.7587896e+001  7.1070416e+001  7.4159172e+001  7.6847850e+001  7.9131950e+001  8.1008777e+001  8.2477418e+001  8.3538724e+001  8.4195272e+001  8.4451330e+001  8.4312814e+001  8.3787234e+001  8.2883641e+001  8.1612567e+001  7.9985953e+001  7.8017083e+001  7.5720505e+001  7.3111954e+001  7.0208264e+001  6.7027286e+001  6.3587792e+001  5.9909388e+001  5.6012415e+001  5.1917855e+001  4.7647231e+001  4.3222509e+001  3.8665995e+001  3.4000243e+001  2.9247947e+001  2.4431846e+001  1.9574626e+001  1.4698826e+001  9.8267372e+000  4.9803164e+000  1.8109400e-001 -4.5499126e+000 -9.1922828e+000 -1.3726272e+001 -1.8132890e+001 -2.2393971e+001 -2.6492241e+001 -3.0411383e+001 -3.4136095e+001 -3.7652143e+001 -4.0946406e+001 -4.4006926e+001 -4.6822938e+001 -4.9384907e+001 -5.1684551e+001 -5.3714865e+001 -5.5470130e+001 -5.6945928e+001 -5.8139146e+001 -5.9047966e+001 -5.9671866e+001 -6.0011603e+001 -6.0069193e+001 -5.9847890e+001 -5.9352155e+001 -5.8587625e+001 -5.7561071e+001 -5.6280357e+001 -5.4754393e+001 -5.2993081e+001 -5.1007265e+001 -4.8808668e+001 -4.6409831e+001 -4.3824051e+001 -4.1065309e+001 -3.8148206e+001 -3.5087889e+001 -3.1899974e+001 -2.8600480e+001 -2.5205746e+001 -2.1732359e+001 -1.8197076e+001 -1.4616748e+001 -1.1008246e+001 -7.3883823e+000 -3.7738389e+000 -1.8109384e-001  3.3736500e+000  6.8745345e+000  1.0306113e+001  1.3653415e+001  1.6902010e+001  2.0038061e+001  2.3048388e+001  2.5920514e+001  2.8642715e+001  3.1204069e+001  3.3594490e+001  3.5804771e+001  3.7826613e+001  3.9652654e+001  4.1276495e+001  4.2692714e+001
  6.5586363e+002  6.5430212e+002  6.5170455e+002  6.4807835e+002  6.4343386e+002  6.3778434e+002  6.3114587e+002  6.2353736e+002  6.1498042e+002  6.0549936e+002  5.9512102e+002  5.8387477e+002  5.7179233e+002  5.5890774e+002  5.4525715e+002  5.3087881e+002  5.1581285e+002  5.0010119e+002  4.8378739e+002  4.6691650e+002  4.4953492e+002  4.3169022e+002  4.1343103e+002  3.9480683e+002  3.7586781e+002  3.5666470e+002  3.3724862e+002  3.1767087e+002  2.9798282e+002  2.7823570e+002  2.5848045e+002  2.3876755e+002  2.1914689e+002  1.9966756e+002  1.8037775e+002  1.6132454e+002  1.4255382e+002  1.2411010e+002  1.0603638e+002  8.8374063e+001  7.1162773e+001  5.4440280e+001  3.8242377e+001  2.2602782e+001  7.5530442e+000 -6.8775405e+000 -2.0662006e+001 -3.3775782e+001 -4.6196754e+001 -5.7905311e+001 -6.8884387e+001 -7.9119492e+001 -8.8598732e+001 -9.7312820e+001 -1.0525508e+002 -1.1242145e+002 -1.1881044e+002 -1.2442313e+002 -1.2926314e+002 -1.3333656e+002 -1.3665192e+002 -1.3922014e+002 -1.4105442e+002 -1.4217022e+002 -1.4258513e+002 -1.4231880e+002 -1.4139286e+002 -1.3983078e+002 -1.3765780e+002 -1.3490078e+002 -1.3158811e+002 -1.2774958e+002 -1.2341624e+002 -1.1862029e+002 -1.1339493e+002 -1.0777423e+002 -1.0179299e+002 -9.5486633e+001 -8.8891002e+001 -8.2042280e+001 -7.4976825e+001 -6.7731034e+001 -6.0341211e+001 -5.2843429e+001 -4.5273402e+001 -3.7666350e+001 -3.0056878e+001 -2.2478853e+001 -1.4965286e+001 -7.5482190e+000 -2.5861671e-001  6.8737341e+000  1.3820322e+001  2.0554002e+001  2.7049079e+001  3.3281384e+001  3.9228345e+001  4.4869051e+001  5.0184310e+001  5.5156689e+001  5.9770567e+001  6.4012156e+001  6.7869538e+001  7.1332671e+001  7.4393410e+001  7.7045502e+001  7.9284582e+001  8.1108164e+001  8.2515617e+001  8.3508136e+001  8.4088713e+001  8.4262092e+001  8.4034722e+001  8.3414703e+001  8.2411724e+001  8.1037001e+001  7.9303201e+001  7.7224370e+001  7.4815847e+001  7.2094184e+001  6.9077054e+001  6.5783156e+001  6.2232124e+001  5.8444426e+001  5.4441262e+001  5.0244464e+001  4.5876393e+001  4.1359830e+001  3.6717874e+001  3.1973838e+001  2.7151143e+001  2.2273212e+001  1.7363373e+001  1.2444752e+001  7.5401811e+000  2.6720959e+000 -2.1375533e+000 -6.8673927e+000 -1.1496712e+001 -1.6005545e+001 -2.0374749e+001 -2.4586081e+001 -2.8622259e+001 -3.2467036e+001 -3.6105248e+001 -3.9522878e+001 -4.2707092e+001 -4.5646293e+001 -4.8330146e+001 -5.0749614e+001 -5.2896982e+001 -5.4765873e+001 -5.6351259e+001 -5.7649471e+001 -5.8658192e+001 -5.9376459e+001 -5.9804643e+001 -5.9944438e+001 -5.9798832e+001 -5.9372081e+001 -5.8669676e+001 -5.7698298e+001 -5.6465783e+001 -5.4981065e+001 -5.3254126e+001 -5.1295941e+001 -4.9118414e+001 -4.6734315e+001 -4.4157212e+001 -4.1401401e+001 -3.8481833e+001 -3.5414040e+001 -3.2214056e+001 -2.8898342e+001 -2.5483702e+001 -2.1987209e+001 -1.8426119e+001 -1.4817794e+001 -1.1179623e+001 -7.5289366e+000 -3.8829372e+000 -2.5861592e-001  3.3273200e+000  6.8585208e+000  1.0319065e+001  1.3693526e+001  1.6967042e+001  2.0125370e+001  2.3154953e+001  2.6042969e+001  2.8777384e+001  3.1347000e+001  3.3741496e+001  3.5951468e+001  3.7968461e+001  3.9785000e+001  4.1394614e+001  4.2791857e+001  4.3972318e+001  4.4932639e+001
  6.5434199e+002  6.5275044e+002  6.5010301e+002  6.4640743e+002  6.4167447e+002  6.3591793e+002  6.2915455e+002  6.2140401e+002  6.1268881e+002  6.0303421e+002  5.9246816e+002  5.8102118e+002  5.6872626e+002  5.5561874e+002  5.4173623e+002  5.2711841e+002  5.1180695e+002  4.9584535e+002  4.7927878e+002  4.6215395e+002  4.4451892e+002  4.2642295e+002  4.0791637e+002  3.8905033e+002  3.6987671e+002  3.5044788e+002  3.3081658e+002  3.1103571e+002  2.9115814e+002  2.7123658e+002  2.5132340e+002  2.3147041e+002  2.1172874e+002  1.9214867e+002  1.7277944e+002  1.5366912e+002  1.3486445e+002  1.1641071e+002  9.8351549e+001  8.0728862e+001  6.3582684e+001  4.6951051e+001  3.0869896e+001  1.5372946e+001  4.9162790e-001 -1.3745016e+001 -2.7310404e+001 -4.0180481e+001 -5.2333776e+001 -6.3751448e+001 -7.4417324e+001 -8.4317926e+001 -9.3442487e+001 -1.0178296e+002 -1.0933401e+002 -1.1609301e+002 -1.2206002e+002 -1.2723773e+002 -1.3163146e+002 -1.3524907e+002 -1.3810092e+002 -1.4019981e+002 -1.4156088e+002 -1.4220153e+002 -1.4214137e+002 -1.4140204e+002 -1.4000718e+002 -1.3798229e+002 -1.3535459e+002 -1.3215293e+002 -1.2840764e+002 -1.2415041e+002 -1.1941415e+002 -1.1423284e+002 -1.0864142e+002 -1.0267559e+002 -9.6371737e+001 -8.9766718e+001 -8.2897763e+001 -7.5802309e+001 -6.8517857e+001 -6.1081826e+001 -5.3531419e+001 -4.5903475e+001 -3.8234338e+001 -3.0559720e+001 -2.2914578e+001 -1.5332986e+001 -7.8480168e+000 -4.9162653e-001  6.7054501e+000  1.3713804e+001  2.0505445e+001  2.7053895e+001  3.3334261e+001  3.9323317e+001  4.4999568e+001  5.0343306e+001  5.5336664e+001  5.9963656e+001  6.4210213e+001  6.8064210e+001  7.1515482e+001  7.4555835e+001  7.7179046e+001  7.9380860e+001  8.1158972e+001  8.2513005e+001  8.3444484e+001  8.3956794e+001  8.4055136e+001  8.3746479e+001  8.3039497e+001  8.1944509e+001  8.0473403e+001  7.8639565e+001  7.6457794e+001  7.3944219e+001  7.1116202e+001  6.7992251e+001  6.4591914e+001  6.0935682e+001  5.7044883e+001  5.2941577e+001  4.8648445e+001  4.4188680e+001  3.9585881e+001  3.4863936e+001  3.0046915e+001  2.5158960e+001  2.0224177e+001  1.5266526e+001  1.0309719e+001  5.3771156e+000  4.9162426e-001 -4.3243956e+000 -9.0492256e+000 -1.3661878e+001 -1.8142180e+001 -2.2470854e+001 -2.6629591e+001 -3.0601125e+001 -3.4369292e+001 -3.7919092e+001 -4.1236740e+001 -4.4309714e+001 -4.7126797e+001 -4.9678108e+001 -5.1955130e+001 -5.3950737e+001 -5.5659201e+001 -5.7076207e+001 -5.8198853e+001 -5.9025643e+001 -5.9556481e+001 -5.9792653e+001 -5.9736802e+001 -5.9392901e+001 -5.8766221e+001 -5.7863287e+001 -5.6691837e+001 -5.5260769e+001 -5.3580087e+001 -5.1660846e+001 -4.9515082e+001 -4.7155750e+001 -4.4596654e+001 -4.1852371e+001 -3.8938173e+001 -3.5869957e+001 -3.2664153e+001 -2.9337652e+001 -2.5907717e+001 -2.2391900e+001 -1.8807959e+001 -1.5173771e+001 -1.1507250e+001 -7.8262627e+000 -4.1485446e+000 -4.9162107e-001  3.1272727e+000  6.6912692e+000  1.0183942e+001  1.3589380e+001  1.6892253e+001  2.0077879e+001  2.3132285e+001  2.6042267e+001  2.8795441e+001  3.1380294e+001  3.3786226e+001  3.6003596e+001  3.8023753e+001  3.9839067e+001  4.1442955e+001  4.2829903e+001  4.3995477e+001  4.4936338e+001  4.5650245e+001  4.6136053e+001
  6.5280760e+002  6.5118583e+002  6.4848825e+002  6.4472290e+002  6.3990100e+002  6.3403688e+002  6.2714800e+002  6.1925479e+002  6.1038067e+002  6.0055190e+002  5.8979755e+002  5.7814933e+002  5.6564152e+002  5.5231083e+002  5.3819631e+002  5.2333915e+002  5.0778259e+002  4.9157173e+002  4.7475340e+002  4.5737598e+002  4.3948926e+002  4.2114421e+002  4.0239286e+002  3.8328810e+002  3.6388350e+002  3.4423310e+002  3.2439128e+002  3.0441252e+002  2.8435126e+002  2.6426168e+002  2.4419755e+002  2.2421202e+002  2.0435748e+002  1.8468534e+002  1.6524592e+002  1.4608823e+002  1.2725985e+002  1.0880678e+002  9.0773264e+001  7.3201683e+001  5.6132413e+001  3.9603707e+001  2.3651578e+001  8.3097023e+000 -6.3906827e+000 -2.0420858e+001 -3.3754700e+001 -4.6368746e+001 -5.8242247e+001 -6.9357213e+001 -7.9698447e+001 -8.9253567e+001 -9.8013018e+001 -1.0597008e+002 -1.1312084e+002 -1.1946420e+002 -1.2500183e+002 -1.2973813e+002 -1.3368019e+002 -1.3683771e+002 -1.3922296e+002 -1.4085068e+002 -1.4173801e+002 -1.4190437e+002 -1.4137139e+002 -1.4016279e+002 -1.3830425e+002 -1.3582329e+002 -1.3274918e+002 -1.2911275e+002 -1.2494627e+002 -1.2028335e+002 -1.1515872e+002 -1.0960815e+002 -1.0366826e+002 -9.7376373e+001 -9.0770371e+001 -8.3888534e+001 -7.6769388e+001 -6.9451552e+001 -6.1973586e+001 -5.4373844e+001 -4.6690320e+001 -3.8960514e+001 -3.1221284e+001 -2.3508714e+001 -1.5857981e+001 -8.3032320e+000 -8.7746069e-001  6.3876047e+000  1.3461610e+001  2.0315674e+001  2.6922483e+001  3.3256378e+001  3.9293430e+001  4.5011510e+001  5.0390353e+001  5.5411609e+001  6.0058889e+001  6.4317798e+001  6.8175967e+001  7.1623067e+001  7.4650822e+001  7.7253008e+001  7.9425444e+001  8.1165980e+001  8.2474471e+001  8.3352742e+001  8.3804552e+001  8.3835540e+001  8.3453177e+001  8.2666700e+001  8.1487039e+001  7.9926749e+001  7.7999923e+001  7.5722109e+001  7.3110215e+001  7.0182414e+001  6.6958041e+001  6.3457492e+001  5.9702115e+001  5.5714096e+001  5.1516353e+001  4.7132416e+001  4.2586312e+001  3.7902455e+001  3.3105519e+001  2.8220332e+001  2.3271757e+001  1.8284574e+001  1.3283376e+001  8.2924548e+000  3.3356926e+000 -1.5635382e+000 -6.3824768e+000 -1.1099070e+001 -1.5692063e+001 -2.0141089e+001 -2.4426746e+001 -2.8530681e+001 -3.2435651e+001 -3.6125597e+001 -3.9585696e+001 -4.2802420e+001 -4.5763573e+001 -4.8458339e+001 -5.0877309e+001 -5.3012509e+001 -5.4857419e+001 -5.6406982e+001 -5.7657614e+001 -5.8607198e+001 -5.9255075e+001 -5.9602036e+001 -5.9650292e+001 -5.9403451e+001 -5.8866482e+001 -5.8045677e+001 -5.6948605e+001 -5.5584060e+001 -5.3962006e+001 -5.2093517e+001 -4.9990710e+001 -4.7666678e+001 -4.5135415e+001 -4.2411740e+001 -3.9511218e+001 -3.6450080e+001 -3.3245134e+001 -2.9913684e+001 -2.6473437e+001 -2.2942422e+001 -1.9338896e+001 -1.5681254e+001 -1.1987945e+001 -8.2773810e+000 -4.5678493e+000 -8.7742953e-001  2.7760918e+000  6.3753017e+000  9.9032401e+000  1.3343475e+001  1.6680176e+001  1.9898181e+001  2.2983066e+001  2.5921200e+001  2.8699806e+001  3.1307014e+001  3.3731903e+001  3.5964549e+001  3.7996058e+001  3.9818602e+001  4.1425442e+001  4.2810951e+001  4.3970630e+001  4.4901118e+001  4.5600196e+001  4.6066787e+001  4.6300952e+001  4.6303875e+001
  6.5126076e+002  6.4960861e+002  6.4686061e+002  6.4302513e+002  6.3811382e+002  6.3214162e+002  6.2512665e+002  6.1709017e+002  6.0805653e+002  5.9805303e+002  5.8710985e+002  5.7525995e+002  5.6253893e+002  5.4898491e+002  5.3463839e+002  5.1954214e+002  5.0374096e+002  4.8728164e+002  4.7021267e+002  4.5258417e+002  4.3444764e+002  4.1585582e+002  3.9686249e+002  3.7752227e+002  3.5789045e+002  3.3802278e+002  3.1797528e+002  2.9780405e+002  2.7756507e+002  2.5731402e+002  2.3710607e+002  2.1699570e+002  1.9703654e+002  1.7728114e+002  1.5778084e+002  1.3858560e+002  1.1974381e+002  1.0130213e+002  8.3305375e+001  6.5796362e+001  4.8815757e+001  3.2401973e+001  1.6591047e+001  1.4165335e+000 -1.3090584e+001 -2.6901984e+001 -3.9992076e+001 -5.2338066e+001 -6.3920011e+001 -7.4720852e+001 -8.4726453e+001 -9.3925614e+001 -1.0231008e+002 -1.0987453e+002 -1.1661657e+002 -1.2253671e+002 -1.2763832e+002 -1.3192759e+002 -1.3541343e+002 -1.3810749e+002 -1.4002398e+002 -1.4117967e+002 -1.4159374e+002 -1.4128769e+002 -1.4028523e+002 -1.3861217e+002 -1.3629627e+002 -1.3336713e+002 -1.2985603e+002 -1.2579582e+002 -1.2122071e+002 -1.1616619e+002 -1.1066883e+002 -1.0476614e+002 -9.8496388e+001 -9.1898464e+001 -8.5011704e+001 -7.7875733e+001 -7.0530303e+001 -6.3015131e+001 -5.5369747e+001 -4.7633332e+001 -3.9844571e+001 -3.2041503e+001 -2.4261381e+001 -1.6540528e+001 -8.9142085e+000 -1.4165006e+000  5.9198256e+000  1.3063421e+001  1.9984462e+001  2.6654753e+001  3.3047812e+001  3.9138958e+001  4.4905381e+001  5.0326206e+001  5.5382553e+001  6.0057583e+001  6.4336531e+001  6.8206740e+001  7.1657677e+001  7.4680942e+001  7.7270274e+001  7.9421534e+001  8.1132693e+001  8.2403807e+001  8.3236977e+001  8.3636309e+001  8.3607860e+001  8.3159584e+001  8.2301258e+001  8.1044416e+001  7.9402263e+001  7.7389590e+001  7.5022682e+001  7.2319221e+001  6.9298184e+001  6.5979732e+001  6.2385103e+001  5.8536499e+001  5.4456966e+001  5.0170277e+001  4.5700811e+001  4.1073430e+001  3.6313360e+001  3.1446066e+001  2.6497131e+001  2.1492134e+001  1.6456535e+001  1.1415553e+001  6.3940556e+000  1.4164459e+000 -3.4934452e+000 -8.3124619e+000 -1.3018223e+001 -1.7589217e+001 -2.2004890e+001 -2.6245731e+001 -3.0293347e+001 -3.4130538e+001 -3.7741362e+001 -4.1111188e+001 -4.4226757e+001 -4.7076219e+001 -4.9649174e+001 -5.1936704e+001 -5.3931392e+001 -5.5627341e+001 -5.7020184e+001 -5.8107081e+001 -5.8886716e+001 -5.9359285e+001 -5.9526473e+001 -5.9391431e+001 -5.8958742e+001 -5.8234378e+001 -5.7225660e+001 -5.5941202e+001 -5.4390857e+001 -5.2585652e+001 -5.0537726e+001 -4.8260252e+001 -4.5767367e+001 -4.3074089e+001 -4.0196235e+001 -3.7150340e+001 -3.3953561e+001 -3.0623594e+001 -2.7178579e+001 -2.3637009e+001 -2.0017635e+001 -1.6339374e+001 -1.2621214e+001 -8.8821234e+000 -5.1409574e+000 -1.4163692e+000  2.2732790e+000  5.9100013e+000  9.4762717e+000  1.2955104e+001  1.6330129e+001  1.9585667e+001  2.2706797e+001  2.5679420e+001  2.8490321e+001  3.1127222e+001  3.3578836e+001  3.5834906e+001  3.7886249e+001  3.9724786e+001  4.1343576e+001  4.2736830e+001  4.3899936e+001  4.4829465e+001  4.5523174e+001  4.5980012e+001  4.6200108e+001  4.6184758e+001  4.5936413e+001  4.5458649e+001
  6.4970180e+002  6.4801911e+002  6.4522043e+002  6.4131446e+002  6.3631333e+002  6.3023255e+002  6.2309096e+002  6.1491067e+002  6.0571696e+002  5.9553820e+002  5.8440573e+002  5.7235379e+002  5.5941931e+002  5.4564187e+002  5.3106348e+002  5.1572846e+002  4.9968329e+002  4.8297641e+002  4.6565805e+002  4.4778007e+002  4.2939576e+002  4.1055962e+002  3.9132722e+002  3.7175495e+002  3.5189983e+002  3.3181934e+002  3.1157116e+002  2.9121301e+002  2.7080244e+002  2.5039660e+002  2.3005208e+002  2.0982469e+002  1.8976927e+002  1.6993951e+002  1.5038775e+002  1.3116485e+002  1.1231998e+002  9.3900437e+001  7.5951568e+001  5.8516558e+001  4.1636319e+001  2.5349364e+001  9.6916895e+000 -5.3033339e+000 -1.9605052e+001 -3.3185611e+001 -4.6020034e+001 -5.8086277e+001 -6.9365280e+001 -7.9841004e+001 -8.9500457e+001 -9.8333705e+001 -1.0633388e+002 -1.1349715e+002 -1.1982272e+002 -1.2531280e+002 -1.2997252e+002 -1.3380993e+002 -1.3683588e+002 -1.3906398e+002 -1.4051051e+002 -1.4119428e+002 -1.4113659e+002 -1.4036105e+002 -1.3889350e+002 -1.3676187e+002 -1.3399603e+002 -1.3062766e+002 -1.2669010e+002 -1.2221817e+002 -1.1724805e+002 -1.1181710e+002 -1.0596367e+002 -9.9726978e+001 -9.3146911e+001 -8.6263862e+001 -7.9118559e+001 -7.1751898e+001 -6.4204772e+001 -5.6517908e+001 -4.8731700e+001 -4.0886053e+001 -3.3020225e+001 -2.5172673e+001 -1.7380912e+001 -9.6813699e+000 -2.1092569e+000  5.3015641e+000  1.2518697e+001  1.9511324e+001  2.6250311e+001  3.2708302e+001  3.8859809e+001  4.4681284e+001  5.0151193e+001  5.5250075e+001  5.9960586e+001  6.4267544e+001  6.8157957e+001  7.1621041e+001  7.4648233e+001  7.7233190e+001  7.9371778e+001  8.1062055e+001  8.2304243e+001  8.3100689e+001  8.3455818e+001  8.3376081e+001  8.2869891e+001  8.1947549e+001  8.0621171e+001  7.8904598e+001  7.6813306e+001  7.4364310e+001  7.1576055e+001  6.8468314e+001  6.5062070e+001  6.1379400e+001  5.7443356e+001  5.3277843e+001  4.8907489e+001  4.4357521e+001  3.9653637e+001  3.4821877e+001  2.9888494e+001  2.4879829e+001  1.9822181e+001  1.4741683e+001  9.6641850e+000  4.6151277e+000 -3.8056808e-001 -5.2986152e+000 -1.0115467e+001 -1.4808419e+001 -1.9355708e+001 -2.3736603e+001 -2.7931486e+001 -3.1921941e+001 -3.5690817e+001 -3.9222298e+001 -4.2501960e+001 -4.5516825e+001 -4.8255400e+001 -5.0707718e+001 -5.2865362e+001 -5.4721488e+001 -5.6270837e+001 -5.7509742e+001 -5.8436122e+001 -5.9049476e+001 -5.9350861e+001 -5.9342873e+001 -5.9029609e+001 -5.8416631e+001 -5.7510923e+001 -5.6320837e+001 -5.4856033e+001 -5.3127421e+001 -5.1147089e+001 -4.8928231e+001 -4.6485067e+001 -4.3832765e+001 -4.0987350e+001 -3.7965620e+001 -3.4785052e+001 -3.1463706e+001 -2.8020134e+001 -2.4473279e+001 -2.0842381e+001 -1.7146872e+001 -1.3406287e+001 -9.6401570e+000 -5.8679201e+000 -2.1088217e+000  1.6181767e+000  5.2944884e+000  8.9019899e+000  1.2423105e+001  1.5840888e+001  1.9139097e+001  2.2302271e+001  2.5315797e+001  2.8165971e+001  3.0840061e+001  3.3326357e+001  3.5614221e+001  3.7694124e+001  3.9557687e+001  4.1197710e+001  4.2608193e+001  4.3784356e+001  4.4722651e+001  4.5420764e+001  4.5877618e+001  4.6093365e+001  4.6069369e+001  4.5808194e+001  4.5313574e+001  4.4590385e+001  4.3644610e+001
  6.4813040e+002  6.4641701e+002  6.4356739e+002  6.3959058e+002  6.3449919e+002  6.2830933e+002  6.2104058e+002  6.1271590e+002  6.0336155e+002  5.9300700e+002  5.8168478e+002  5.6943041e+002  5.5628223e+002  5.4228127e+002  5.2747111e+002  5.1189768e+002  4.9560912e+002  4.7865560e+002  4.6108911e+002  4.4296330e+002  4.2433325e+002  4.0525529e+002  3.8578678e+002  3.6598591e+002  3.4591147e+002  3.2562266e+002  3.0517886e+002  2.8463942e+002  2.6406344e+002  2.4350958e+002  2.2303582e+002  2.0269930e+002  1.8255605e+002  1.6266088e+002  1.4306714e+002  1.2382652e+002  1.0498893e+002  8.6602312e+001  6.8712452e+001  5.1362871e+001  3.4594670e+001  1.8446400e+001  2.9539515e+000 -1.1849558e+001 -2.5933875e+001 -3.9271694e+001 -5.1838727e+001 -6.3613763e+001 -7.4578711e+001 -8.4718635e+001 -9.4021774e+001 -1.0247955e+002 -1.1008656e+002 -1.1684055e+002 -1.2274242e+002 -1.2779614e+002 -1.3200870e+002 -1.3539009e+002 -1.3795314e+002 -1.3971354e+002 -1.4068963e+002 -1.4090238e+002 -1.4037523e+002 -1.3913395e+002 -1.3720656e+002 -1.3462313e+002 -1.3141566e+002 -1.2761792e+002 -1.2326531e+002 -1.1839463e+002 -1.1304400e+002 -1.0725262e+002 -1.0106061e+002 -9.4508837e+001 -8.7638759e+001 -8.0492207e+001 -7.3111228e+001 -6.5537908e+001 -5.7814193e+001 -4.9981716e+001 -4.2081634e+001 -3.4154456e+001 -2.6239890e+001 -1.8376681e+001 -1.0602472e+001 -2.9536520e+000  4.5347697e+000  1.1829296e+001  1.8898060e+001  2.5710932e+001  3.2239626e+001  3.8457788e+001  4.4341079e+001  4.9867247e+001  5.5016193e+001  5.9770018e+001  6.4113069e+001  6.8031966e+001  7.1515630e+001  7.4555284e+001  7.7144462e+001  7.9278993e+001  8.0956983e+001  8.2178785e+001  8.2946958e+001  8.3266218e+001  8.3143380e+001  8.2587292e+001  8.1608759e+001  8.0220459e+001  7.8436854e+001  7.6274091e+001  7.3749900e+001  7.0883484e+001  6.7695403e+001  6.4207455e+001  6.0442555e+001  5.6424604e+001  5.2178361e+001  4.7729311e+001  4.3103530e+001  3.8327553e+001  3.3428237e+001  2.8432625e+001  2.3367818e+001  1.8260834e+001  1.3138488e+001  8.0272545e+000  2.9531528e+000 -2.0583797e+000 -6.9826002e+000 -1.1795573e+001 -1.6474273e+001 -2.0996690e+001 -2.5341916e+001 -2.9490240e+001 -3.3423222e+001 -3.7123769e+001 -4.0576203e+001 -4.3766315e+001 -4.6681417e+001 -4.9310387e+001 -5.1643697e+001 -5.3673446e+001 -5.5393373e+001 -5.6798871e+001 -5.7886983e+001 -5.8656399e+001 -5.9107441e+001 -5.9242040e+001 -5.9063707e+001 -5.8577494e+001 -5.7789950e+001 -5.6709072e+001 -5.5344243e+001 -5.3706172e+001 -5.1806823e+001 -4.9659336e+001 -4.7277955e+001 -4.4677936e+001 -4.1875462e+001 -3.8887549e+001 -3.5731953e+001 -3.2427071e+001 -2.8991839e+001 -2.5445633e+001 -2.1808166e+001 -1.8099385e+001 -1.4339366e+001 -1.0548213e+001 -6.7459573e+000 -2.9524540e+000  8.1271378e-001  4.5303314e+000  8.1816462e+000  1.1748457e+001  1.5213199e+001  1.8559028e+001  2.1769896e+001  2.4830627e+001  2.7726978e+001  3.0445708e+001  3.2974633e+001  3.5302675e+001  3.7419905e+001  3.9317586e+001  4.0988204e+001  4.2425489e+001  4.3624440e+001  4.4581334e+001  4.5293732e+001  4.5760480e+001  4.5981701e+001  4.5958780e+001  4.5694347e+001  4.5192250e+001  4.4457524e+001  4.3496351e+001  4.2316020e+001  4.0924878e+001
  6.4654711e+002  6.4480286e+002  6.4190206e+002  6.3785409e+002  6.3267203e+002  6.2637263e+002  6.1897623e+002  6.1050666e+002  6.0099119e+002  5.9046039e+002  5.7894803e+002  5.6649095e+002  5.5312892e+002  5.3890448e+002  5.2386278e+002  5.0805141e+002  4.9152022e+002  4.7432113e+002  4.5650793e+002  4.3813608e+002  4.1926251e+002  3.9994538e+002  3.8024389e+002  3.6021804e+002  3.3992842e+002  3.1943597e+002  2.9880178e+002  2.7808683e+002  2.5735179e+002  2.3665682e+002  2.1606130e+002  1.9562365e+002  1.7540113e+002  1.5544961e+002  1.3582341e+002  1.1657506e+002  9.7755175e+001  7.9412244e+001  6.1592487e+001  4.4339700e+001  2.7695109e+001  1.1697244e+001 -3.6181790e+000 -1.8218368e+001 -3.2073546e+001 -4.5157032e+001 -5.7445310e+001 -6.8918082e+001 -7.9558315e+001 -8.9352260e+001 -9.8289476e+001 -1.0636282e+002 -1.1356845e+002 -1.1990579e+002 -1.2537748e+002 -1.2998935e+002 -1.3375034e+002 -1.3667242e+002 -1.3877052e+002 -1.4006241e+002 -1.4056862e+002 -1.4031229e+002 -1.3931904e+002 -1.3761687e+002 -1.3523598e+002 -1.3220861e+002 -1.2856892e+002 -1.2435278e+002 -1.1959761e+002 -1.1434223e+002 -1.0862663e+002 -1.0249184e+002 -9.5979696e+001 -8.9132688e+001 -8.1993757e+001 -7.4606111e+001 -6.7013037e+001 -5.9257718e+001 -5.1383055e+001 -4.3431482e+001 -3.5444800e+001 -2.7464002e+001 -1.9529113e+001 -1.1679035e+001 -3.9513897e+000  3.6176145e+000  1.0993324e+001  1.8142762e+001  2.5034748e+001  3.1640003e+001  3.7931248e+001  4.3883289e+001  4.9473101e+001  5.4679884e+001  5.9485127e+001  6.3872647e+001  6.7828627e+001  7.1341632e+001  7.4402626e+001  7.7004970e+001  7.9144410e+001  8.0819057e+001  8.2029355e+001  8.2778038e+001  8.3070079e+001  8.2912628e+001  8.2314939e+001  8.1288295e+001  7.9845914e+001  7.8002861e+001  7.5775937e+001  7.3183576e+001  7.0245724e+001  6.6983721e+001  6.3420177e+001  5.9578834e+001  5.5484441e+001  5.1162610e+001  4.6639684e+001  4.1942589e+001  3.7098698e+001  3.2135687e+001  2.7081394e+001  2.1963681e+001  1.6810292e+001  1.1648722e+001  6.5060804e+000  1.4089624e+000 -3.6166738e+000 -8.5456286e+000 -1.3353576e+001 -1.8017170e+001 -2.2514154e+001 -2.6823448e+001 -3.0925245e+001 -3.4801089e+001 -3.8433950e+001 -4.1808290e+001 -4.4910121e+001 -4.7727056e+001 -5.0248345e+001 -5.2464914e+001 -5.4369383e+001 -5.5956085e+001 -5.7221067e+001 -5.8162096e+001 -5.8778638e+001 -5.9071846e+001 -5.9044532e+001 -5.8701126e+001 -5.8047640e+001 -5.7091613e+001 -5.5842054e+001 -5.4309380e+001 -5.2505342e+001 -5.0442952e+001 -4.8136400e+001 -4.5600965e+001 -4.2852926e+001 -3.9909466e+001 -3.6788574e+001 -3.3508942e+001 -3.0089859e+001 -2.6551111e+001 -2.2912866e+001 -1.9195572e+001 -1.5419846e+001 -1.1606365e+001 -7.7757613e+000 -3.9485158e+000 -1.4485358e-001  3.6153571e+000  7.3127029e+000  1.0928321e+001  1.4443990e+001  1.7842218e+001  2.1106322e+001  2.4220510e+001  2.7169949e+001  2.9940834e+001  3.2520445e+001  3.4897207e+001  3.7060732e+001  3.9001863e+001  4.0712708e+001  4.2186670e+001  4.3418464e+001  4.4404132e+001  4.5141051e+001  4.5627934e+001  4.5864818e+001  4.5853056e+001  4.5595295e+001  4.5095446e+001  4.4358656e+001  4.3391265e+001  4.2200762e+001  4.0795738e+001  3.9185823e+001  3.7381636e+001
  6.4495160e+002  6.4317635e+002  6.4022411e+002  6.3610463e+002  6.3083150e+002  6.2442211e+002  6.1689755e+002  6.0828257e+002  5.9860547e+002  5.8789795e+002  5.7619506e+002  5.6353498e+002  5.4995895e+002  5.3551104e+002  5.2023803e+002  5.0418919e+002  4.8741613e+002  4.6997254e+002  4.5191406e+002  4.3329801e+002  4.1418315e+002  3.9462955e+002  3.7469825e+002  3.5445110e+002  3.3395049e+002  3.1325914e+002  2.9243984e+002  2.7155523e+002  2.5066755e+002  2.2983844e+002  2.0912868e+002  1.8859799e+002  1.6830480e+002  1.4830605e+002  1.2865698e+002  1.0941093e+002  9.0619166e+001  7.2330709e+001  5.4592145e+001  3.7447490e+001  2.0938036e+001  5.1022251e+000 -1.0024471e+001 -2.4409659e+001 -3.8024114e+001 -5.0841862e+001 -6.2840240e+001 -7.3999953e+001 -8.4305107e+001 -9.3743230e+001 -1.0230529e+002 -1.0998567e+002 -1.1678217e+002 -1.2269595e+002 -1.2773153e+002 -1.3189664e+002 -1.3520225e+002 -1.3766241e+002 -1.3929417e+002 -1.4011750e+002 -1.4015513e+002 -1.3943242e+002 -1.3797725e+002 -1.3581985e+002 -1.3299263e+002 -1.2953005e+002 -1.2546840e+002 -1.2084565e+002 -1.1570128e+002 -1.1007604e+002 -1.0401182e+002 -9.7551407e+001 -9.0738322e+001 -8.3616603e+001 -7.6230620e+001 -6.8624871e+001 -6.0843795e+001 -5.2931579e+001 -4.4931969e+001 -3.6888087e+001 -2.8842255e+001 -2.0835820e+001 -1.2908991e+001 -5.1006766e+000  2.5516618e+000  1.0012155e+001  1.7246659e+001  2.4222876e+001  3.0910475e+001  3.7281187e+001  4.3308902e+001  4.8969753e+001  5.4242183e+001  5.9107002e+001  6.3547441e+001  6.7549182e+001  7.1100383e+001  7.4191692e+001  7.6816245e+001  7.8969657e+001  8.0649997e+001  8.1857759e+001  8.2595811e+001  8.2869346e+001  8.2685814e+001  8.2054848e+001  8.0988179e+001  7.9499546e+001  7.7604591e+001  7.5320755e+001  7.2667159e+001  6.9664483e+001  6.6334836e+001  6.2701630e+001  5.8789435e+001  5.4623841e+001  5.0231316e+001  4.5639057e+001  4.0874844e+001  3.5966891e+001  3.0943696e+001  2.5833899e+001  2.0666126e+001  1.5468853e+001  1.0270261e+001  5.0980963e+000 -2.0461375e-002 -5.0589298e+000 -9.9916486e+000 -1.4793898e+001 -1.9442010e+001 -2.3913478e+001 -2.8187050e+001 -3.2242824e+001 -3.6062328e+001 -3.9628597e+001 -4.2926237e+001 -4.5941486e+001 -4.8662259e+001 -5.1078187e+001 -5.3180652e+001 -5.4962804e+001 -5.6419572e+001 -5.7547670e+001 -5.8345589e+001 -5.8813581e+001 -5.8953635e+001 -5.8769445e+001 -5.8266369e+001 -5.7451379e+001 -5.6333003e+001 -5.4921267e+001 -5.3227614e+001 -5.1264839e+001 -4.9046993e+001 -4.6589305e+001 -4.3908081e+001 -4.1020610e+001 -3.7945057e+001 -3.4700365e+001 -3.1306137e+001 -2.7782535e+001 -2.4150161e+001 -2.0429946e+001 -1.6643039e+001 -1.2810687e+001 -8.9541302e+000 -5.0944852e+000 -1.2526369e+000  2.5508685e+000  6.2959278e+000  9.9629819e+000  1.3533112e+001  1.6988134e+001  2.0310684e+001  2.3484301e+001  2.6493505e+001  2.9323869e+001  3.1962080e+001  3.4396002e+001  3.6614723e+001  3.8608604e+001  4.0369312e+001  4.1889854e+001  4.3164597e+001  4.4189287e+001  4.4961053e+001  4.5478411e+001  4.5741258e+001  4.5750854e+001  4.5509806e+001  4.5022040e+001  4.4292763e+001  4.3328426e+001  4.2136677e+001  4.0726306e+001  3.9107191e+001  3.7290230e+001  3.5287276e+001  3.3111064e+001
  6.4334443e+002  6.4153803e+002  6.3853412e+002  6.3434283e+002  6.2897826e+002  6.2245844e+002  6.1480528e+002  6.0604444e+002  5.9620526e+002  5.8532065e+002  5.7342692e+002  5.6056365e+002  5.4677357e+002  5.3210233e+002  5.1659836e+002  5.0031266e+002  4.8329862e+002  4.6561177e+002  4.4730959e+002  4.2845129e+002  4.0909757e+002  3.8931034e+002  3.6915257e+002  3.4868795e+002  3.2798072e+002  3.0709537e+002  2.8609641e+002  2.6504813e+002  2.4401437e+002  2.2305824e+002  2.0224190e+002  1.8162636e+002  1.6127120e+002  1.4123440e+002  1.2157209e+002  1.0233839e+002  8.3585187e+001  6.5361961e+001  4.7715621e+001  3.0690342e+001  1.4327422e+001 -1.3348532e+000 -1.6261329e+001 -3.0420086e+001 -4.3782532e+001 -5.6323481e+001 -6.8021208e+001 -7.8857504e+001 -8.8817704e+001 -9.7890702e+001 -1.0606895e+002 -1.1334847e+002 -1.1972877e+002 -1.2521285e+002 -1.2980715e+002 -1.3352143e+002 -1.3636873e+002 -1.3836525e+002 -1.3953026e+002 -1.3988593e+002 -1.3945727e+002 -1.3827192e+002 -1.3636005e+002 -1.3375413e+002 -1.3048884e+002 -1.2660081e+002 -1.2212851e+002 -1.1711201e+002 -1.1159278e+002 -1.0561353e+002 -9.9217970e+001 -9.2450632e+001 -8.5356642e+001 -7.7981526e+001 -7.0371002e+001 -6.2570775e+001 -5.4626339e+001 -4.6582776e+001 -3.8484567e+001 -3.0375399e+001 -2.2297985e+001 -1.4293891e+001 -6.4033636e+000  1.3348248e+000  8.8835304e+000  1.6207378e+001  2.3272892e+001  3.0048620e+001  3.6505237e+001  4.2615651e+001  4.8355085e+001  5.3701155e+001  5.8633931e+001  6.3135990e+001  6.7192451e+001  7.0791003e+001  7.3921919e+001  7.6578055e+001  7.8754840e+001  8.0450252e+001  8.1664783e+001  8.2401396e+001  8.2665460e+001  8.2464689e+001  8.1809060e+001  8.0710724e+001  7.9183910e+001  7.7244819e+001  7.4911507e+001  7.2203765e+001  6.9142994e+001  6.5752063e+001  6.2055176e+001  5.8077723e+001  5.3846134e+001  4.9387730e+001  4.4730563e+001  3.9903270e+001  3.4934907e+001  2.9854803e+001  2.4692399e+001  1.9477097e+001  1.4238109e+001  9.0043102e+000  3.8040913e+000 -1.3347774e+000 -6.3852824e+000 -1.1321296e+001 -1.6117698e+001 -2.0750495e+001 -2.5196924e+001 -2.9435557e+001 -3.3446395e+001 -3.7210948e+001 -4.0712313e+001 -4.3935243e+001 -4.6866199e+001 -4.9493400e+001 -5.1806861e+001 -5.3798421e+001 -5.5461762e+001 -5.6792415e+001 -5.7787761e+001 -5.8447021e+001 -5.8771232e+001 -5.8763225e+001 -5.8427577e+001 -5.7770573e+001 -5.6800145e+001 -5.5525813e+001 -5.3958611e+001 -5.2111011e+001 -4.9996838e+001 -4.7631180e+001 -4.5030292e+001 -4.2211495e+001 -3.9193072e+001 -3.5994154e+001 -3.2634615e+001 -2.9134951e+001 -2.5516166e+001 -2.1799651e+001 -1.8007070e+001 -1.4160235e+001 -1.0280991e+001 -6.3910985e+000 -2.5121161e+000  1.3347111e+000  5.1285628e+000  8.8491502e+000  1.2476819e+001  1.5992647e+001  1.9378540e+001  2.2617317e+001  2.5692794e+001  2.8589860e+001  3.1294548e+001  3.3794093e+001  3.6076995e+001  3.8133062e+001  3.9953450e+001  4.1530702e+001  4.2858769e+001  4.3933029e+001  4.4750296e+001  4.5308824e+001  4.5608300e+001  4.5649833e+001  4.5435928e+001  4.4970466e+001  4.4258662e+001  4.3307025e+001  4.2123313e+001  4.0716474e+001  3.9096586e+001  3.7274796e+001  3.5263241e+001  3.3074979e+001  3.0723905e+001  2.8224669e+001
  6.4172527e+002  6.3988758e+002  6.3683178e+002  6.3256836e+002  6.2711196e+002  6.2048129e+002  6.1269906e+002  6.0379189e+002  5.9379020e+002  5.8272809e+002  5.7064320e+002  5.5757654e+002  5.4357235e+002  5.2867791e+002  5.1294333e+002  4.9642139e+002  4.7916727e+002  4.6123838e+002  4.4269411e+002  4.2359558e+002  4.0400540e+002  3.8398745e+002  3.6360658e+002  3.4292839e+002  3.2201894e+002  3.0094454e+002  2.7977142e+002  2.5856555e+002  2.3739233e+002  2.1631635e+002  1.9540115e+002  1.7470900e+002  1.5430062e+002  1.3423499e+002  1.1456913e+002  9.5357861e+001  7.6653655e+001  5.8506412e+001  4.0963302e+001  2.4068603e+001  7.8635476e+000 -7.6138030e+000 -2.2328684e+001 -3.6249729e+001 -4.9349061e+001 -6.1602361e+001 -7.2988933e+001 -8.3491740e+001 -9.3097435e+001 -1.0179636e+002 -1.0958257e+002 -1.1645376e+002 -1.2241127e+002 -1.2746002e+002 -1.3160845e+002 -1.3486841e+002 -1.3725510e+002 -1.3878694e+002 -1.3948544e+002 -1.3937510e+002 -1.3848320e+002 -1.3683974e+002 -1.3447715e+002 -1.3143023e+002 -1.2773590e+002 -1.2343302e+002 -1.1856219e+002 -1.1316555e+002 -1.0728660e+002 -1.0096993e+002 -9.4261045e+001 -8.7206153e+001 -7.9851927e+001 -7.2245305e+001 -6.4433269e+001 -5.6462638e+001 -4.8379854e+001 -4.0230786e+001 -3.2060524e+001 -2.3913192e+001 -1.5831761e+001 -7.8578698e+000 -3.1657930e-002  7.6083947e+000  1.5025618e+001  2.2185292e+001  2.9054773e+001  3.5603614e+001  4.1803667e+001  4.7629177e+001  5.3056863e+001  5.8065983e+001  6.2638393e+001  6.6758582e+001  7.0413706e+001  7.3593599e+001  7.6290776e+001  7.8500424e+001  8.0220374e+001  8.1451071e+001  8.2195517e+001  8.2459220e+001  8.2250116e+001  8.1578487e+001  8.0456872e+001  7.8899964e+001  7.6924492e+001  7.4549109e+001  7.1794260e+001  6.8682047e+001  6.5236088e+001  6.1481370e+001  5.7444098e+001  5.3151540e+001  4.8631864e+001  4.3913984e+001  3.9027390e+001  3.4001991e+001  2.8867948e+001  2.3655513e+001  1.8394871e+001  1.3115978e+001  7.8484122e+000  2.6212189e+000 -2.5372318e+000 -7.5993860e+000 -1.2538640e+001 -1.7329466e+001 -2.1947532e+001 -2.6369818e+001 -3.0574712e+001 -3.4542110e+001 -3.8253500e+001 -4.1692041e+001 -4.4842624e+001 -4.7691935e+001 -5.0228495e+001 -5.2442703e+001 -5.4326854e+001 -5.5875164e+001 -5.7083764e+001 -5.7950706e+001 -5.8475940e+001 -5.8661293e+001 -5.8510433e+001 -5.8028826e+001 -5.7223681e+001 -5.6103890e+001 -5.4679961e+001 -5.2963935e+001 -5.0969303e+001 -4.8710918e+001 -4.6204894e+001 -4.3468502e+001 -4.0520066e+001 -3.7378845e+001 -3.4064923e+001 -3.0599081e+001 -2.7002686e+001 -2.3297559e+001 -1.9505854e+001 -1.5649933e+001 -1.1752241e+001 -7.8351831e+000 -3.9210019e+000 -3.1657928e-002  3.8112873e+000  7.5867846e+000  1.1274406e+001  1.4854452e+001  1.8308046e+001  2.1617236e+001  2.4765075e+001  2.7735710e+001  3.0514450e+001  3.3087839e+001  3.5443716e+001  3.7571264e+001  3.9461060e+001  4.1105106e+001  4.2496864e+001  4.3631270e+001  4.4504753e+001  4.5115233e+001  4.5462119e+001  4.5546298e+001  4.5370112e+001  4.4937332e+001  4.4253122e+001  4.3323996e+001  4.2157766e+001  4.0763490e+001  3.9151405e+001  3.7332862e+001  3.5320249e+001  3.3126914e+001  3.0767080e+001  2.8255759e+001  2.5608660e+001  2.2842096e+001
  6.4009466e+002  6.3822555e+002  6.3511763e+002  6.3078180e+002  6.2523323e+002  6.1849132e+002  6.1057961e+002  6.0152570e+002  5.9136112e+002  5.8012120e+002  5.6784492e+002  5.5457476e+002  5.4035651e+002  5.2523911e+002  5.0927440e+002  4.9251694e+002  4.7502378e+002  4.5685424e+002  4.3806962e+002  4.1873300e+002  3.9890896e+002  3.7866332e+002  3.5806289e+002  3.3717515e+002  3.1606806e+002  2.9480971e+002  2.7346810e+002  2.5211083e+002  2.3080490e+002  2.0961636e+002  1.8861013e+002  1.6784971e+002  1.4739693e+002  1.2731177e+002  1.0765205e+002  8.8473302e+001  6.9828513e+001  5.1767954e+001  3.4338998e+001  1.7585959e+001  1.5499432e+000 -1.3731290e+001 -2.8223440e+001 -4.1895774e+001 -5.4721209e+001 -6.6676386e+001 -7.7741718e+001 -8.7901433e+001 -9.7143587e+001 -1.0546007e+002 -1.1284660e+002 -1.1930266e+002 -1.2483150e+002 -1.2944004e+002 -1.3313880e+002 -1.3594179e+002 -1.3786645e+002 -1.3893346e+002 -1.3916667e+002 -1.3859290e+002 -1.3724181e+002 -1.3514572e+002 -1.3233944e+002 -1.2886005e+002 -1.2474674e+002 -1.2004057e+002 -1.1478431e+002 -1.0902214e+002 -1.0279951e+002 -9.6162891e+001 -8.9159524e+001 -8.1837225e+001 -7.4244145e+001 -6.6428547e+001 -5.8438587e+001 -5.0322092e+001 -4.2126344e+001 -3.3897875e+001 -2.5682260e+001 -1.7523922e+001 -9.4659463e+000 -1.5498986e+000  6.1843435e+000  1.3698750e+001  2.0957285e+001  2.7926047e+001  3.4573391e+001  4.0870041e+001  4.6789189e+001  5.2306582e+001  5.7400593e+001  6.2052282e+001  6.6245439e+001  6.9966614e+001  7.3205137e+001  7.5953116e+001  7.8205434e+001  7.9959717e+001  8.1216303e+001  8.1978187e+001  8.2250961e+001  8.2042741e+001  8.1364077e+001  8.0227856e+001  7.8649200e+001  7.6645342e+001  7.4235504e+001  7.1440763e+001  6.8283907e+001  6.4789287e+001  6.0982664e+001  5.6891051e+001  5.2542545e+001  4.7966166e+001  4.3191683e+001  3.8249449e+001  3.3170226e+001  2.7985014e+001  2.2724887e+001  1.7420818e+001  1.2103521e+001  6.8032858e+000  1.5498244e+000 -3.6278819e+000 -8.7017271e+000 -1.3644619e+001 -1.8430612e+001 -2.3035027e+001 -2.7434572e+001 -3.1607442e+001 -3.5533422e+001 -3.9193971e+001 -4.2572297e+001 -4.5653428e+001 -4.8424266e+001 -5.0873633e+001 -5.2992302e+001 -5.4773028e+001 -5.6210552e+001 -5.7301608e+001 -5.8044913e+001 -5.8441147e+001 -5.8492922e+001 -5.8204745e+001 -5.7582964e+001 -5.6635713e+001 -5.5372840e+001 -5.3805834e+001 -5.1947737e+001 -4.9813057e+001 -4.7417663e+001 -4.4778684e+001 -4.1914398e+001 -3.8844115e+001 -3.5588058e+001 -3.2167238e+001 -2.8603332e+001 -2.4918549e+001 -2.1135504e+001 -1.7277084e+001 -1.3366321e+001 -9.4262599e+000 -5.4798305e+000 -1.5497205e+000  2.3417475e+000  6.1727366e+000  9.9220120e+000  1.3569052e+001  1.7094156e+001  2.0478544e+001  2.3704450e+001  2.6755214e+001  2.9615358e+001  3.2270664e+001  3.4708235e+001  3.6916559e+001  3.8885550e+001  4.0606598e+001  4.2072593e+001  4.3277955e+001  4.4218647e+001  4.4892178e+001  4.5297604e+001  4.5435518e+001  4.5308027e+001  4.4918724e+001  4.4272657e+001  4.3376281e+001  4.2237408e+001  4.0865150e+001  3.9269853e+001  3.7463027e+001  3.5457270e+001  3.3266184e+001  3.0904287e+001  2.8386928e+001  2.5730185e+001  2.2950768e+001  2.0065924e+001  1.7093327e+001
  6.3845229e+002  6.3655161e+002  6.3339136e+002  6.2898282e+002  6.2334172e+002  6.1648817e+002  6.0844656e+002  5.9924550e+002  5.8891764e+002  5.7749956e+002  5.6503165e+002  5.5155787e+002  5.3712561e+002  5.2178548e+002  5.0559110e+002  4.8859887e+002  4.7086772e+002  4.5245891e+002  4.3343570e+002  4.1386317e+002  3.9380788e+002  3.7333764e+002  3.5252121e+002  3.3142802e+002  3.1012790e+002  2.8869076e+002  2.6718635e+002  2.4568396e+002  2.2425212e+002  2.0295838e+002  1.8186900e+002  1.6104869e+002  1.4056039e+002  1.2046500e+002  1.0082116e+002  8.1685025e+001  6.3110071e+001  4.5146876e+001  2.7842958e+001  1.1242603e+001 -4.6132840e+000 -1.9687316e+001 -3.3945737e+001 -4.7358528e+001 -5.9899489e+001 -7.1546301e+001 -8.2280580e+001 -9.2087904e+001 -1.0095783e+002 -1.0888387e+002 -1.1586350e+002 -1.2189810e+002 -1.2699289e+002 -1.3115687e+002 -1.3440273e+002 -1.3674671e+002 -1.3820854e+002 -1.3881125e+002 -1.3858106e+002 -1.3754718e+002 -1.3574167e+002 -1.3319922e+002 -1.2995701e+002 -1.2605444e+002 -1.2153297e+002 -1.1643586e+002 -1.1080800e+002 -1.0469561e+002 -9.8146068e+001 -9.1207639e+001 -8.3929257e+001 -7.6360277e+001 -6.8550245e+001 -6.0548660e+001 -5.2404751e+001 -4.4167242e+001 -3.5884138e+001 -2.7602505e+001 -1.9368269e+001 -1.1226011e+001 -3.2187816e+000  4.6120803e+000  1.2227117e+001  1.9588910e+001  2.6662223e+001  3.3414140e+001  3.9814179e+001  4.5834402e+001  5.1449507e+001  5.6636904e+001  6.1376782e+001  6.5652153e+001  6.9448889e+001  7.2755744e+001  7.5564352e+001  7.7869223e+001  7.9667716e+001  8.0960003e+001  8.1749016e+001  8.2040381e+001  8.1842343e+001  8.1165676e+001  8.0023578e+001  7.8431563e+001  7.6407338e+001  7.3970667e+001  7.1143236e+001  6.7948498e+001  6.4411526e+001  6.0558841e+001  5.6418254e+001  5.2018691e+001  4.7390017e+001  4.2562862e+001  3.7568442e+001  3.2438377e+001  2.7204519e+001  2.1898766e+001  1.6552896e+001  1.1198389e+001  5.8662618e+000  5.8690507e-001 -4.6100744e+000 -9.6960046e+000 -1.4643292e+001 -1.9425556e+001 -2.4017760e+001 -2.8396325e+001 -3.2539245e+001 -3.6426179e+001 -4.0038544e+001 -4.3359592e+001 -4.6374477e+001 -4.9070310e+001 -5.1436204e+001 -5.3463305e+001 -5.5144816e+001 -5.6476004e+001 -5.7454198e+001 -5.8078779e+001 -5.8351151e+001 -5.8274710e+001 -5.7854796e+001 -5.7098638e+001 -5.6015289e+001 -5.4615548e+001 -5.2911883e+001 -5.0918330e+001 -4.8650403e+001 -4.6124981e+001 -4.3360199e+001 -4.0375326e+001 -3.7190648e+001 -3.3827333e+001 -3.0307307e+001 -2.6653116e+001 -2.2887793e+001 -1.9034721e+001 -1.5117495e+001 -1.1159787e+001 -7.1852101e+000 -3.2171856e+000  7.2118918e-001  4.6072672e+000  8.4189758e+000  1.2134935e+001  1.5734574e+001  1.9198233e+001  2.2507272e+001  2.5644161e+001  2.8592568e+001  3.1337441e+001  3.3865076e+001  3.6163184e+001  3.8220942e+001  4.0029042e+001  4.1579724e+001  4.2866807e+001  4.3885706e+001  4.4633440e+001  4.5108631e+001  4.5311499e+001  4.5243839e+001  4.4908996e+001  4.4311829e+001  4.3458669e+001  4.2357264e+001  4.1016722e+001  3.9447444e+001  3.7661050e+001  3.5670301e+001  3.3489014e+001  3.1131970e+001  2.8614821e+001  2.5953990e+001  2.3166568e+001  2.0270211e+001  1.7283030e+001  1.4223486e+001  1.1110273e+001
  6.3679870e+002  6.3486634e+002  6.3165356e+002  6.2717205e+002  6.2143810e+002  6.1447256e+002  6.0630069e+002  5.9695211e+002  5.8646065e+002  5.7486418e+002  5.6220448e+002  5.4852706e+002  5.3388093e+002  5.1831843e+002  5.0189498e+002  4.8466883e+002  4.6670087e+002  4.4805431e+002  4.2879443e+002  4.0898830e+002  3.8870453e+002  3.6801292e+002  3.4698423e+002  3.2568982e+002  3.0420143e+002  2.8259081e+002  2.6092945e+002  2.3928832e+002  2.1773751e+002  1.9634603e+002  1.7518146e+002  1.5430973e+002  1.3379483e+002  1.1369857e+002  9.4080346e+001  7.4996914e+001  5.6502165e+001  3.8646937e+001  2.1478828e+001  5.0420287e+000 -1.0622829e+001 -2.5478806e+001 -3.9492774e+001 -5.2635509e+001 -6.4881777e+001 -7.6210392e+001 -8.6604260e+001 -9.6050400e+001 -1.0453995e+002 -1.1206816e+002 -1.1863434e+002 -1.2424183e+002 -1.2889792e+002 -1.3261377e+002 -1.3540430e+002 -1.3728808e+002 -1.3828718e+002 -1.3842704e+002 -1.3773628e+002 -1.3624656e+002 -1.3399236e+002 -1.3101079e+002 -1.2734140e+002 -1.2302591e+002 -1.1810806e+002 -1.1263329e+002 -1.0664859e+002 -1.0020217e+002 -9.3343299e+001 -8.6121987e+001 -7.8588780e+001 -7.0794500e+001 -6.2789996e+001 -5.4625908e+001 -4.6352426e+001 -3.8019056e+001 -2.9674397e+001 -2.1365920e+001 -1.3139755e+001 -5.0404962e+000  2.8889939e+000  1.0607762e+001  1.8076934e+001  2.5259865e+001  3.2122288e+001  3.8632437e+001  4.4761163e+001  5.0482031e+001  5.5771409e+001  6.0608530e+001  6.4975550e+001  6.8857586e+001  7.2242735e+001  7.5122084e+001  7.7489700e+001  7.9342605e+001  8.0680741e+001  8.1506914e+001  8.1826730e+001  8.1648510e+001  8.0983202e+001  7.9844272e+001  7.8247588e+001  7.6211293e+001  7.3755663e+001  7.0902968e+001  6.7677306e+001  6.4104450e+001  6.0211670e+001  5.6027567e+001  5.1581886e+001  4.6905338e+001  4.2029412e+001  3.6986190e+001  3.1808160e+001  2.6528027e+001  2.1178530e+001  1.5792260e+001  1.0401478e+001  5.0379425e+000 -2.6726250e-001 -5.4838882e+000 -1.0582680e+001 -1.5535524e+001 -2.0315593e+001 -2.4897471e+001 -2.9257281e+001 -3.3372794e+001 -3.7223532e+001 -4.0790856e+001 -4.4058048e+001 -4.7010376e+001 -4.9635147e+001 -5.1921756e+001 -5.3861711e+001 -5.5448655e+001 -5.6678371e+001 -5.7548777e+001 -5.8059910e+001 -5.8213894e+001 -5.8014899e+001 -5.7469095e+001 -5.6584585e+001 -5.5371334e+001 -5.3841087e+001 -5.2007279e+001 -4.9884937e+001 -4.7490571e+001 -4.4842058e+001 -4.1958527e+001 -3.8860229e+001 -3.5568408e+001 -3.2105165e+001 -2.8493317e+001 -2.4756265e+001 -2.0917841e+001 -1.7002173e+001 -1.3033537e+001 -9.0362186e+000 -5.0343686e+000 -1.0518673e+000  2.8878116e+000  6.7617324e+000  1.0547624e+001  1.4224000e+001  1.7770277e+001  2.1166882e+001  2.4395355e+001  2.7438442e+001  3.0280184e+001  3.2905994e+001  3.5302726e+001  3.7458737e+001  3.9363937e+001  4.1009829e+001  4.2389544e+001  4.3497860e+001  4.4331219e+001  4.4887724e+001  4.5167137e+001  4.5170858e+001  4.4901903e+001  4.4364867e+001  4.3565883e+001  4.2512565e+001  4.1213952e+001  3.9680438e+001  3.7923700e+001  3.5956610e+001  3.3793156e+001  3.1448339e+001  2.8938081e+001  2.6279123e+001  2.3488910e+001  2.0585492e+001  1.7587406e+001  1.4513561e+001  1.1383127e+001  8.2154178e+000  5.0297759e+000
  6.3513380e+002  6.3316964e+002  6.2990412e+002  6.2534937e+002  6.1952226e+002  6.1244438e+002  6.0414188e+002  5.9464545e+002  5.8399007e+002  5.7221496e+002  5.5936334e+002  5.4548228e+002  5.3062245e+002  5.1483794e+002  4.9818603e+002  4.8072688e+002  4.6252332e+002  4.4364058e+002  4.2414598e+002  4.0410863e+002  3.8359920e+002  3.6268951e+002  3.4145235e+002  3.1996103e+002  2.9828921e+002  2.7651048e+002  2.5469809e+002  2.3292467e+002  2.1126189e+002  1.8978019e+002  1.6854847e+002  1.4763382e+002  1.2710128e+002  1.0701352e+002  8.7430669e+001  6.8410008e+001  5.0005807e+001  3.2269099e+001  1.5247496e+001 -1.0149745e+000 -1.6478030e+001 -3.1105258e+001 -4.4864237e+001 -5.7726626e+001 -6.9668245e+001 -8.0669129e+001 -9.0713564e+001 -9.9790100e+001 -1.0789156e+002 -1.1501498e+002 -1.2116164e+002 -1.2633690e+002 -1.3055021e+002 -1.3381497e+002 -1.3614840e+002 -1.3757145e+002 -1.3810861e+002 -1.3778776e+002 -1.3664001e+002 -1.3469948e+002 -1.3200310e+002 -1.2859043e+002 -1.2450338e+002 -1.1978603e+002 -1.1448434e+002 -1.0864594e+002 -1.0231987e+002 -9.5556318e+001 -8.8406354e+001 -8.0921687e+001 -7.3154400e+001 -6.5156691e+001 -5.6980621e+001 -4.8677860e+001 -4.0299444e+001 -3.1895539e+001 -2.3515204e+001 -1.5206170e+001 -7.0146319e+000  1.0149617e+000  8.8400937e+000  1.6420359e+001  2.3717630e+001  3.0696208e+001  3.7322961e+001  4.3567442e+001  4.9402002e+001  5.4801877e+001  5.9745263e+001  6.4213373e+001  6.8190485e+001  7.1663960e+001  7.4624257e+001  7.7064924e+001  7.8982576e+001  8.0376853e+001  8.1250372e+001  8.1608655e+001  8.1460044e+001  8.0815609e+001  7.9689034e+001  7.8096501e+001  7.6056549e+001  7.3589937e+001  7.0719484e+001  6.7469914e+001  6.3867678e+001  5.9940783e+001  5.5718605e+001  5.1231705e+001  4.6511633e+001  4.1590740e+001  3.6501978e+001  3.1278706e+001  2.5954495e+001  2.0562935e+001  1.5137443e+001  9.7110754e+000  4.3163486e+000 -1.0149404e+000 -6.2518834e+000 -1.1364624e+001 -1.6324510e+001 -2.1104245e+001 -2.5678018e+001 -3.0021631e+001 -3.4112618e+001 -3.7930343e+001 -4.1456096e+001 -4.4673171e+001 -4.7566933e+001 -5.0124875e+001 -5.2336658e+001 -5.4194140e+001 -5.5691392e+001 -5.6824705e+001 -5.7592575e+001 -5.7995684e+001 -5.8036867e+001 -5.7721065e+001 -5.7055266e+001 -5.6048440e+001 -5.4711457e+001 -5.3056999e+001 -5.1099465e+001 -4.8854858e+001 -4.6340675e+001 -4.3575785e+001 -4.0580298e+001 -3.7375432e+001 -3.3983377e+001 -3.0427148e+001 -2.6730442e+001 -2.2917489e+001 -1.9012905e+001 -1.5041537e+001 -1.1028320e+001 -6.9981240e+000 -2.9756107e+000  1.0149105e+000  4.9496217e+000  8.8053315e+000  1.2559605e+001  1.6190886e+001  1.9678617e+001  2.3003347e+001  2.6146835e+001  2.9092143e+001  3.1823724e+001  3.4327496e+001  3.6590907e+001  3.8602999e+001  4.0354448e+001  4.1837605e+001  4.3046523e+001  4.3976971e+001  4.4626442e+001  4.4994150e+001  4.5081012e+001  4.4889630e+001  4.4424251e+001  4.3690730e+001  4.2696473e+001  4.1450378e+001  3.9962767e+001  3.8245309e+001  3.6310936e+001  3.4173750e+001  3.1848932e+001  2.9352635e+001  2.6701880e+001  2.3914445e+001  2.1008749e+001  1.8003738e+001  1.4918765e+001  1.1773469e+001  8.5876548e+000  5.3811736e+000  2.1738028e+000 -1.0148721e+000
  6.3345748e+002  6.3146138e+002  6.2814293e+002  6.2351468e+002  6.1759410e+002  6.1040352e+002  6.0197005e+002  5.9232540e+002  5.8150581e+002  5.6955183e+002  5.5650816e+002  5.4242346e+002  5.2735011e+002  5.1134401e+002  4.9446428e+002  4.7677305e+002  4.5833515e+002  4.3921785e+002  4.1949052e+002  3.9922439e+002  3.7849216e+002  3.5736776e+002  3.3592598e+002  3.1424213e+002  2.9239178e+002  2.7045037e+002  2.4849294e+002  2.2659377e+002  2.0482608e+002  1.8326174e+002  1.6197094e+002  1.4102193e+002  1.2048074e+002  1.0041089e+002  8.0873158e+001  6.1925329e+001  4.3621987e+001  2.6014297e+001  9.1498204e+000 -6.9276547e+000 -2.2178268e+001 -3.6566216e+001 -5.0059868e+001 -6.2631854e+001 -7.4259135e+001 -8.4923057e+001 -9.4609377e+001 -1.0330827e+002 -1.1101432e+002 -1.1772649e+002 -1.2344804e+002 -1.2818649e+002 -1.3195351e+002 -1.3476481e+002 -1.3664001e+002 -1.3760247e+002 -1.3767917e+002 -1.3690050e+002 -1.3530007e+002 -1.3291451e+002 -1.2978324e+002 -1.2594824e+002 -1.2145383e+002 -1.1634640e+002 -1.1067416e+002 -1.0448688e+002 -9.7835616e+001 -9.0772466e+001 -8.3350266e+001 -7.5622340e+001 -6.7642225e+001 -5.9463403e+001 -5.1139039e+001 -4.2721723e+001 -3.4263216e+001 -2.5814208e+001 -1.7424080e+001 -9.1406808e+000 -1.0101102e+000  6.9234826e+000  1.4618089e+001  2.2034020e+001  2.9134062e+001  3.5883632e+001  4.2250902e+001  4.8206917e+001  5.3725692e+001  5.8784297e+001  6.3362915e+001  6.7444894e+001  7.1016777e+001  7.4068311e+001  7.6592443e+001  7.8585301e+001  8.0046155e+001  8.0977359e+001  8.1384286e+001  8.1275239e+001  8.0661352e+001  7.9556480e+001  7.7977066e+001  7.5942010e+001  7.3472511e+001  7.0591914e+001  6.7325535e+001  6.3700487e+001  5.9745493e+001  5.5490696e+001  5.0967461e+001  4.6208178e+001  4.1246057e+001  3.6114923e+001  3.0849015e+001  2.5482779e+001  2.0050667e+001  1.4586938e+001  9.1254602e+000  3.6995269e+000 -1.6583337e+000 -6.9165324e+000 -1.2044589e+001 -1.7013294e+001 -2.1794857e+001 -2.6363049e+001 -3.0693333e+001 -3.4762981e+001 -3.8551180e+001 -4.2039128e+001 -4.5210113e+001 -4.8049580e+001 -5.0545188e+001 -5.2686849e+001 -5.4466757e+001 -5.5879398e+001 -5.6921554e+001 -5.7592289e+001 -5.7892921e+001 -5.7826985e+001 -5.7400180e+001 -5.6620307e+001 -5.5497191e+001 -5.4042601e+001 -5.2270147e+001 -5.0195180e+001 -4.7834672e+001 -4.5207099e+001 -4.2332308e+001 -3.9231380e+001 -3.5926488e+001 -3.2440755e+001 -2.8798094e+001 -2.5023065e+001 -2.1140712e+001 -1.7176410e+001 -1.3155709e+001 -9.1041770e+000 -5.0472454e+000 -1.0100597e+000  2.9826693e+000  6.9068092e+000  1.0738944e+001  1.4456507e+001  1.8037906e+001  2.1462644e+001  2.4711427e+001  2.7766268e+001  3.0610583e+001  3.3229270e+001  3.5608788e+001  3.7737215e+001  3.9604311e+001  4.1201552e+001  4.2522167e+001  4.3561157e+001  4.4315309e+001  4.4783193e+001  4.4965149e+001  4.4863273e+001  4.4481375e+001  4.3824945e+001  4.2901100e+001  4.1718519e+001  4.0287380e+001  3.8619275e+001  3.6727132e+001  3.4625116e+001  3.2328532e+001  2.9853722e+001  2.7217951e+001  2.4439293e+001  2.1536515e+001  1.8528953e+001  1.5436389e+001  1.2278925e+001  9.0768566e+000  5.8505500e+000  2.6203135e+000 -5.9372484e-001 -3.7717383e+000 -6.8943201e+000
  6.3177030e+002  6.2974216e+002  6.2637060e+002  6.2166861e+002  6.1565428e+002  6.0835072e+002  5.9978595e+002  5.8999282e+002  5.7900878e+002  5.6687578e+002  5.5364002e+002  5.3935179e+002  5.2406522e+002  5.0783803e+002  4.9073125e+002  4.7280900e+002  4.5413815e+002  4.3478803e+002  4.1483013e+002  3.9433777e+002  3.7338579e+002  3.5205017e+002  3.3040776e+002  3.0853589e+002  2.8651205e+002  2.6441356e+002  2.4231720e+002  2.2029891e+002  1.9843347e+002  1.7679416e+002  1.5545243e+002  1.3447767e+002  1.1393686e+002  9.3894317e+001  7.4411435e+001  5.5546448e+001  3.7354193e+001  1.9885903e+001  3.1890196e+000 -1.2692983e+001 -2.7720746e+001 -4.1859158e+001 -5.5077463e+001 -6.7349347e+001 -7.8653007e+001 -8.8971189e+001 -9.8291215e+001 -1.0660497e+002 -1.1390891e+002 -1.2020396e+002 -1.2549550e+002 -1.2979328e+002 -1.3311126e+002 -1.3546754e+002 -1.3688418e+002 -1.3738706e+002 -1.3700567e+002 -1.3577295e+002 -1.3372507e+002 -1.3090117e+002 -1.2734319e+002 -1.2309556e+002 -1.1820499e+002 -1.1272017e+002 -1.0669153e+002 -1.0017093e+002 -9.3211439e+001 -8.5866971e+001 -7.8192067e+001 -7.0241586e+001 -6.2070427e+001 -5.3733256e+001 -4.5284233e+001 -3.6776743e+001 -2.8263142e+001 -1.9794508e+001 -1.1420397e+001 -3.1886235e+000  4.8549646e+000  1.2666681e+001  2.0205194e+001  2.7431694e+001  3.4310059e+001  4.0806988e+001  4.6892129e+001  5.2538185e+001  5.7721002e+001  6.2419641e+001  6.6616430e+001  7.0296998e+001  7.3450293e+001  7.6068575e+001  7.8147404e+001  7.9685594e+001  8.0685165e+001  8.1151268e+001  8.1092101e+001  8.0518801e+001  7.9445334e+001  7.7888358e+001  7.5867082e+001  7.3403110e+001  7.0520272e+001  6.7244451e+001  6.3603396e+001  5.9626526e+001  5.5344736e+001  5.0790187e+001  4.5996101e+001  4.0996547e+001  3.5826228e+001  3.0520267e+001  2.5113996e+001  1.9642742e+001  1.4141620e+001  8.6453312e+000  3.1879633e+000 -2.1972017e+000 -7.4778711e+000 -1.2622918e+001 -1.7602547e+001 -2.2388451e+001 -2.6953960e+001 -3.1274169e+001 -3.5326065e+001 -3.9088635e+001 -4.2542958e+001 -4.5672295e+001 -4.8462148e+001 -5.0900323e+001 -5.2976963e+001 -5.4684577e+001 -5.6018049e+001 -5.6974639e+001 -5.7553961e+001 -5.7757956e+001 -5.7590843e+001 -5.7059070e+001 -5.6171236e+001 -5.4938014e+001 -5.3372056e+001 -5.1487892e+001 -4.9301813e+001 -4.6831752e+001 -4.4097151e+001 -4.1118823e+001 -3.7918809e+001 -3.4520226e+001 -3.0947112e+001 -2.7224268e+001 -2.3377097e+001 -1.9431442e+001 -1.5413419e+001 -1.1349259e+001 -7.2651424e+000 -3.1870392e+000  8.5944575e-001  4.8492262e+000  8.7578821e+000  1.2561801e+001  1.6238314e+001  1.9765824e+001  2.3123923e+001  2.6293508e+001  2.9256880e+001  3.1997835e+001  3.4501753e+001  3.6755662e+001  3.8748305e+001  4.0470184e+001  4.1913605e+001  4.3072700e+001  4.3943445e+001  4.4523664e+001  4.4813021e+001  4.4813002e+001  4.4526887e+001  4.3959708e+001  4.3118200e+001  4.2010739e+001  4.0647275e+001  3.9039252e+001  3.7199522e+001  3.5142246e+001  3.2882801e+001  3.0437661e+001  2.7824292e+001  2.5061030e+001  2.2166955e+001  1.9161770e+001  1.6065670e+001  1.2899207e+001  9.6831677e+000  6.4384328e+000  3.1858513e+000 -5.3891025e-002 -3.2603983e+000 -6.4136890e+000 -9.4943161e+000 -1.2483483e+001
  6.3007216e+002  6.2801186e+002  6.2458702e+002  6.1981106e+002  6.1370270e+002  6.0628585e+002  5.9758950e+002  5.8764761e+002  5.7649890e+002  5.6418673e+002  5.5075885e+002  5.3626723e+002  5.2076774e+002  5.0431999e+002  4.8698696e+002  4.6883478e+002  4.4993239e+002  4.3035125e+002  4.1016496e+002  3.8944900e+002  3.6828033e+002  3.4673706e+002  3.2489809e+002  3.0284277e+002  2.8065056e+002  2.5840061e+002  2.3617149e+002  2.1404079e+002  1.9208482e+002  1.7037825e+002  1.4899379e+002  1.2800192e+002  1.0747052e+002  8.7464691e+001  6.8046383e+001  4.9274218e+001  3.1203226e+001  1.3884645e+001 -2.6342795e+000 -1.8310461e+001 -3.3105123e+001 -4.6983929e+001 -5.9917086e+001 -7.1879428e+001 -8.2850475e+001 -9.2814468e+001 -1.0176038e+002 -1.0968191e+002 -1.1657745e+002 -1.2245002e+002 -1.2730718e+002 -1.3116097e+002 -1.3402774e+002 -1.3592804e+002 -1.3688645e+002 -1.3693140e+002 -1.3609497e+002 -1.3441268e+002 -1.3192328e+002 -1.2866848e+002 -1.2469271e+002 -1.2004287e+002 -1.1476805e+002 -1.0891922e+002 -1.0254900e+002 -9.5711313e+001 -8.8461144e+001 -8.0854199e+001 -7.2946633e+001 -6.4794751e+001 -5.6454719e+001 -4.7982276e+001 -3.9432455e+001 -3.0859313e+001 -2.2315662e+001 -1.3852824e+001 -5.5203801e+000  2.6340508e+000  1.0565032e+001  1.8229509e+001  2.5586992e+001  3.2599730e+001  3.9232857e+001  4.5454529e+001  5.1236040e+001  5.6551916e+001  6.1379997e+001  6.5701493e+001  6.9501026e+001  7.2766648e+001  7.5489843e+001  7.7665511e+001  7.9291930e+001  8.0370702e+001  8.0906682e+001  8.0907888e+001  8.0385398e+001  7.9353225e+001  7.7828187e+001  7.5829753e+001  7.3379886e+001  7.0502865e+001  6.7225106e+001  6.3574965e+001  5.9582538e+001  5.5279455e+001  5.0698661e+001  4.5874204e+001  4.0841010e+001  3.5634663e+001  3.0291177e+001  2.4846779e+001  1.9337685e+001  1.3799886e+001  8.2689310e+000  2.7797262e+000 -2.6336697e+000 -7.9382353e+000 -1.3102170e+001 -1.8095066e+001 -2.2888074e+001 -2.7454050e+001 -3.1767697e+001 -3.5805687e+001 -3.9546778e+001 -4.2971909e+001 -4.6064283e+001 -4.8809438e+001 -5.1195300e+001 -5.3212221e+001 -5.4853005e+001 -5.6112915e+001 -5.6989667e+001 -5.7483410e+001 -5.7596689e+001 -5.7334397e+001 -5.6703711e+001 -5.5714019e+001 -5.4376825e+001 -5.2705658e+001 -5.0715951e+001 -4.8424929e+001 -4.5851470e+001 -4.3015975e+001 -3.9940210e+001 -3.6647165e+001 -3.3160886e+001 -2.9506317e+001 -2.5709130e+001 -2.1795558e+001 -1.7792226e+001 -1.3725976e+001 -9.6237002e+000 -5.5121717e+000 -1.4178789e+000  2.6331363e+000  6.6154355e+000  1.0504336e+001  1.4276054e+001  1.7907846e+001  2.1378135e+001  2.4666633e+001  2.7754455e+001  3.0624217e+001  3.3260130e+001  3.5648078e+001  3.7775690e+001  3.9632396e+001  4.1209472e+001  4.2500076e+001  4.3499265e+001  4.4204010e+001  4.4613190e+001  4.4727579e+001  4.4549821e+001  4.4084388e+001  4.3337536e+001  4.2317247e+001  4.1033155e+001  3.9496470e+001  3.7719890e+001  3.5717505e+001  3.3504693e+001  3.1098008e+001  2.8515063e+001  2.5774410e+001  2.2895409e+001  1.9898100e+001  1.6803065e+001  1.3631298e+001  1.0404063e+001  7.1427588e+000  3.8687796e+000  6.0338178e-001 -2.6324506e+000 -5.8181362e+000 -8.9336231e+000 -1.1959511e+001 -1.4877167e+001 -1.7668838e+001
  6.2836317e+002  6.2627061e+002  6.2279232e+002  6.1794217e+002  6.1173952e+002  6.0420910e+002  5.9538089e+002  5.8528997e+002  5.7397640e+002  5.6148496e+002  5.4786498e+002  5.3317012e+002  5.1745808e+002  5.0079035e+002  4.8323192e+002  4.6485096e+002  4.4571853e+002  4.2590822e+002  4.0549582e+002  3.8455895e+002  3.6317675e+002  3.4142946e+002  3.1939808e+002  2.9716399e+002  2.7480858e+002  2.5241290e+002  2.3005728e+002  2.0782095e+002  1.8578173e+002  1.6401567e+002  1.4259672e+002  1.2159638e+002  1.0108347e+002  8.1123749e+001  6.1779711e+001  4.3110298e+001  2.5170674e+001  8.0120079e+000 -8.3187212e+000 -2.3778894e+001 -3.8330399e+001 -5.1939761e+001 -6.4578238e+001 -7.6221902e+001 -8.6851689e+001 -9.6453425e+001 -1.0501783e+002 -1.1254051e+002 -1.1902188e+002 -1.2446712e+002 -1.2888609e+002 -1.3229318e+002 -1.3470722e+002 -1.3615126e+002 -1.3665247e+002 -1.3624188e+002 -1.3495420e+002 -1.3282758e+002 -1.2990337e+002 -1.2622585e+002 -1.2184199e+002 -1.1680112e+002 -1.1115469e+002 -1.0495596e+002 -9.8259664e+001 -9.1121764e+001 -8.3599094e+001 -7.5749069e+001 -6.7629379e+001 -5.9297681e+001 -5.0811300e+001 -4.2226932e+001 -3.3600359e+001 -2.4986172e+001 -1.6437499e+001 -8.0057522e+000  2.5961633e-001  8.3113453e+000  1.6104578e+001  2.3597058e+001  3.0749315e+001  3.7524824e+001  4.3890151e+001  4.9815080e+001  5.5272717e+001  6.0239579e+001  6.4695656e+001  6.8624461e+001  7.2013052e+001  7.4852040e+001  7.7135572e+001  7.8861298e+001  8.0030317e+001  8.0647106e+001  8.0719427e+001  8.0258225e+001  7.9277496e+001  7.7794155e+001  7.5827881e+001  7.3400943e+001  7.0538030e+001  6.7266052e+001  6.3613943e+001  5.9612451e+001  5.5293921e+001  5.0692071e+001  4.5841766e+001  4.0778788e+001  3.5539600e+001  3.0161117e+001  2.4680470e+001  1.9134779e+001  1.3560926e+001  7.9953324e+000  2.4737429e+000 -2.9689808e+000 -8.2990610e+000 -1.3483995e+001 -1.8492734e+001 -2.3295852e+001 -2.7865705e+001 -3.2176569e+001 -3.6204772e+001 -3.9928814e+001 -4.3329460e+001 -4.6389829e+001 -4.9095465e+001 -5.1434388e+001 -5.3397134e+001 -5.4976777e+001 -5.6168936e+001 -5.6971762e+001 -5.7385918e+001 -5.7414535e+001 -5.7063162e+001 -5.6339691e+001 -5.5254279e+001 -5.3819254e+001 -5.2049001e+001 -4.9959850e+001 -4.7569944e+001 -4.4899098e+001 -4.1968655e+001 -3.8801328e+001 -3.5421042e+001 -3.1852761e+001 -2.8122321e+001 -2.4256255e+001 -2.0281611e+001 -1.6225781e+001 -1.2116318e+001 -7.9807584e+000 -3.8464514e+000  2.5961546e-001  4.3109829e+000  8.2818812e+000  1.2147386e+001  1.5883567e+001  1.9467628e+001  2.2878037e+001  2.6094652e+001  2.9098830e+001  3.1873528e+001  3.4403394e+001  3.6674847e+001  3.8676137e+001  4.0397406e+001  4.1830726e+001  4.2970126e+001  4.3811609e+001  4.4353157e+001  4.4594719e+001  4.4538189e+001  4.4187376e+001  4.3547950e+001  4.2627396e+001  4.1434934e+001  3.9981452e+001  3.8279407e+001  3.6342737e+001  3.4186749e+001  3.1828010e+001  2.9284223e+001  2.6574102e+001  2.3717245e+001  2.0733992e+001  1.7645288e+001  1.4472545e+001  1.1237493e+001  7.9620437e+000  4.6681398e+000  1.3776179e+000 -1.8879331e+000 -5.1073092e+000 -8.2598242e+000 -1.1325438e+001 -1.4284881e+001 -1.7119769e+001 -1.9812715e+001 -2.2347433e+001
  6.2664321e+002  6.2451829e+002  6.2098637e+002  6.1606181e+002  6.0976462e+002  6.0212035e+002  5.9316000e+002  5.8291982e+002  5.7144119e+002  5.5877038e+002  5.4495832e+002  5.3006041e+002  5.1413619e+002  4.9724909e+002  4.7946613e+002  4.6085758e+002  4.4149664e+002  4.2145906e+002  4.0082285e+002  3.7966783e+002  3.5807532e+002  3.3612771e+002  3.1390812e+002  2.9149997e+002  2.6898663e+002  2.4645100e+002  2.2397517e+002  2.0164004e+002  1.7952491e+002  1.5770718e+002  1.3626200e+002  1.1526190e+002  9.4776532e+001  7.4872323e+001  5.5612228e+001  3.7055459e+001  1.9257244e+001  2.2686125e+000 -1.3863798e+001 -2.9097915e+001 -4.3396379e+001 -5.6726660e+001 -6.9061161e+001 -8.0377281e+001 -9.0657466e+001 -9.9889221e+001 -1.0806511e+002 -1.1518272e+002 -1.2124460e+002 -1.2625818e+002 -1.3023566e+002 -1.3319391e+002 -1.3515426e+002 -1.3614237e+002 -1.3618804e+002 -1.3532496e+002 -1.3359050e+002 -1.3102547e+002 -1.2767385e+002 -1.2358251e+002 -1.1880092e+002 -1.1338088e+002 -1.0737618e+002 -1.0084228e+002 -9.3836046e+001 -8.6415377e+001 -7.8638907e+001 -7.0565678e+001 -6.2254821e+001 -5.3765244e+001 -4.5155314e+001 -3.6482563e+001 -2.7803390e+001 -1.9172777e+001 -1.0644020e+001 -2.2684672e+000  5.9047238e+000  1.3828814e+001  2.1459696e+001  2.8756087e+001  3.5679707e+001  4.2195433e+001  4.8271436e+001  5.3879297e+001  5.8994103e+001  6.3594521e+001  6.7662847e+001  7.1185043e+001  7.4150742e+001  7.6553242e+001  7.8389468e+001  7.9659925e+001  8.0368623e+001  8.0522989e+001  8.0133754e+001  7.9214830e+001  7.7783164e+001  7.5858581e+001  7.3463609e+001  7.0623296e+001  6.7365009e+001  6.3718225e+001  5.9714318e+001  5.5386326e+001  5.0768724e+001  4.5897187e+001  4.0808345e+001  3.5539546e+001  3.0128607e+001  2.4613577e+001  1.9032494e+001  1.3423149e+001  7.8228560e+000  2.2682249e+000 -3.2050530e+000 -8.5624150e+000 -1.3770625e+001 -1.8797961e+001 -2.3614389e+001 -2.8191727e+001 -3.2503794e+001 -3.6526540e+001 -4.0238170e+001 -4.3619244e+001 -4.6652766e+001 -4.9324254e+001 -5.1621793e+001 -5.3536074e+001 -5.5060414e+001 -5.6190760e+001 -5.6925678e+001 -5.7266322e+001 -5.7216388e+001 -5.6782060e+001 -5.5971928e+001 -5.4796904e+001 -5.3270120e+001 -5.1406808e+001 -4.9224178e+001 -4.6741280e+001 -4.3978854e+001 -4.0959175e+001 -3.7705890e+001 -3.4243849e+001 -3.0598922e+001 -2.6797829e+001 -2.2867947e+001 -1.8837132e+001 -1.4733527e+001 -1.0585382e+001 -6.4208653e+000 -2.2678858e+000  1.8460864e+000  5.8941917e+000  9.8503475e+000  1.3689407e+001  1.7387313e+001  2.0921238e+001  2.4269716e+001  2.7412773e+001  3.0332030e+001  3.3010807e+001  3.5434213e+001  3.7589219e+001  3.9464723e+001  4.1051596e+001  4.2342725e+001  4.3333027e+001  4.4019469e+001  4.4401055e+001  4.4478816e+001  4.4255775e+001  4.3736909e+001  4.2929092e+001  4.1841030e+001  4.0483183e+001  3.8867678e+001  3.7008207e+001  3.4919930e+001  3.2619347e+001  3.0124186e+001  2.7453268e+001  2.4626372e+001  2.1664097e+001  1.8587717e+001  1.5419034e+001  1.2180230e+001  8.8937148e+000  5.5819808e+000  2.2674499e+000 -1.0276710e+000 -4.2815344e+000 -7.4727926e+000 -1.0580733e+001 -1.3585407e+001 -1.6467756e+001 -1.9209727e+001 -2.1794381e+001 -2.4205994e+001 -2.6430149e+001
  6.2491288e+002  6.2275550e+002  6.1916981e+002  6.1417064e+002  6.0777868e+002  6.0002034e+002  5.9092762e+002  5.8053801e+002  5.6889421e+002  5.5604400e+002  5.4203998e+002  5.2693929e+002  5.1080338e+002  4.9369763e+002  4.7569115e+002  4.5685631e+002  4.3726849e+002  4.1700569e+002  3.9614811e+002  3.7477782e+002  3.5297834e+002  3.3083426e+002  3.0843079e+002  2.8585344e+002  2.6318753e+002  2.4051785e+002  2.1792825e+002  1.9550122e+002  1.7331759e+002  1.5145607e+002  1.2999297e+002  1.0900181e+002  8.8553049e+001  6.8713715e+001  4.9547175e+001  3.1112844e+001  1.3465949e+001 -3.3426919e+000 -1.9266863e+001 -3.4265122e+001 -4.8300944e+001 -6.1342837e+001 -7.3364435e+001 -8.4344560e+001 -9.4267259e+001 -1.0312181e+002 -1.1090271e+002 -1.1760963e+002 -1.2324732e+002 -1.2782556e+002 -1.3135899e+002 -1.3386697e+002 -1.3537347e+002 -1.3590679e+002 -1.3549939e+002 -1.3418769e+002 -1.3201176e+002 -1.2901510e+002 -1.2524432e+002 -1.2074889e+002 -1.1558080e+002 -1.0979427e+002 -1.0344538e+002 -9.6591811e+001 -8.9292458e+001 -8.1607113e+001 -7.3596131e+001 -6.5320090e+001 -5.6839464e+001 -4.8214296e+001 -3.9503882e+001 -3.0766454e+001 -2.2058890e+001 -1.3436416e+001 -4.9523394e+000  3.3422159e+000  1.1398551e+001  1.9170621e+001  2.6615240e+001  3.3692275e+001  4.0364809e+001  4.6599297e+001  5.2365684e+001  5.7637519e+001  6.2392031e+001  6.6610193e+001  7.0276758e+001  7.3380276e+001  7.5913086e+001  7.7871289e+001  7.9254696e+001  8.0066758e+001  8.0314475e+001  8.0008285e+001  7.9161934e+001  7.7792331e+001  7.5919383e+001  7.3565817e+001  7.0756988e+001  6.7520677e+001  6.3886865e+001  5.9887519e+001  5.5556348e+001  5.0928565e+001  4.6040640e+001  4.0930048e+001  3.5635019e+001  3.0194280e+001  2.4646805e+001  1.9031566e+001  1.3387281e+001  7.7521786e+000  2.1637612e+000 -3.3414227e+000 -8.7279937e+000 -1.3961949e+001 -1.9010859e+001 -2.3844044e+001 -2.8432750e+001 -3.2750298e+001 -3.6772224e+001 -4.0476402e+001 -4.3843150e+001 -4.6855319e+001 -4.9498366e+001 -5.1760408e+001 -5.3632259e+001 -5.5107448e+001 -5.6182223e+001 -5.6855533e+001 -5.7128998e+001 -5.7006857e+001 -5.6495905e+001 -5.5605411e+001 -5.4347022e+001 -5.2734657e+001 -5.0784377e+001 -4.8514260e+001 -4.5944246e+001 -4.3095988e+001 -3.9992683e+001 -3.6658899e+001 -3.3120397e+001 -2.9403948e+001 -2.5537139e+001 -2.1548185e+001 -1.7465734e+001 -1.3318672e+001 -9.1359340e+000 -4.9463064e+000 -7.7824461e-001  3.3403123e+000  7.3821192e+000  1.1320796e+001  1.5130990e+001  1.8788532e+001  2.2270582e+001  2.5555759e+001  2.8624272e+001  3.1458026e+001  3.4040723e+001  3.6357950e+001  3.8397248e+001  4.0148178e+001  4.1602359e+001  4.2753505e+001  4.3597437e+001  4.4132094e+001  4.4357513e+001  4.4275813e+001  4.3891152e+001  4.3209676e+001  4.2239459e+001  4.0990425e+001  3.9474263e+001  3.7704326e+001  3.5695527e+001  3.3464222e+001  3.1028082e+001  2.8405966e+001  2.5617776e+001  2.2684319e+001  1.9627151e+001  1.6468433e+001  1.3230771e+001  9.9370614e+000  6.6103341e+000  3.2735989e+000 -5.0310097e-002 -3.3388851e+000 -6.5700918e+000 -9.7225129e+000 -1.2775485e+001 -1.5709228e+001 -1.8504972e+001 -2.1145072e+001 -2.3613113e+001 -2.5894009e+001 -2.7974093e+001 -2.9841193e+001
  6.2317205e+002  6.2098213e+002  6.1734251e+002  6.1226855e+002  6.0578160e+002  5.9790895e+002  5.8868366e+002  5.7814443e+002  5.6633535e+002  5.5330575e+002  5.3910988e+002  5.2380672e+002  5.0745960e+002  4.9013595e+002  4.7190695e+002  4.5284716e+002  4.3303417e+002  4.1254821e+002  3.9147175e+002  3.6988912e+002  3.4788608e+002  3.2554940e+002  3.0296646e+002  2.8022481e+002  2.5741176e+002  2.3461398e+002  2.1191706e+002  1.8940511e+002  1.6716042e+002  1.4526302e+002  1.2379033e+002  1.0281684e+002  8.2413735e+001  6.2648620e+001  4.3585207e+001  2.5283051e+001  7.7973066e+000 -8.8214955e+000 -2.4527641e+001 -3.9280401e+001 -5.3044173e+001 -6.5788592e+001 -7.7488618e+001 -8.8124588e+001 -9.7682245e+001 -1.0615274e+002 -1.1353258e+002 -1.1982361e+002 -1.2503289e+002 -1.2917261e+002 -1.3225992e+002 -1.3431680e+002 -1.3536985e+002 -1.3545010e+002 -1.3459276e+002 -1.3283696e+002 -1.3022554e+002 -1.2680467e+002 -1.2262365e+002 -1.1773453e+002 -1.1219179e+002 -1.0605205e+002 -9.9373688e+001 -9.2216508e+001 -8.4641393e+001 -7.6709955e+001 -6.8484181e+001 -6.0026092e+001 -5.1397397e+001 -4.2659160e+001 -3.3871471e+001 -2.5093132e+001 -1.6381349e+001 -7.7914420e+000  6.2343133e-001  8.8125366e+000  1.6727805e+001  2.4324057e+001  3.1559205e+001  3.8394440e+001  4.4794386e+001  5.0727247e+001  5.6164916e+001  6.1083071e+001  6.5461245e+001  6.9282869e+001  7.2535294e+001  7.5209794e+001  7.7301533e+001  7.8809527e+001  7.9736567e+001  8.0089131e+001  7.9877275e+001  7.9114497e+001  7.7817588e+001  7.6006470e+001  7.3704004e+001  7.0935798e+001  6.7729992e+001  6.4117036e+001  6.0129450e+001  5.5801587e+001  5.1169376e+001  4.6270071e+001  4.1141982e+001  3.5824219e+001  3.0356422e+001  2.4778502e+001  1.9130376e+001  1.3451711e+001  7.7816734e+000  2.1586827e+000 -3.3798237e+000 -8.7976172e+000 -1.4059893e+001 -1.9133475e+001 -2.3987003e+001 -2.8591108e+001 -3.2918574e+001 -3.6944482e+001 -4.0646334e+001 -4.4004167e+001 -4.7000640e+001 -4.9621112e+001 -5.1853694e+001 -5.3689286e+001 -5.5121598e+001 -5.6147144e+001 -5.6765230e+001 -5.6977912e+001 -5.6789946e+001 -5.6208714e+001 -5.5244140e+001 -5.3908587e+001 -5.2216740e+001 -5.0185476e+001 -4.7833721e+001 -4.5182296e+001 -4.2253749e+001 -3.9072188e+001 -3.5663091e+001 -3.2053124e+001 -2.8269942e+001 -2.4341993e+001 -2.0298320e+001 -1.6168354e+001 -1.1981715e+001 -7.7680098e+000 -3.5566348e+000  6.2341902e-001  4.7437553e+000  8.7767555e+000  1.2695754e+001  1.6475206e+001  2.0090845e+001  2.3519831e+001  2.6740883e+001  2.9734408e+001  3.2482611e+001  3.4969590e+001  3.7181425e+001  3.9106243e+001  4.0734279e+001  4.2057913e+001  4.3071699e+001  4.3772373e+001  4.4158852e+001  4.4232215e+001  4.3995671e+001  4.3454514e+001  4.2616060e+001  4.1489579e+001  4.0086204e+001  3.8418840e+001  3.6502056e+001  3.4351963e+001  3.1986092e+001  2.9423259e+001  2.6683421e+001  2.3787527e+001  2.0757370e+001  1.7615424e+001  1.4384686e+001  1.1088514e+001  7.7504635e+000  4.3941266e+000  1.0429681e+000 -2.2798310e+000 -5.5515297e+000 -8.7499769e+000 -1.1853757e+001 -1.4842328e+001 -1.7696153e+001 -2.0396825e+001 -2.2927177e+001 -2.5271392e+001 -2.7415094e+001 -2.9345434e+001 -3.1051161e+001 -3.2522685e+001
  6.2142085e+002  6.1919829e+002  6.1550462e+002  6.1035568e+002  6.0377354e+002  5.9578637e+002  5.8642831e+002  5.7573930e+002  5.6376487e+002  5.5055589e+002  5.3616835e+002  5.2066304e+002  5.0410526e+002  4.8656451e+002  4.6811407e+002  4.4883073e+002  4.2879431e+002  4.0808733e+002  3.8679455e+002  3.6500259e+002  3.4279945e+002  3.2027415e+002  2.9751620e+002  2.7461523e+002  2.5166056e+002  2.2874069e+002  2.0594297e+002  1.8335314e+002  1.6105489e+002  1.3912954e+002  1.1765562e+002  9.6708505e+001  7.6360107e+001  5.6678522e+001  3.7727752e+001  1.9567426e+001  2.2525540e+000 -1.4166698e+001 -2.9645199e+001 -4.4143020e+001 -5.7625569e+001 -7.0063701e+001 -8.1433793e+001 -9.1717793e+001 -1.0090323e+002 -1.0898322e+002 -1.1595639e+002 -1.2182684e+002 -1.2660401e+002 -1.3030259e+002 -1.3294233e+002 -1.3454787e+002 -1.3514854e+002 -1.3477812e+002 -1.3347462e+002 -1.3127995e+002 -1.2823969e+002 -1.2440277e+002 -1.1982112e+002 -1.1454938e+002 -1.0864453e+002 -1.0216554e+002 -9.5173019e+001 -8.7728867e+001 -7.9895882e+001 -7.1737411e+001 -6.3316986e+001 -5.4697964e+001 -4.5943176e+001 -3.7114581e+001 -2.8272931e+001 -1.9477451e+001 -1.0785526e+001 -2.2524093e+000  6.0690543e+000  1.4128690e+001  2.1879233e+001  2.9276544e+001  3.6279813e+001  4.2851728e+001  4.8958633e+001  5.4570651e+001  5.9661790e+001  6.4210021e+001  6.8197334e+001  7.1609764e+001  7.4437399e+001  7.6674358e+001  7.8318746e+001  7.9372590e+001  7.9841747e+001  7.9735792e+001  7.9067885e+001  7.7854621e+001  7.6115854e+001  7.3874514e+001  7.1156398e+001  6.7989955e+001  6.4406050e+001  6.0437723e+001  5.6119936e+001  5.1489312e+001  4.6583868e+001  4.1442741e+001  3.6105917e+001  3.0613953e+001  2.5007702e+001  1.9328043e+001  1.3615610e+001  7.9105296e+000  2.2521682e+000 -3.3211173e+000 -8.7722144e+000 -1.4065480e+001 -1.9166950e+001 -2.4044542e+001 -2.8668232e+001 -3.3010223e+001 -3.7045097e+001 -4.0749941e+001 -4.4104466e+001 -4.7091099e+001 -4.9695056e+001 -5.1904405e+001 -5.3710093e+001 -5.5105972e+001 -5.6088790e+001 -5.6658174e+001 -5.6816587e+001 -5.6569270e+001 -5.5924170e+001 -5.4891839e+001 -5.3485334e+001 -5.1720088e+001 -4.9613771e+001 -4.7186145e+001 -4.4458891e+001 -4.1455446e+001 -3.8200811e+001 -3.4721367e+001 -3.1044670e+001 -2.7199254e+001 -2.3214419e+001 -1.9120027e+001 -1.4946283e+001 -1.0723533e+001 -6.4820502e+000 -2.2518307e+000  1.9376070e+000  6.0574178e+000  1.0079619e+001  1.3977269e+001  1.7724642e+001  2.1297384e+001  2.4672665e+001  2.7829316e+001  3.0747956e+001  3.3411098e+001  3.5803250e+001  3.7910994e+001  3.9723055e+001  4.1230354e+001  4.2426041e+001  4.3305515e+001  4.3866436e+001  4.4108705e+001  4.4034445e+001  4.3647959e+001  4.2955673e+001  4.1966070e+001  4.0689606e+001  3.9138619e+001  3.7327215e+001  3.5271158e+001  3.2987741e+001  3.0495646e+001  2.7814802e+001  2.4966234e+001  2.1971903e+001  1.8854548e+001  1.5637514e+001  1.2344588e+001  8.9998313e+000  5.6274028e+000  2.2513968e+000 -1.1043261e+000 -4.4163017e+000 -7.6616210e+000 -1.0818083e+001 -1.3864344e+001 -1.6780051e+001 -1.9545982e+001 -2.2144159e+001 -2.4557966e+001 -2.6772250e+001 -2.8773410e+001 -3.0549477e+001 -3.2090183e+001 -3.3387011e+001 -3.4433243e+001
  6.1965940e+002  6.1740412e+002  6.1365625e+002  6.0843217e+002  6.0175464e+002  5.9365276e+002  5.8416176e+002  5.7332285e+002  5.6118301e+002  5.4779471e+002  5.3321569e+002  5.1750861e+002  5.0074078e+002  4.8298375e+002  4.6431302e+002  4.4480757e+002  4.2454955e+002  4.0362375e+002  3.8211728e+002  3.6011906e+002  3.3771939e+002  3.1500949e+002  2.9208108e+002  2.6902586e+002  2.4593512e+002  2.2289926e+002  2.0000734e+002  1.7734668e+002  1.5500241e+002  1.3305709e+002  1.1159030e+002  9.0678295e+001  7.0393626e+001  5.0804840e+001  3.1976166e+001  1.3967236e+001 -3.1671590e+000 -1.9377297e+001 -3.4618712e+001 -4.8852363e+001 -6.2044762e+001 -7.4168073e+001 -8.5200187e+001 -9.5124754e+001 -1.0393119e+002 -1.1161466e+002 -1.1817601e+002 -1.2362167e+002 -1.2796357e+002 -1.3121896e+002 -1.3341026e+002 -1.3456484e+002 -1.3471482e+002 -1.3389681e+002 -1.3215161e+002 -1.2952397e+002 -1.2606226e+002 -1.2181811e+002 -1.1684613e+002 -1.1120352e+002 -1.0494973e+002 -9.8146050e+001 -9.0855285e+001 -8.3141344e+001 -7.5068872e+001 -6.6702864e+001 -5.8108297e+001 -4.9349755e+001 -4.0491067e+001 -3.1594957e+001 -2.2722697e+001 -1.3933785e+001 -5.2856293e+000  3.1667475e+000  1.1370984e+001  1.9277638e+001  2.6840422e+001  3.4016419e+001  4.0766271e+001  4.7054343e+001  5.2848869e+001  5.8122064e+001  6.2850215e+001  6.7013742e+001  7.0597243e+001  7.3589497e+001  7.5983455e+001  7.7776198e+001  7.8968873e+001  7.9566609e+001  7.9578398e+001  7.9016967e+001  7.7898622e+001  7.6243070e+001  7.4073233e+001  7.1415029e+001  6.8297155e+001  6.4750842e+001  6.0809604e+001  5.6508977e+001  5.1886248e+001  4.6980179e+001  4.1830719e+001  3.6478724e+001  3.0965668e+001  2.5333357e+001  1.9623641e+001  1.3878141e+001  8.1379685e+000  2.4434645e+000 -3.1660617e+000 -8.6525775e+000 -1.3979561e+001 -1.9112223e+001 -2.4017711e+001 -2.8665300e+001 -3.3026570e+001 -3.7075553e+001 -4.0788876e+001 -4.4145879e+001 -4.7128706e+001 -4.9722392e+001 -5.1914912e+001 -5.3697222e+001 -5.5063273e+001 -5.6010011e+001 -5.6537347e+001 -5.6648116e+001 -5.6348017e+001 -5.5645526e+001 -5.4551803e+001 -5.3080571e+001 -5.1247988e+001 -4.9072501e+001 -4.6574686e+001 -4.3777074e+001 -4.0703970e+001 -3.7381263e+001 -3.3836219e+001 -3.0097281e+001 -2.6193850e+001 -2.2156071e+001 -1.8014616e+001 -1.3800462e+001 -9.5446714e+000 -5.2781786e+000 -1.0315743e+000  3.1651018e+000  7.2825621e+000  1.1292466e+001  1.5167603e+001  1.8882072e+001  2.2411439e+001  2.5732894e+001  2.8825388e+001  3.1669756e+001  3.4248831e+001  3.6547536e+001  3.8552966e+001  4.0254451e+001  4.1643603e+001  4.2714347e+001  4.3462939e+001  4.3887959e+001  4.3990298e+001  4.3773123e+001  4.3241828e+001  4.2403968e+001  4.1269188e+001  3.9849122e+001  3.8157295e+001  3.6209004e+001  3.4021191e+001  3.1612305e+001  2.9002154e+001  2.6211753e+001  2.3263162e+001  2.0179318e+001  1.6983863e+001  1.3700972e+001  1.0355177e+001  6.9711862e+000  3.5737122e+000  1.8729525e-001 -3.1638678e+000 -6.4560905e+000 -9.6663589e+000 -1.2772487e+001 -1.5753266e+001 -1.8588602e+001 -2.1259649e+001 -2.3748927e+001 -2.6040434e+001 -2.8119743e+001 -2.9974088e+001 -3.1592441e+001 -3.2965566e+001 -3.4086072e+001 -3.4948448e+001 -3.5549079e+001
  6.1788782e+002  6.1559973e+002  6.1179755e+002  6.0649816e+002  5.9972507e+002  5.9150829e+002  5.8188419e+002  5.7089529e+002  5.5859001e+002  5.4502249e+002  5.3025222e+002  5.1434380e+002  4.9736654e+002  4.7939414e+002  4.6050429e+002  4.4077827e+002  4.2030051e+002  3.9915818e+002  3.7744072e+002  3.5523939e+002  3.3264680e+002  3.0975644e+002  2.8666217e+002  2.6345783e+002  2.4023667e+002  2.1709096e+002  1.9411148e+002  1.7138712e+002  1.4900441e+002  1.2704711e+002  1.0559583e+002  8.4727640e+001  6.4515697e+001  4.5028932e+001  2.6331733e+001  8.4836681e+000 -8.4607701e+000 -2.4452383e+001 -3.9447459e+001 -5.3407930e+001 -6.6301503e+001 -7.8101749e+001 -8.8788164e+001 -9.8346199e+001 -1.0676725e+002 -1.1404863e+002 -1.2019346e+002 -1.2521064e+002 -1.2911463e+002 -1.3192534e+002 -1.3366793e+002 -1.3437257e+002 -1.3407421e+002 -1.3281231e+002 -1.3063056e+002 -1.2757653e+002 -1.2370139e+002 -1.1905951e+002 -1.1370816e+002 -1.0770709e+002 -1.0111815e+002 -9.4004937e+001 -8.6432379e+001 -7.8466334e+001 -7.0173204e+001 -6.1619543e+001 -5.2871662e+001 -4.3995254e+001 -3.5055021e+001 -2.6114308e+001 -1.7234764e+001 -8.4760035e+000  1.0470575e-001  8.4527389e+000  1.6516390e+001  2.4247127e+001  3.1599819e+001  3.8532948e+001  4.5008787e+001  5.0993554e+001  5.6457545e+001  6.1375234e+001  6.5725347e+001  6.9490908e+001  7.2659262e+001  7.5222065e+001  7.7175251e+001  7.8518968e+001  7.9257501e+001  7.9399150e+001  7.8956106e+001  7.7944288e+001  7.6383169e+001  7.4295578e+001  7.1707484e+001  6.8647763e+001  6.5147955e+001  6.1242000e+001  5.6965966e+001  5.2357773e+001  4.7456901e+001  4.2304097e+001  3.6941079e+001  3.1410235e+001  2.5754327e+001  2.0016193e+001  1.4238456e+001  8.4632383e+000  2.7318832e+000 -2.9153144e+000 -8.4393638e+000 -1.3802824e+001 -1.8970035e+001 -2.3907331e+001 -2.8583238e+001 -3.2968660e+001 -3.7037033e+001 -4.0764473e+001 -4.4129896e+001 -4.7115120e+001 -4.9704942e+001 -5.1887204e+001 -5.3652821e+001 -5.4995804e+001 -5.5913250e+001 -5.6405318e+001 -5.6475180e+001 -5.6128954e+001 -5.5375618e+001 -5.4226906e+001 -5.2697185e+001 -5.0803315e+001 -4.8564495e+001 -4.6002099e+001 -4.3139489e+001 -4.0001828e+001 -3.6615875e+001 -3.3009776e+001 -2.9212847e+001 -2.5255350e+001 -2.1168269e+001 -1.6983081e+001 -1.2731527e+001 -8.4453865e+000 -4.1562482e+000  1.0470569e-001  4.3069173e+000  8.4206600e+000  1.2417239e+001  1.6269179e+001  1.9950405e+001  2.3436411e+001  2.6704409e+001  2.9733473e+001  3.2504662e+001  3.5001131e+001  3.7208226e+001  3.9113557e+001  4.0707062e+001  4.1981050e+001  4.2930225e+001  4.3551697e+001  4.3844971e+001  4.3811926e+001  4.3456770e+001  4.2785985e+001  4.1808251e+001  4.0534361e+001  3.8977119e+001  3.7151225e+001  3.5073148e+001  3.2760988e+001  3.0234328e+001  2.7514076e+001  2.4622304e+001  2.1582072e+001  1.8417256e+001  1.5152365e+001  1.1812360e+001  8.4224674e+000  5.0079988e+000  1.5941656e+000 -1.7941000e+000 -5.1323215e+000 -8.3966488e+000 -1.1564023e+001 -1.4612335e+001 -1.7520573e+001 -2.0268961e+001 -2.2839095e+001 -2.5214052e+001 -2.7378503e+001 -2.9318806e+001 -3.1023085e+001 -3.2481301e+001 -3.3685303e+001 -3.4628869e+001 -3.5307733e+001 -3.5719594e+001 -3.5864114e+001
  6.1610622e+002  6.1378525e+002  6.0992864e+002  6.0455379e+002  5.9768498e+002  5.8935315e+002  5.7959582e+002  5.6845684e+002  5.5598614e+002  5.4223951e+002  5.2727827e+002  5.1116896e+002  4.9398296e+002  4.7579613e+002  4.5668841e+002  4.3674338e+002  4.1604783e+002  3.9469131e+002  3.7276563e+002  3.5036441e+002  3.2758260e+002  3.0451595e+002  2.8126053e+002  2.5791225e+002  2.3456638e+002  2.1131703e+002  1.8825669e+002  1.6547579e+002  1.4306224e+002  1.2110098e+002  9.9673596e+001  7.8857921e+001  5.8727668e+001  3.9352090e+001  2.0795668e+001  3.1178304e+000 -1.3627304e+001 -2.9391146e+001 -4.4130822e+001 -5.7809332e+001 -7.0395668e+001 -8.1864901e+001 -9.2198230e+001 -1.0138300e+002 -1.0941269e+002 -1.1628683e+002 -1.2201095e+002 -1.2659646e+002 -1.3006045e+002 -1.3242557e+002 -1.3371976e+002 -1.3397607e+002 -1.3323234e+002 -1.3153093e+002 -1.2891842e+002 -1.2544524e+002 -1.2116537e+002 -1.1613592e+002 -1.1041680e+002 -1.0407026e+002 -9.7160564e+001 -8.9753531e+001 -8.1916147e+001 -7.3716144e+001 -6.5221593e+001 -5.6500500e+001 -4.7620400e+001 -3.8647970e+001 -2.9648644e+001 -2.0686252e+001 -1.1822660e+001 -3.1174413e+000  5.3724446e+000  1.3592944e+001  2.1493181e+001  2.9025713e+001  3.6146746e+001  4.2816340e+001  4.8998576e+001  5.4661700e+001  5.9778242e+001  6.4325095e+001  6.8283580e+001  7.1639471e+001  7.4382997e+001  7.6508813e+001  7.8015946e+001  7.8907709e+001  7.9191599e+001  7.8879157e+001  7.7985813e+001  7.6530708e+001  7.4536490e+001  7.2029097e+001  6.9037515e+001  6.5593527e+001  6.1731442e+001  5.7487819e+001  5.2901170e+001  4.8011666e+001  4.2860832e+001  3.7491234e+001  3.1946173e+001  2.6269369e+001  2.0504659e+001  1.4695687e+001  8.8856062e+000  3.1167928e+000 -2.5694382e+000 -8.1331003e+000 -1.3535791e+001 -1.8740933e+001 -2.3713998e+001 -2.8422716e+001 -3.2837260e+001 -3.6930418e+001 -4.0677741e+001 -4.4057669e+001 -4.7051638e+001 -4.9644160e+001 -5.1822888e+001 -5.3578650e+001 -5.4905468e+001 -5.5800548e+001 -5.6264251e+001 -5.6300048e+001 -5.5914439e+001 -5.5116870e+001 -5.3919619e+001 -5.2337666e+001 -5.0388548e+001 -4.8092195e+001 -4.5470758e+001 -4.2548413e+001 -3.9351164e+001 -3.5906630e+001 -3.2243824e+001 -2.8392929e+001 -2.4385061e+001 -2.0252035e+001 -1.6026132e+001 -1.1739853e+001 -7.4256890e+000 -3.1158851e+000  1.1577873e+000  5.3642529e+000  9.4733468e+000  1.3456020e+001  1.7284532e+001  2.0932640e+001  2.4375760e+001  2.7591129e+001  3.0557947e+001  3.3257497e+001  3.5673259e+001  3.7790999e+001  3.9598847e+001  4.1087349e+001  4.2249511e+001  4.3080815e+001  4.3579224e+001  4.3745168e+001  4.3581509e+001  4.3093492e+001  4.2288679e+001  4.1176867e+001  3.9769988e+001  3.8082003e+001  3.6128770e+001  3.3927913e+001  3.1498669e+001  2.8861731e+001  2.6039083e+001  2.3053819e+001  1.9929972e+001  1.6692317e+001  1.3366192e+001  9.9772998e+000  6.5515204e+000  3.1147183e+000 -3.0744560e-001 -3.6896997e+000 -7.0073418e+000 -1.0236414e+001 -1.3353870e+001 -1.6337734e+001 -1.9167250e+001 -2.1823021e+001 -2.4287138e+001 -2.6543293e+001 -2.8576885e+001 -3.0375109e+001 -3.1927029e+001 -3.3223642e+001 -3.4257923e+001 -3.5024858e+001 -3.5521459e+001 -3.5746766e+001 -3.5701835e+001 -3.5389710e+001
  6.1431473e+002  6.1196082e+002  6.0804966e+002  6.0259922e+002  5.9563452e+002  5.8718750e+002  5.7729683e+002  5.6600771e+002  5.5337162e+002  5.3944605e+002  5.2429415e+002  5.0798446e+002  4.9059044e+002  4.7219018e+002  4.5286588e+002  4.3270348e+002  4.1179214e+002  3.9022383e+002  3.6809276e+002  3.4549495e+002  3.2252769e+002  2.9928900e+002  2.7587718e+002  2.5239024e+002  2.2892542e+002  2.0557869e+002  1.8244423e+002  1.5961401e+002  1.3717725e+002  1.1522006e+002  9.3824945e+001  7.3070468e+001  5.3030829e+001  3.3775542e+001  1.5369112e+001 -2.1292483e+000 -1.8665875e+001 -3.4192870e+001 -4.8668291e+001 -6.2056293e+001 -7.4327250e+001 -8.5457829e+001 -9.5431028e+001 -1.0423618e+002 -1.1186893e+002 -1.1833114e+002 -1.2363083e+002 -1.2778198e+002 -1.3080443e+002 -1.3272360e+002 -1.3357032e+002 -1.3338053e+002 -1.3219503e+002 -1.3005912e+002 -1.2702228e+002 -1.2313785e+002 -1.1846259e+002 -1.1305637e+002 -1.0698167e+002 -1.0030328e+002 -9.3087768e+001 -8.5403142e+001 -7.7318371e+001 -6.8902975e+001 -6.0226598e+001 -5.1358586e+001 -4.2367576e+001 -3.3321097e+001 -2.4285179e+001 -1.5323978e+001 -6.4994234e+000  2.1291215e+000  1.0505175e+001  1.8575429e+001  2.6290022e+001  3.3602775e+001  4.0471415e+001  4.6857758e+001  5.2727871e+001  5.8052200e+001  6.2805672e+001  6.6967761e+001  7.0522533e+001  7.3458649e+001  7.5769350e+001  7.7452404e+001  7.8510031e+001  7.8948794e+001  7.8779467e+001  7.8016883e+001  7.6679743e+001  7.4790421e+001  7.2374734e+001  6.9461698e+001  6.6083271e+001  6.2274071e+001  5.8071092e+001  5.3513399e+001  4.8641821e+001  4.3498635e+001  3.8127240e+001  3.2571843e+001  2.6877125e+001  2.1087927e+001  1.5248931e+001  9.4043466e+000  3.5976097e+000 -2.1289102e+000 -7.7341911e+000 -1.3178825e+001 -1.8425272e+001 -2.3438089e+001 -2.8184155e+001 -3.2632861e+001 -3.6756290e+001 -4.0529371e+001 -4.3930011e+001 -4.6939206e+001 -4.9541130e+001 -5.1723191e+001 -5.3476079e+001 -5.4793774e+001 -5.5673544e+001 -5.6115908e+001 -5.6124588e+001 -5.5706431e+001 -5.4871313e+001 -5.3632020e+001 -5.2004116e+001 -5.0005788e+001 -4.7657672e+001 -4.4982674e+001 -4.2005768e+001 -3.8753782e+001 -3.5255183e+001 -3.1539842e+001 -2.7638796e+001 -2.3584011e+001 -1.9408132e+001 -1.5144236e+001 -1.0825585e+001 -6.4853825e+000 -2.1565285e+000  2.1286144e+000  6.3384517e+000  1.0442378e+001  1.4410987e+001  1.8216273e+001  2.1831818e+001  2.5232962e+001  2.8396964e+001  3.1303145e+001  3.3933013e+001  3.6270367e+001  3.8301397e+001  4.0014745e+001  4.1401566e+001  4.2455557e+001  4.3172978e+001  4.3552641e+001  4.3595894e+001  4.3306576e+001  4.2690962e+001  4.1757688e+001  4.0517654e+001  3.8983921e+001  3.7171592e+001  3.5097667e+001  3.2780905e+001  3.0241660e+001  2.7501710e+001  2.4584085e+001  2.1512878e+001  1.8313055e+001  1.5010261e+001  1.1630620e+001  8.2005393e+000  4.7465067e+000  1.2948948e+000 -2.1282341e+000 -5.4973188e+000 -8.7874831e+000 -1.1974714e+001 -1.5036032e+001 -1.7949647e+001 -2.0695116e+001 -2.3253471e+001 -2.5607354e+001 -2.7741123e+001 -2.9640956e+001 -3.1294930e+001 -3.2693094e+001 -3.3827523e+001 -3.4692354e+001 -3.5283813e+001 -3.5600218e+001 -3.5641971e+001 -3.5411539e+001 -3.4913409e+001 -3.4154037e+001
  6.1251347e+002  6.1012654e+002  6.0616073e+002  6.0063458e+002  5.9357387e+002  5.8501153e+002  5.7498743e+002  5.6354814e+002  5.5074672e+002  5.3664239e+002  5.2130018e+002  5.0479064e+002  4.8718939e+002  4.6857674e+002  4.4903721e+002  4.2865912e+002  4.0753407e+002  3.8575643e+002  3.6342288e+002  3.4063183e+002  3.1748294e+002  2.9407655e+002  2.7051315e+002  2.4689288e+002  2.2331494e+002  1.9987715e+002  1.7667536e+002  1.5380304e+002  1.3135074e+002  1.0940565e+002  8.8051185e+001  6.7366560e+001  4.7426413e+001  2.8300452e+001  1.0053135e+001 -7.2566187e+000 -2.3575681e+001 -3.8856936e+001 -5.3059455e+001 -6.6148649e+001 -7.8096365e+001 -8.8880962e+001 -9.8487333e+001 -1.0690690e+002 -1.1413756e+002 -1.2018361e+002 -1.2505561e+002 -1.2877025e+002 -1.3135014e+002 -1.3282358e+002 -1.3322432e+002 -1.3259129e+002 -1.3096825e+002 -1.2840347e+002 -1.2494939e+002 -1.2066222e+002 -1.1560155e+002 -1.0982993e+002 -1.0341248e+002 -9.6416385e+001 -8.8910535e+001 -8.0965028e+001 -7.2650745e+001 -6.4038900e+001 -5.5200603e+001 -4.6206425e+001 -3.7125978e+001 -2.8027503e+001 -1.8977475e+001 -1.0040224e+001 -1.2775765e+000  7.2514829e+000  1.5491127e+001  2.3388973e+001  3.0896350e+001  3.7968530e+001  4.4564939e+001  5.0649329e+001  5.6189926e+001  6.1159546e+001  6.5535674e+001  6.9300519e+001  7.2441033e+001  7.4948899e+001  7.6820486e+001  7.8056780e+001  7.8663283e+001  7.8649876e+001  7.8030671e+001  7.6823823e+001  7.5051323e+001  7.2738774e+001  6.9915136e+001  6.6612463e+001  6.2865616e+001  5.8711965e+001  5.4191081e+001  4.9344411e+001  4.4214954e+001  3.8846927e+001  3.3285427e+001  2.7576097e+001  2.1764790e+001  1.5897238e+001  1.0018727e+001  4.1737844e+000 -1.5941332e+000 -7.2429281e+000 -1.2732143e+001 -1.8023223e+001 -2.3079763e+001 -2.7867734e+001 -3.2355686e+001 -3.6514938e+001 -4.0319737e+001 -4.3747398e+001 -4.6778420e+001 -4.9396573e+001 -5.1588968e+001 -5.3346096e+001 -5.4661844e+001 -5.5533487e+001 -5.5961655e+001 -5.5950276e+001 -5.5506499e+001 -5.4640588e+001 -5.3365806e+001 -5.1698265e+001 -4.9656772e+001 -4.7262644e+001 -4.4539522e+001 -4.1513153e+001 -3.8211177e+001 -3.4662895e+001 -3.0899023e+001 -2.6951449e+001 -2.2852981e+001 -1.8637089e+001 -1.4337648e+001 -9.9886787e+000 -5.6240991e+000 -1.2774675e+000  3.0182587e+000  7.2309616e+000  1.1329590e+001  1.5284376e+001  1.9067041e+001  2.2650987e+001  2.6011472e+001  2.9125773e+001  3.1973325e+001  3.4535853e+001  3.6797475e+001  3.8744793e+001  4.0366960e+001  4.1655732e+001  4.2605496e+001  4.3213276e+001  4.3478732e+001  4.3404119e+001  4.2994248e+001  4.2256414e+001  4.1200313e+001  3.9837939e+001  3.8183469e+001  3.6253127e+001  3.4065044e+001  3.1639090e+001  2.8996715e+001  2.6160758e+001  2.3155270e+001  2.0005309e+001  1.6736747e+001  1.3376059e+001  9.9501242e+000  6.4860109e+000  3.0107745e+000 -4.4874796e-001 -3.8661386e+000 -7.2155935e+000 -1.0472111e+001 -1.3611673e+001 -1.6611415e+001 -1.9449787e+001 -2.2106704e+001 -2.4563682e+001 -2.6803960e+001 -2.8812610e+001 -3.0576630e+001 -3.2085026e+001 -3.3328869e+001 -3.4301348e+001 -3.4997794e+001 -3.5415698e+001 -3.5554707e+001 -3.5416601e+001 -3.5005266e+001 -3.4326638e+001 -3.3388637e+001 -3.2201090e+001
  6.1070256e+002  6.0828256e+002  6.0426201e+002  5.9866001e+002  5.9150316e+002  5.8282540e+002  5.7266779e+002  5.6107834e+002  5.4811169e+002  5.3382881e+002  5.1829667e+002  5.0158787e+002  4.8378021e+002  4.6495626e+002  4.4520290e+002  4.2461088e+002  4.0327422e+002  3.8128979e+002  3.5875672e+002  3.3577587e+002  3.1244926e+002  2.8887955e+002  2.6516947e+002  2.4142124e+002  2.1773607e+002  1.9421358e+002  1.7095130e+002  1.4804416e+002  1.2558398e+002  1.0365904e+002  8.2353576e+001  6.1747426e+001  4.1915595e+001  2.2927920e+001  4.8487350e+000 -1.2263411e+001 -2.8356011e+001 -4.3382817e+001 -5.7304010e+001 -7.0086347e+001 -8.1703246e+001 -9.2134855e+001 -1.0136806e+002 -1.0939645e+002 -1.1622030e+002 -1.2184640e+002 -1.2628796e+002 -1.2956445e+002 -1.3170131e+002 -1.3272981e+002 -1.3268667e+002 -1.3161383e+002 -1.2955808e+002 -1.2657069e+002 -1.2270707e+002 -1.1802630e+002 -1.1259079e+002 -1.0646578e+002 -9.9718925e+001 -9.2419833e+001 -8.4639608e+001 -7.6450382e+001 -6.7924856e+001 -5.9135840e+001 -5.0155795e+001 -4.1056396e+001 -3.1908092e+001 -2.2779694e+001 -1.3737968e+001 -4.8472540e+000  3.8308919e+000  1.2238039e+001  2.0319191e+001  2.8023075e+001  3.5302391e+001  4.2114046e+001  4.8419342e+001  5.4184146e+001  5.9379016e+001  6.3979299e+001  6.7965200e+001  7.1321807e+001  7.4039096e+001  7.6111890e+001  7.7539800e+001  7.8327121e+001  7.8482712e+001  7.8019836e+001  7.6955978e+001  7.5312638e+001  7.3115099e+001  7.0392172e+001  6.7175922e+001  6.3501377e+001  5.9406220e+001  5.4930471e+001  5.0116153e+001  4.5006953e+001  3.9647879e+001  3.4084907e+001  2.8364634e+001  2.2533929e+001  1.6639587e+001  1.0727992e+001  4.8447863e+000 -9.6545003e-001 -6.6595038e+000 -1.2195822e+001 -1.7534788e+001 -2.2638977e+001 -2.7473393e+001 -3.2005690e+001 -3.6206359e+001 -4.0048903e+001 -4.3509981e+001 -4.6569527e+001 -4.9210850e+001 -5.1420700e+001 -5.3189308e+001 -5.4510412e+001 -5.5381238e+001 -5.5802472e+001 -5.5778201e+001 -5.5315827e+001 -5.4425964e+001 -5.3122306e+001 -5.1421484e+001 -4.9342889e+001 -4.6908495e+001 -4.4142648e+001 -4.1071855e+001 -3.7724548e+001 -3.4130846e+001 -3.0322303e+001 -2.6331649e+001 -2.2192529e+001 -1.7939236e+001 -1.3606441e+001 -9.2289286e+000 -4.8413327e+000 -4.7787540e-001  3.8278854e+000  8.0433008e+000  1.2136866e+001  1.6078443e+001  1.9839472e+001  2.3393166e+001  2.6714693e+001  2.9781334e+001  3.2572633e+001  3.5070524e+001  3.7259431e+001  3.9126363e+001  4.0660974e+001  4.1855613e+001  4.2705343e+001  4.3207952e+001  4.3363929e+001  4.3176434e+001  4.2651235e+001  4.1796636e+001  4.0623380e+001  3.9144544e+001  3.7375400e+001  3.5333285e+001  3.3037434e+001  3.0508814e+001  2.7769944e+001  2.4844704e+001  2.1758135e+001  1.8536235e+001  1.5205747e+001  1.1793949e+001  8.3284327e+000  4.8368946e+000  1.3469171e+000 -2.1142401e+000 -5.5198461e+000 -8.8438985e+000 -1.2061316e+001 -1.5148120e+001 -1.8081610e+001 -2.0840520e+001 -2.3405172e+001 -2.5757608e+001 -2.7881710e+001 -2.9763304e+001 -3.1390253e+001 -3.2752525e+001 -3.3842249e+001 -3.4653757e+001 -3.5183600e+001 -3.5430557e+001 -3.5395617e+001 -3.5081954e+001 -3.4494874e+001 -3.3641760e+001 -3.2531988e+001 -3.1176840e+001 -2.9589392e+001
  6.0888212e+002  6.0642899e+002  6.0235361e+002  5.9667567e+002  5.8942257e+002  5.8062929e+002  5.7033813e+002  5.5859853e+002  5.4546676e+002  5.3100559e+002  5.1528394e+002  4.9837651e+002  4.8036329e+002  4.6132918e+002  4.4136346e+002  4.2055930e+002  3.9901323e+002  3.7682461e+002  3.5409505e+002  3.3092787e+002  3.0742751e+002  2.8369894e+002  2.5984712e+002  2.3597638e+002  2.1218991e+002  1.8858914e+002  1.6527323e+002  1.4233856e+002  1.1987821e+002  9.7981446e+001  7.6733331e+001  5.6214240e+001  3.6499492e+001  1.7658979e+001 -2.4316149e-001 -1.7148834e+001 -3.3006238e+001 -4.7770082e+001 -6.1401752e+001 -7.3869443e+001 -8.5148244e+001 -9.5220185e+001 -1.0407424e+002 -1.1170628e+002 -1.1811901e+002 -1.2332184e+002 -1.2733070e+002 -1.3016790e+002 -1.3186182e+002 -1.3244672e+002 -1.3196237e+002 -1.3045377e+002 -1.2797076e+002 -1.2456764e+002 -1.2030277e+002 -1.1523815e+002 -1.0943896e+002 -1.0297310e+002 -9.5910749e+001 -8.8323856e+001 -8.0285681e+001 -7.1870309e+001 -6.3152164e+001 -5.4205543e+001 -4.5104143e+001 -3.5920608e+001 -2.6726086e+001 -1.7589803e+001 -8.5786594e+000  2.4316130e-001  8.8145482e+000  1.7077801e+001  2.4978939e+001  3.2467976e+001  3.9499172e+001  4.6031247e+001  5.2027563e+001  5.7456272e+001  6.2290433e+001  6.6508088e+001  7.0092308e+001  7.3031204e+001  7.5317900e+001  7.6950476e+001  7.7931880e+001  7.8269800e+001  7.7976516e+001  7.7068716e+001  7.5567286e+001  7.3497079e+001  7.0886651e+001  6.7767988e+001  6.4176201e+001  6.0149215e+001  5.5727438e+001  5.0953416e+001  4.5871485e+001  4.0527415e+001  3.4968041e+001  2.9240906e+001  2.3393893e+001  1.7474872e+001  1.1531341e+001  5.6100844e+000 -2.4316098e-001 -5.9840269e+000 -1.1569819e+001 -1.6959807e+001 -2.2115490e+001 -2.7000850e+001 -3.1582578e+001 -3.5830274e+001 -3.9716630e+001 -4.3217582e+001 -4.6312435e+001 -4.8983969e+001 -5.1218504e+001 -5.3005952e+001 -5.4339836e+001 -5.5217276e+001 -5.5638958e+001 -5.5609073e+001 -5.5135228e+001 -5.4228338e+001 -5.2902491e+001 -5.1174793e+001 -4.9065192e+001 -4.6596282e+001 -4.3793096e+001 -4.0682873e+001 -3.7294821e+001 -3.3659864e+001 -2.9810382e+001 -2.5779940e+001 -2.1603017e+001 -1.7314725e+001 -1.2950536e+001 -8.5459983e+000 -4.1364687e+000  2.4316053e-001  4.5587219e+000  8.7770260e+000  1.2866104e+001  1.6795435e+001  2.0536168e+001  2.4061314e+001  2.7345936e+001  3.0367311e+001  3.3105078e+001  3.5541365e+001  3.7660893e+001  3.9451064e+001  4.0902021e+001  4.2006694e+001  4.2760813e+001  4.3162914e+001  4.3214307e+001  4.2919041e+001  4.2283829e+001  4.1317970e+001  4.0033245e+001  3.8443790e+001  3.6565965e+001  3.4418194e+001  3.2020801e+001  2.9395828e+001  2.6566845e+001  2.3558742e+001  2.0397529e+001  1.7110114e+001  1.3724084e+001  1.0267483e+001  6.7685870e+000  3.2556817e+000 -2.4315996e-001 -3.7002938e+000 -7.0887162e+000 -1.0382268e+001 -1.3555828e+001 -1.6585503e+001 -1.9448797e+001 -2.2124771e+001 -2.4594196e+001 -2.6839681e+001 -2.8845789e+001 -3.0599142e+001 -3.2088498e+001 -3.3304821e+001 -3.4241328e+001 -3.4893519e+001 -3.5259186e+001 -3.5338411e+001 -3.5133540e+001 -3.4649140e+001 -3.3891942e+001 -3.2870769e+001 -3.1596441e+001 -3.0081671e+001 -2.8340951e+001 -2.6390412e+001
  6.0705228e+002  6.0456596e+002  6.0043567e+002  5.9468169e+002  5.8733225e+002  5.7842337e+002  5.6799863e+002  5.5610893e+002  5.4281218e+002  5.2817301e+002  5.1226231e+002  4.9515691e+002  4.7693905e+002  4.5769597e+002  4.3751939e+002  4.1650495e+002  3.9475171e+002  3.7236154e+002  3.4943859e+002  3.2608864e+002  3.0241855e+002  2.7853564e+002  2.5454709e+002  2.3055936e+002  2.0667757e+002  1.8300496e+002  1.5964233e+002  1.3668745e+002  1.1423461e+002  9.2374072e+001  7.1191618e+001  5.0768129e+001  3.1179164e+001  1.2494600e+001 -5.2216998e+000 -2.1912175e+001 -3.7525821e+001 -5.2018394e+001 -6.5352578e+001 -7.7498103e+001 -8.8431824e+001 -9.8137753e+001 -1.0660705e+002 -1.1383795e+002 -1.1983571e+002 -1.2461240e+002 -1.2818679e+002 -1.3058409e+002 -1.3183569e+002 -1.3197891e+002 -1.3105660e+002 -1.2911687e+002 -1.2621263e+002 -1.2240124e+002 -1.1774403e+002 -1.1230588e+002 -1.0615473e+002 -9.9361115e+001 -9.1997678e+001 -8.4138653e+001 -7.5859382e+001 -6.7235807e+001 -5.8343980e+001 -4.9259567e+001 -4.0057375e+001 -3.0810880e+001 -2.1591781e+001 -1.2469565e+001 -3.5110968e+000  5.2197650e+000  1.3662532e+001  2.1760415e+001  2.9460632e+001  3.6714669e+001  4.3478529e+001  4.9712926e+001  5.5383458e+001  6.0460737e+001  6.4920485e+001  6.8743592e+001  7.1916144e+001  7.4429402e+001  7.6279760e+001  7.7468657e+001  7.8002465e+001  7.7892335e+001  7.7154018e+001  7.5807659e+001  7.3877557e+001  7.1391905e+001  6.8382506e+001  6.4884464e+001  6.0935866e+001  5.6577436e+001  5.1852190e+001  4.6805066e+001  4.1482557e+001  3.5932335e+001  3.0202874e+001  2.4343070e+001  1.8401871e+001  1.2427906e+001  6.4691263e+000  5.7245606e-001 -5.2165412e+000 -1.0853984e+001 -1.6297975e+001 -2.1508884e+001 -2.6449606e+001 -3.1085807e+001 -3.5386128e+001 -3.9322381e+001 -4.2869709e+001 -4.6006718e+001 -4.8715586e+001 -5.0982137e+001 -5.2795895e+001 -5.4150101e+001 -5.5041706e+001 -5.5471336e+001 -5.5443229e+001 -5.4965145e+001 -5.4048250e+001 -5.2706980e+001 -5.0958878e+001 -4.8824408e+001 -4.6326758e+001 -4.3491615e+001 -4.0346929e+001 -3.6922665e+001 -3.3250538e+001 -2.9363743e+001 -2.5296672e+001 -2.1084633e+001 -1.6763561e+001 -1.2369725e+001 -7.9394464e+000 -3.5088104e+000  8.8661107e-001  5.2120300e+000  9.4337041e+000  1.3519186e+001  1.7437562e+001  2.1159668e+001  2.4658302e+001  2.7908405e+001  3.0887233e+001  3.3574506e+001  3.5952529e+001  3.8006304e+001  3.9723612e+001  4.1095071e+001  4.2114173e+001  4.2777304e+001  4.3083730e+001  4.3035572e+001  4.2637748e+001  4.1897905e+001  4.0826322e+001  3.9435796e+001  3.7741514e+001  3.5760899e+001  3.3513450e+001  3.1020558e+001  2.8305320e+001  2.5392330e+001  2.2307471e+001  1.9077694e+001  1.5730790e+001  1.2295160e+001  8.7995878e+000  5.2729989e+000  1.7442359e+000 -1.7581723e+000 -5.2062333e+000 -8.5727074e+000 -1.1831316e+001 -1.4956940e+001 -1.7925806e+001 -2.0715661e+001 -2.3305936e+001 -2.5677885e+001 -2.7814722e+001 -2.9701727e+001 -3.1326347e+001 -3.2678268e+001 -3.3749480e+001 -3.4534308e+001 -3.5029442e+001 -3.5233932e+001 -3.5149175e+001 -3.4778876e+001 -3.4129002e+001 -3.3207702e+001 -3.2025226e+001 -3.0593822e+001 -2.8927614e+001 -2.7042474e+001 -2.4955875e+001 -2.2686740e+001
  6.0521316e+002  6.0269360e+002  5.9850833e+002  5.9267822e+002  5.8523236e+002  5.7620783e+002  5.6564949e+002  5.5360975e+002  5.4014822e+002  5.2533136e+002  5.0923210e+002  4.9192942e+002  4.7350787e+002  4.5405707e+002  4.3367118e+002  4.1244837e+002  3.9049026e+002  3.6790127e+002  3.4478808e+002  3.2125897e+002  2.9742325e+002  2.7339057e+002  2.4927036e+002  2.2517118e+002  2.0120011e+002  1.7746217e+002  1.5405974e+002  1.3109199e+002  1.0865437e+002  8.6838065e+001  6.5729561e+001  4.5410164e+001  2.5955610e+001  7.4356871e+000 -1.0086097e+001 -2.6552803e+001 -4.1914308e+001 -5.6127510e+001 -6.9156485e+001 -8.0972598e+001 -9.1554565e+001 -1.0088848e+002 -1.0896778e+002 -1.1579317e+002 -1.2137252e+002 -1.2572069e+002 -1.2885933e+002 -1.3081664e+002 -1.3162708e+002 -1.3133108e+002 -1.2997463e+002 -1.2760898e+002 -1.2429015e+002 -1.2007854e+002 -1.1503846e+002 -1.0923766e+002 -1.0274681e+002 -9.5639054e+001 -8.7989425e+001 -7.9874377e+001 -7.1371251e+001 -6.2557753e+001 -5.3511450e+001 -4.4309259e+001 -3.5026961e+001 -2.5738723e+001 -1.6516639e+001 -7.4302948e+000  1.4536467e+000  1.0071831e+001  1.8364570e+001  2.6276173e+001  3.3755236e+001  4.0754908e+001  4.7233114e+001  5.3152744e+001  5.8481805e+001  6.3193536e+001  6.7266483e+001  7.0684533e+001  7.3436921e+001  7.5518185e+001  7.6928095e+001  7.7671544e+001  7.7758401e+001  7.7203335e+001  7.6025609e+001  7.4248840e+001  7.1900735e+001  6.9012804e+001  6.5620044e+001  6.1760615e+001  5.7475483e+001  5.2808064e+001  4.7803845e+001  4.2510003e+001  3.6975015e+001  3.1248267e+001  2.5379661e+001  1.9419223e+001  1.3416728e+001  7.4213128e+000  1.4811226e+000 -4.3570467e+000 -1.0048081e+001 -1.5548864e+001 -2.0818576e+001 -2.5818966e+001 -3.0514605e+001 -3.4873109e+001 -3.8865336e+001 -4.2465564e+001 -4.5651623e+001 -4.8405018e+001 -5.0711002e+001 -5.2558639e+001 -5.3940820e+001 -5.4854260e+001 -5.5299459e+001 -5.5280641e+001 -5.4805662e+001 -5.3885887e+001 -5.2536053e+001 -5.0774092e+001 -4.8620951e+001 -4.6100373e+001 -4.3238671e+001 -4.0064482e+001 -3.6608508e+001 -3.2903238e+001 -2.8982670e+001 -2.4882017e+001 -2.0637414e+001 -1.6285615e+001 -1.1863695e+001 -7.4087491e+000 -2.9576030e+000  1.4534808e+000  5.7890809e+000  1.0014887e+001  1.4097959e+001  1.8006966e+001  2.1712422e+001  2.5186887e+001  2.8405163e+001  3.1344467e+001  3.3984577e+001  3.6307959e+001  3.8299877e+001  3.9948470e+001  4.1244812e+001  4.2182945e+001  4.2759887e+001  4.2975621e+001  4.2833058e+001  4.2337972e+001  4.1498925e+001  4.0327158e+001  3.8836471e+001  3.7043079e+001  3.4965453e+001  3.2624145e+001  3.0041597e+001  2.7241937e+001  2.4250765e+001  2.1094932e+001  1.7802305e+001  1.4401532e+001  1.0921805e+001  7.3926144e+000  3.8435083e+000  3.0385512e-001 -3.1973925e+000 -6.6319269e+000 -9.9723063e+000 -1.3192167e+001 -1.6266426e+001 -1.9171466e+001 -2.1885314e+001 -2.4387800e+001 -2.6660698e+001 -2.8687857e+001 -3.0455307e+001 -3.1951347e+001 -3.3166618e+001 -3.4094156e+001 -3.4729417e+001 -3.5070295e+001 -3.5117109e+001 -3.4872577e+001 -3.4341771e+001 -3.3532048e+001 -3.2452968e+001 -3.1116196e+001 -2.9535384e+001 -2.7726041e+001 -2.5705386e+001 -2.3492195e+001 -2.1106630e+001 -1.8570061e+001
  6.0336488e+002  6.0081204e+002  5.9657172e+002  5.9066541e+002  5.8312306e+002  5.7398283e+002  5.6329092e+002  5.5110124e+002  5.3747511e+002  5.2248091e+002  5.0619362e+002  4.8869441e+002  4.7007017e+002  4.5041292e+002  4.2981933e+002  4.0839013e+002  3.8622950e+002  3.6344446e+002  3.4014424e+002  3.1643966e+002  2.9244245e+002  2.6826464e+002  2.4401790e+002  2.1981287e+002  1.9575859e+002  1.7196184e+002  1.4852657e+002  1.2555330e+002  1.0313859e+002  8.1374537e+001  6.0348234e+001  4.0141367e+001  2.0829775e+001  2.4830812e+000 -1.4835641e+001 -3.1070160e+001 -4.6171328e+001 -6.0097277e+001 -7.2813572e+001 -8.4293306e+001 -9.4517161e+001 -1.0347340e+002 -1.1115785e+002 -1.1757376e+002 -1.2273172e+002 -1.2664944e+002 -1.2935155e+002 -1.3086929e+002 -1.3124028e+002 -1.3050807e+002 -1.2872188e+002 -1.2593609e+002 -1.2220986e+002 -1.1760665e+002 -1.1219373e+002 -1.0604171e+002 -9.9223957e+001 -9.1816146e+001 -8.3895667e+001 -7.5541111e+001 -6.6831725e+001 -5.7846878e+001 -4.8665534e+001 -3.9365734e+001 -3.0024093e+001 -2.0715318e+001 -1.1511740e+001 -2.4828759e+000  6.3049879e+000  1.4789179e+001  2.2910996e+001  3.0616026e+001  3.7854436e+001  4.4581217e+001  5.0756401e+001  5.6345231e+001  6.1318296e+001  6.5651622e+001  6.9326732e+001  7.2330655e+001  7.4655900e+001  7.6300399e+001  7.7267395e+001  7.7565315e+001  7.7207589e+001  7.6212448e+001  7.4602687e+001  7.2405398e+001  6.9651675e+001  6.6376302e+001  6.2617411e+001  5.8416126e+001  5.3816190e+001  4.8863576e+001  4.3606096e+001  3.8092996e+001  3.2374549e+001  2.6501646e+001  2.0525396e+001  1.4496722e+001  8.4659715e+000  2.4825338e+000 -3.4055238e+000 -9.1518092e+000 -1.4711936e+001 -2.0043837e+001 -2.5108051e+001 -2.9867986e+001 -3.4290158e+001 -3.8344402e+001 -4.2004049e+001 -4.5246080e+001 -4.8051246e+001 -5.0404156e+001 -5.2293335e+001 -5.3711249e+001 -5.4654306e+001 -5.5122814e+001 -5.5120917e+001 -5.4656506e+001 -5.3741091e+001 -5.2389652e+001 -5.0620471e+001 -4.8454929e+001 -4.5917290e+001 -4.3034462e+001 -3.9835744e+001 -3.6352548e+001 -3.2618125e+001 -2.8667263e+001 -2.4535989e+001 -2.0261260e+001 -1.5880650e+001 -1.1432043e+001 -6.9533205e+000 -2.4820549e+000  1.9447865e+000  6.2911333e+000  1.0522090e+001  1.4604203e+001  1.8505709e+001  2.2196772e+001  2.5649695e+001  2.8839121e+001  3.1742202e+001  3.4338751e+001  3.6611375e+001  3.8545576e+001  4.0129831e+001  4.1355647e+001  4.2217594e+001  4.2713304e+001  4.2843456e+001  4.2611731e+001  4.2024742e+001  4.1091945e+001  3.9825524e+001  3.8240264e+001  3.6353390e+001  3.4184403e+001  3.1754887e+001  2.9088314e+001  2.6209825e+001  2.3146004e+001  1.9924646e+001  1.6574512e+001  1.3125087e+001  9.6063220e+000  6.0483919e+000  2.4814393e+000 -1.0646696e+000 -4.5605879e+000 -7.9777223e+000 -1.1288460e+001 -1.4466383e+001 -1.7486475e+001 -2.0325306e+001 -2.2961214e+001 -2.5374459e+001 -2.7547363e+001 -2.9464440e+001 -3.1112492e+001 -3.2480697e+001 -3.3560672e+001 -3.4346516e+001 -3.4834833e+001 -3.5024731e+001 -3.4917806e+001 -3.4518101e+001 -3.3832049e+001 -3.2868393e+001 -3.1638091e+001 -3.0154204e+001 -2.8431765e+001 -2.6487636e+001 -2.4340350e+001 -2.2009942e+001 -1.9517765e+001 -1.6886306e+001 -1.4138985e+001
  6.0150758e+002  5.9892142e+002  5.9462599e+002  5.8864342e+002  5.8100452e+002  5.7174858e+002  5.6092312e+002  5.4858361e+002  5.3479312e+002  5.1962196e+002  5.0314720e+002  4.8545226e+002  4.6662636e+002  4.4676400e+002  4.2596438e+002  4.0433080e+002  3.8197007e+002  3.5899180e+002  3.3550783e+002  3.1163151e+002  2.8747703e+002  2.6315878e+002  2.3879068e+002  2.1448546e+002  1.9035409e+002  1.6650509e+002  1.4304396e+002  1.2007252e+002  9.7688434e+001  7.5984604e+001  5.5048713e+001  3.4962748e+001  1.5802583e+001 -2.3624018e+000 -1.9469654e+001 -3.5463736e+001 -5.0296565e+001 -6.3927604e+001 -7.6324002e+001 -8.7460685e+001 -9.7320391e+001 -1.0589366e+002 -1.1317878e+002 -1.1918166e+002 -1.2391569e+002 -1.2740151e+002 -1.2966680e+002 -1.3074593e+002 -1.3067969e+002 -1.2951487e+002 -1.2730387e+002 -1.2410430e+002 -1.1997843e+002 -1.1499279e+002 -1.0921762e+002 -1.0272631e+002 -9.5594939e+001 -8.7901633e+001 -7.9726070e+001 -7.1148894e+001 -6.2251163e+001 -5.3113796e+001 -4.3817034e+001 -3.4439903e+001 -2.5059710e+001 -1.5751543e+001 -6.5878076e+000  2.3622211e+000  1.1032811e+001  1.9362154e+001  2.7292719e+001  3.4771563e+001  4.1750605e+001  4.8186866e+001  5.4042663e+001  5.9285766e+001  6.3889513e+001  6.7832877e+001  7.1100503e+001  7.3682694e+001  7.5575358e+001  7.6779918e+001  7.7303184e+001  7.7157180e+001  7.6358949e+001  7.4930313e+001  7.2897605e+001  7.0291377e+001  6.7146079e+001  6.3499708e+001  5.9393448e+001  5.4871287e+001  4.9979617e+001  4.4766826e+001  3.9282884e+001  3.3578920e+001  2.7706797e+001  2.1718696e+001  1.5666696e+001  9.6023668e+000  3.5763707e+000 -2.3619199e+000 -8.1647912e+000 -1.3786535e+001 -1.9183779e+001 -2.4315784e+001 -2.9144728e+001 -3.3635955e+001 -3.7758195e+001 -4.1483757e+001 -4.4788690e+001 -4.7652911e+001 -5.0060301e+001 -5.1998767e+001 -5.3460276e+001 -5.4440849e+001 -5.4940530e+001 -5.4963315e+001 -5.4517064e+001 -5.3613370e+001 -5.2267406e+001 -5.0497748e+001 -4.8326169e+001 -4.5777414e+001 -4.2878953e+001 -3.9660712e+001 -3.6154798e+001 -3.2395202e+001 -2.8417489e+001 -2.4258492e+001 -1.9955987e+001 -1.5548371e+001 -1.1074341e+001 -6.5725716e+000 -2.0813964e+000  2.3614983e+000  6.7193750e+000  1.0956734e+001  1.5039585e+001  1.8935709e+001  2.2614897e+001  2.6049172e+001  2.9212986e+001  3.2083403e+001  3.4640249e+001  3.6866240e+001  3.8747093e+001  4.0271597e+001  4.1431670e+001  4.2222383e+001  4.2641961e+001  4.2691756e+001  4.2376196e+001  4.1702711e+001  4.0681632e+001  3.9326068e+001  3.7651765e+001  3.5676940e+001  3.3422102e+001  3.0909852e+001  2.8164670e+001  2.5212688e+001  2.2081455e+001  1.8799690e+001  1.5397025e+001  1.1903757e+001  8.3505779e+000  4.7683200e+000  1.1876958e+000 -2.3609562e+000 -5.8479206e+000 -9.2443454e+000 -1.2522473e+001 -1.5655861e+001 -1.8619584e+001 -2.1390430e+001 -2.3947072e+001 -2.6270225e+001 -2.8342788e+001 -3.0149959e+001 -3.1679337e+001 -3.2920997e+001 -3.3867549e+001 -3.4514171e+001 -3.4858622e+001 -3.4901235e+001 -3.4644884e+001 -3.4094936e+001 -3.3259180e+001 -3.2147733e+001 -3.0772937e+001 -2.9149225e+001 -2.7292986e+001 -2.5222404e+001 -2.2957285e+001 -2.0518879e+001 -1.7929684e+001 -1.5213245e+001 -1.2393947e+001 -9.4968004e+000
  5.9964159e+002  5.9702208e+002  5.9267149e+002  5.8661261e+002  5.7887714e+002  5.6950549e+002  5.5854655e+002  5.4605738e+002  5.3210281e+002  5.1675512e+002  5.0009351e+002  4.8220368e+002  4.6317723e+002  4.4311115e+002  4.2210723e+002  4.0027138e+002  3.7771303e+002  3.5454446e+002  3.3088009e+002  3.0683583e+002  2.8252836e+002  2.5807444e+002  2.3359021e+002  2.0919050e+002  1.8498821e+002  1.6109356e+002  1.3761356e+002  1.1465132e+002  9.2305529e+001  7.0669873e+001  4.9832547e+001  2.9875777e+001  1.0875396e+001 -7.0995381e+000 -2.3987077e+001 -3.9732669e+001 -5.4289388e+001 -6.7618125e+001 -7.9687712e+001 -9.0475000e+001 -9.9964887e+001 -1.0815029e+002 -1.1503204e+002 -1.2061881e+002 -1.2492686e+002 -1.2797985e+002 -1.2980858e+002 -1.3045060e+002 -1.2994995e+002 -1.2835667e+002 -1.2572642e+002 -1.2212000e+002 -1.1760284e+002 -1.1224453e+002 -1.0611823e+002 -9.9300139e+001 -9.1868920e+001 -8.3905139e+001 -7.5490670e+001 -6.6708120e+001 -5.7640255e+001 -4.8369426e+001 -3.8977017e+001 -2.9542904e+001 -2.0144928e+001 -1.0858402e+001 -1.7556326e+000  7.0945216e+000  1.5627064e+001  2.3781237e+001  3.1500867e+001  3.8734666e+001  4.5436492e+001  5.1565578e+001  5.7086705e+001  6.1970341e+001  6.6192731e+001  6.9735949e+001  7.2587901e+001  7.4742287e+001  7.6198524e+001  7.6961622e+001  7.7042027e+001  7.6455421e+001  7.5222492e+001  7.3368666e+001  7.0923809e+001  6.7921903e+001  6.4400696e+001  6.0401327e+001  5.5967935e+001  5.1147248e+001  4.5988168e+001  4.0541336e+001  3.4858697e+001  2.8993061e+001  2.2997667e+001  1.6925751e+001  1.0830114e+001  4.7627145e+000 -1.2257380e+000 -7.0861656e+000 -1.2771488e+001 -1.8236968e+001 -2.3440525e+001 -2.8343037e+001 -3.2908596e+001 -3.7104751e+001 -4.0902706e+001 -4.4277492e+001 -4.7208108e+001 -4.9677621e+001 -5.1673238e+001 -5.3186340e+001 -5.4212483e+001 -5.4751368e+001 -5.4806772e+001 -5.4386453e+001 -5.3502022e+001 -5.2168784e+001 -5.0405556e+001 -4.8234454e+001 -4.5680661e+001 -4.2772169e+001 -3.9539506e+001 -3.6015443e+001 -3.2234691e+001 -2.8233582e+001 -2.4049744e+001 -1.9721769e+001 -1.5288877e+001 -1.0790585e+001 -6.2663688e+000 -1.7553381e+000  2.7040852e+000  7.0744771e+000  1.1319710e+001  1.5405235e+001  1.9298349e+001  2.2968444e+001  2.6387231e+001  2.9528947e+001  3.2370535e+001  3.4891801e+001  3.7075548e+001  3.8907673e+001  4.0377251e+001  4.1476581e+001  4.2201210e+001  4.2549927e+001  4.2524732e+001  4.2130779e+001  4.1376288e+001  4.0272442e+001  3.8833252e+001  3.7075406e+001  3.5018092e+001  3.2682806e+001  3.0093143e+001  2.7274574e+001  2.4254203e+001  2.1060521e+001  1.7723151e+001  1.4272579e+001  1.0739889e+001  7.1564940e+000  3.5538625e+000 -3.6745499e-002 -3.5845419e+000 -7.0594660e+000 -1.0432430e+001 -1.3675557e+001 -1.6762399e+001 -1.9668151e+001 -2.2369837e+001 -2.4846489e+001 -2.7079302e+001 -2.9051766e+001 -3.0749787e+001 -3.2161775e+001 -3.3278719e+001 -3.4094234e+001 -3.4604585e+001 -3.4808695e+001 -3.4708122e+001 -3.4307019e+001 -3.3612071e+001 -3.2632412e+001 -3.1379523e+001 -2.9867104e+001 -2.8110943e+001 -2.6128751e+001 -2.3939998e+001 -2.1565726e+001 -1.9028355e+001 -1.6351474e+001 -1.3559633e+001 -1.0678121e+001 -7.7327450e+000 -4.7495998e+000
  5.9776659e+002  5.9511370e+002  5.9070791e+002  5.8457266e+002  5.7674057e+002  5.6725321e+002  5.5616086e+002  5.4352216e+002  5.2940378e+002  5.1387998e+002  4.9703214e+002  4.7894824e+002  4.5972234e+002  4.3945396e+002  4.1824747e+002  3.9621144e+002  3.7345798e+002  3.5010201e+002  3.2626061e+002  3.0205225e+002  2.7759609e+002  2.5301127e+002  2.2841617e+002  2.0392771e+002  1.7966067e+002  1.5572698e+002  1.3223512e+002  1.0928944e+002  8.6989621e+001  6.5430071e+001  4.4699436e+001  2.4880111e+001  6.0478131e+000 -1.1728804e+001 -2.8388484e+001 -4.3877649e+001 -5.8150629e+001 -7.1169837e+001 -8.2905885e+001 -9.3337654e+001 -1.0245230e+002 -1.1024519e+002 -1.1671984e+002 -1.2188773e+002 -1.2576810e+002 -1.2838771e+002 -1.2978051e+002 -1.2998735e+002 -1.2905552e+002 -1.2703838e+002 -1.2399485e+002 -1.1998897e+002 -1.1508932e+002 -1.0936853e+002 -1.0290266e+002 -9.5770650e+001 -8.8053743e+001 -7.9834844e+001 -7.1197946e+001 -6.2227524e+001 -5.3007936e+001 -4.3622843e+001 -3.4154639e+001 -2.4683896e+001 -1.5288836e+001 -6.0448271e+000  2.9760944e+000  1.1705667e+001  2.0079815e+001  2.8039019e+001  3.5528650e+001  4.2499263e+001  4.8906844e+001  5.4713015e+001  5.9885196e+001  6.4396719e+001  6.8226896e+001  7.1361045e+001  7.3790464e+001  7.5512369e+001  7.6529783e+001  7.6851387e+001  7.6491325e+001  7.5468980e+001  7.3808708e+001  7.1539536e+001  6.8694843e+001  6.5311993e+001  6.1431966e+001  5.7098949e+001  5.2359921e+001  4.7264219e+001  4.1863096e+001  3.6209265e+001  3.0356451e+001  2.4358934e+001  1.8271095e+001  1.2146978e+001  6.0398524e+000  1.7959628e-003 -5.9167108e+000 -1.1667166e+001 -1.7203410e+001 -2.2481958e+001 -2.7462313e+001 -3.2107242e+001 -3.6383029e+001 -4.0259688e+001 -4.3711149e+001 -4.6715402e+001 -4.9254614e+001 -5.1315200e+001 -5.2887873e+001 -5.3967639e+001 -5.4553774e+001 -5.4649757e+001 -5.4263173e+001 -5.3405582e+001 -5.2092359e+001 -5.0342504e+001 -4.8178424e+001 -4.5625693e+001 -4.2712788e+001 -3.9470803e+001 -3.5933150e+001 -3.2135237e+001 -2.8114147e+001 -2.3908295e+001 -1.9557084e+001 -1.5100561e+001 -1.0579067e+001 -6.0328919e+000 -1.5019349e+000  2.9746277e+000  7.3586635e+000  1.1613393e+001  1.5703681e+001  1.9596314e+001  2.3260251e+001  2.6666863e+001  2.9790138e+001  3.2606867e+001  3.5096805e+001  3.7242805e+001  3.9030917e+001  4.0450468e+001  4.1494109e+001  4.2157832e+001  4.2440964e+001  4.2346126e+001  4.1879168e+001  4.1049080e+001  3.9867871e+001  3.8350433e+001  3.6514372e+001  3.4379825e+001  3.1969257e+001  2.9307240e+001  2.6420211e+001  2.3336230e+001  2.0084712e+001  1.6696165e+001  1.3201909e+001  9.6338005e+000  6.0239498e+000  2.4044448e+000 -1.1929271e+000 -4.7369476e+000 -8.1972306e+000 -1.1544474e+001 -1.4750698e+001 -1.7789474e+001 -2.0636133e+001 -2.3267958e+001 -2.5664358e+001 -2.7807024e+001 -2.9680057e+001 -3.1270084e+001 -3.2566342e+001 -3.3560744e+001 -3.4247918e+001 -3.4625226e+001 -3.4692756e+001 -3.4453291e+001 -3.3912261e+001 -3.3077660e+001 -3.1959958e+001 -3.0571978e+001 -2.8928764e+001 -2.7047426e+001 -2.4946971e+001 -2.2648120e+001 -2.0173108e+001 -1.7545477e+001 -1.4789861e+001 -1.1931758e+001 -8.9973028e+000 -6.0130314e+000 -3.0056492e+000 -1.7959628e-003
  5.9588291e+002  5.9319660e+002  5.8873557e+002  5.8252393e+002  5.7459521e+002  5.6499217e+002  5.5376648e+002  5.4097845e+002  5.2669657e+002  5.1099714e+002  4.9396373e+002  4.7568667e+002  4.5626249e+002  4.3579326e+002  4.1438601e+002  3.9215197e+002  3.6920597e+002  3.4566561e+002  3.2165061e+002  2.9728205e+002  2.7268158e+002  2.4797070e+002  2.2327005e+002  1.9869861e+002  1.7437304e+002  1.5040694e+002  1.2691024e+002  1.0398849e+002  8.1742292e+001  6.0266736e+001  3.9650851e+001  1.9977129e+001  1.3210942e+000 -1.6249088e+001 -3.2672940e+001 -4.7897953e+001 -6.1879805e+001 -7.4582530e+001 -8.5978623e+001 -9.6049089e+001 -1.0478344e+002 -1.1217960e+002 -1.1824385e+002 -1.2299056e+002 -1.2644205e+002 -1.2862822e+002 -1.2958630e+002 -1.2936042e+002 -1.2800122e+002 -1.2556538e+002 -1.2211514e+002 -1.1771776e+002 -1.1244497e+002 -1.0637241e+002 -9.9579042e+001 -9.2146495e+001 -8.4158502e+001 -7.5700248e+001 -6.6857752e+001 -5.7717249e+001 -4.8364574e+001 -3.8884565e+001 -2.9360483e+001 -1.9873443e+001 -1.0501886e+001 -1.3210624e+000  7.5974398e+000  1.6186140e+001  2.4382070e+001  3.2127137e+001  3.9368447e+001  4.6058585e+001  5.2155846e+001  5.7624422e+001  6.2434542e+001  6.6562563e+001  6.9991014e+001  7.2708592e+001  7.4710112e+001  7.5996411e+001  7.6574209e+001  7.6455923e+001  7.5659449e+001  7.4207898e+001  7.2129297e+001  6.9456264e+001  6.6225645e+001  6.2478129e+001  5.8257840e+001  5.3611906e+001  4.8590015e+001  4.3243960e+001  3.7627168e+001  3.1794237e+001  2.5800459e+001  1.9701351e+001  1.3552197e+001  7.4075933e+000  1.3210094e+000 -4.6556344e+000 -1.0472368e+001 -1.6081553e+001 -2.1438234e+001 -2.6500469e+001 -3.1229622e+001 -3.5590628e+001 -3.9552227e+001 -4.3087153e+001 -4.6172298e+001 -4.8788835e+001 -5.0922299e+001 -5.2562638e+001 -5.3704222e+001 -5.4345817e+001 -5.4490520e+001 -5.4145665e+001 -5.3322688e+001 -5.2036965e+001 -5.0307617e+001 -4.8157287e+001 -4.5611890e+001 -4.2700346e+001 -3.9454278e+001 -3.5907706e+001 -3.2096717e+001 -2.8059126e+001 -2.3834124e+001 -1.9461922e+001 -1.4983394e+001 -1.0439712e+001 -5.8719906e+000 -1.3209351e+000  3.1735037e+000  7.5724618e+000  1.1838481e+001  1.5935811e+001  1.9830694e+001  2.3491627e+001  2.6889603e+001  2.9998325e+001  3.2794399e+001  3.5257492e+001  3.7370470e+001  3.9119500e+001  4.0494128e+001  4.1487323e+001  4.2095490e+001  4.2318461e+001  4.2159447e+001  4.1624968e+001  4.0724755e+001  3.9471618e+001  3.7881303e+001  3.5972314e+001  3.3765714e+001  3.1284917e+001  2.8555447e+001  2.5604695e+001  2.2461653e+001  1.9156646e+001  1.5721047e+001  1.2186993e+001  8.5870958e+000  4.9541484e+000  1.3208397e+000 -2.2805314e+000 -5.8183337e+000 -9.2618721e+000 -1.2581646e+001 -1.5749591e+001 -1.8739314e+001 -2.1526296e+001 -2.4088096e+001 -2.6404513e+001 -2.8457749e+001 -3.0232530e+001 -3.1716212e+001 -3.2898871e+001 -3.3773349e+001 -3.4335294e+001 -3.4583166e+001 -3.4518217e+001 -3.4144455e+001 -3.3468575e+001 -3.2499873e+001 -3.1250136e+001 -2.9733514e+001 -2.7966368e+001 -2.5967106e+001 -2.3755995e+001 -2.1354969e+001 -1.8787416e+001 -1.6077955e+001 -1.3252212e+001 -1.0336579e+001 -7.3579760e+000 -4.3436081e+000 -1.3207231e+000  1.6836292e+000  4.6428339e+000
  5.9399069e+002  5.9127095e+002  5.8675465e+002  5.8046659e+002  5.7244124e+002  5.6272255e+002  5.5136366e+002  5.3842650e+002  5.2398146e+002  5.0810690e+002  4.9088862e+002  4.7241934e+002  4.5279808e+002  4.3212952e+002  4.1052336e+002  3.8809355e+002  3.6495762e+002  3.4123592e+002  3.1705083e+002  2.9252602e+002  2.6778565e+002  2.4295362e+002  2.1815278e+002  1.9350417e+002  1.6912632e+002  1.4513447e+002  1.2163995e+002  9.8749474e+001  7.6564532e+001  5.5180817e+001  3.4687678e+001  1.5167633e+001 -3.3040679e+000 -2.0659831e+001 -3.6840049e+001 -5.1793373e+001 -6.5476929e+001 -7.7856471e+001 -8.8906474e+001 -9.8610167e+001 -1.0695951e+002 -1.1395510e+002 -1.1960604e+002 -1.2392971e+002 -1.2695156e+002 -1.2870473e+002 -1.2922975e+002 -1.2857413e+002 -1.2679188e+002 -1.2394304e+002 -1.2009317e+002 -1.1531276e+002 -1.0967669e+002 -1.0326359e+002 -9.6155252e+001 -8.8435964e+001 -8.0191881e+001 -7.1510380e+001 -6.2479407e+001 -5.3186847e+001 -4.3719886e+001 -3.4164402e+001 -2.4604372e+001 -1.5121298e+001 -5.7936674e+000  3.3035592e+000  1.2099426e+001  2.0527419e+001  2.8525867e+001  3.6038293e+001  4.3013729e+001  4.9406974e+001  5.5178813e+001  6.0296185e+001  6.4732291e+001  6.8466671e+001  7.1485211e+001  7.3780118e+001  7.5349835e+001  7.6198917e+001  7.6337855e+001  7.5782864e+001  7.4555624e+001  7.2682987e+001  7.0196647e+001  6.7132776e+001  6.3531636e+001  5.9437158e+001  5.4896509e+001  4.9959634e+001  4.4678782e+001  3.9108032e+001  3.3302801e+001  2.7319359e+001  2.1214340e+001  1.5044261e+001  8.8650530e+000  2.7315976e+000 -3.3027116e+000 -9.1863924e+000 -1.4870273e+001 -2.0307865e+001 -2.5455709e+001 -3.0273686e+001 -3.4725300e+001 -3.8777924e+001 -4.2403007e+001 -4.5576247e+001 -4.8277727e+001 -5.0492003e+001 -5.2208167e+001 -5.3419856e+001 -5.4125235e+001 -5.4326933e+001 -5.4031950e+001 -5.3251519e+001 -5.2000945e+001 -5.0299403e+001 -4.8169711e+001 -4.5638075e+001 -4.2733806e+001 -3.9489020e+001 -3.5938313e+001 -3.2118424e+001 -2.8067881e+001 -2.3826640e+001 -1.9435715e+001 -1.4936806e+001 -1.0371923e+001 -5.7830191e+000 -1.2116209e+000  3.3015252e+000  7.7167979e+000  1.1996032e+001  1.6102829e+001  2.0002855e+001  2.3664106e+001  2.7057162e+001  3.0155402e+001  3.2935206e+001  3.5376114e+001  3.7460967e+001  3.9176010e+001  4.0510970e+001  4.1459094e+001  4.2017169e+001  4.2185495e+001  4.1967842e+001  4.1371368e+001  4.0406514e+001  3.9086866e+001  3.7428998e+001  3.5452285e+001  3.3178696e+001  3.0632570e+001  2.7840366e+001  2.4830406e+001  2.1632602e+001  1.8278166e+001  1.4799324e+001  1.1229014e+001  7.6005873e+000  3.9475053e+000  3.0304410e-001 -3.3000001e+000 -6.8295964e+000 -1.0254754e+001 -1.3545788e+001 -1.6674562e+001 -1.9614727e+001 -2.2341933e+001 -2.4834020e+001 -2.7071193e+001 -2.9036171e+001 -3.0714312e+001 -3.2093715e+001 -3.3165292e+001 -3.3922824e+001 -3.4362978e+001 -3.4485310e+001 -3.4292235e+001 -3.3788975e+001 -3.2983483e+001 -3.1886341e+001 -3.0510638e+001 -2.8871828e+001 -2.6987565e+001 -2.4877523e+001 -2.2563198e+001 -2.0067699e+001 -1.7415522e+001 -1.4632320e+001 -1.1744658e+001 -8.7797676e+000 -5.7652981e+000 -2.7290619e+000  3.0121407e-001  3.2981368e+000  6.2348886e+000  9.0854624e+000
  5.9209031e+002  5.8933712e+002  5.8476554e+002  5.7840105e+002  5.7027910e+002  5.6044486e+002  5.4895289e+002  5.3586687e+002  5.2125906e+002  5.0520992e+002  4.8780754e+002  4.6914704e+002  4.4932998e+002  4.2846368e+002  4.0666053e+002  3.8403725e+002  3.6071410e+002  3.3681418e+002  3.1246256e+002  2.8778553e+002  2.6290976e+002  2.3796153e+002  2.1306591e+002  1.8834599e+002  1.6392213e+002  1.3991121e+002  1.1642590e+002  9.3574035e+001  7.1457939e+001  5.0173850e+001  2.9811367e+001  1.0452962e+001 -7.8264734e+000 -2.4960003e+001 -4.0888980e+001 -5.5563313e+001 -6.8941672e+001 -8.0991629e+001 -9.1689738e+001 -1.0102155e+002 -1.0898158e+002 -1.1557318e+002 -1.2080836e+002 -1.2470761e+002 -1.2729957e+002 -1.2862069e+002 -1.2871489e+002 -1.2763306e+002 -1.2543264e+002 -1.2217706e+002 -1.1793519e+002 -1.1278077e+002 -1.0679181e+002 -1.0004989e+002 -9.2639599e+001 -8.4647806e+001 -7.6163021e+001 -6.7274719e+001 -5.8072671e+001 -4.8646290e+001 -3.9083981e+001 -2.9472519e+001 -1.9896442e+001 -1.0437473e+001 -1.1739759e+000  7.8195618e+000  1.6473000e+001  2.4720981e+001  3.2503319e+001  3.9765346e+001  4.6458203e+001  5.2539091e+001  5.7971465e+001  6.2725175e+001  6.6776559e+001  7.0108484e+001  7.2710331e+001  7.4577934e+001  7.5713468e+001  7.6125288e+001  7.5827722e+001  7.4840823e+001  7.3190078e+001  7.0906080e+001  6.8024161e+001  6.4584002e+001  6.0629206e+001  5.6206853e+001  5.1367034e+001  4.6162366e+001  4.0647499e+001  3.4878612e+001  2.8912906e+001  2.2808104e+001  1.6621944e+001  1.0411690e+001  4.2336532e+000 -1.8572722e+000 -7.8080506e+000 -1.3567925e+001 -1.9088812e+001 -2.4325663e+001 -2.9236797e+001 -3.3784202e+001 -3.7933792e+001 -4.1655635e+001 -4.4924139e+001 -4.7718193e+001 -5.0021277e+001 -5.1821523e+001 -5.3111739e+001 -5.3889391e+001 -5.4156549e+001 -5.3919787e+001 -5.3190055e+001 -5.1982506e+001 -5.0316300e+001 -4.8214362e+001 -4.5703131e+001 -4.2812261e+001 -3.9574315e+001 -3.6024430e+001 -3.2199966e+001 -2.8140146e+001 -2.3885675e+001 -1.9478365e+001 -1.4960741e+001 -1.0375658e+001 -5.7659172e+000 -1.1738855e+000  3.3588726e+000  7.7919520e+000  1.2086449e+001  1.6205285e+001  2.0113510e+001  2.3778583e+001  2.7170627e+001  3.0262658e+001  3.3030784e+001  3.5454377e+001  3.7516209e+001  3.9202561e+001  4.0503297e+001  4.1411907e+001  4.1925513e+001  4.2044852e+001  4.1774213e+001  4.1121361e+001  4.0097415e+001  3.8716704e+001  3.6996605e+001  3.4957337e+001  3.2621751e+001  3.0015089e+001  2.7164725e+001  2.4099893e+001  2.0851406e+001  1.7451349e+001  1.3932786e+001  1.0329441e+001  6.6753918e+000  3.0047572e+000 -6.4861149e-001 -4.2514316e+000 -7.7712830e+000 -1.1176890e+001 -1.4438389e+001 -1.7527585e+001 -2.0418182e+001 -2.3086002e+001 -2.5509177e+001 -2.7668323e+001 -2.9546681e+001 -3.1130248e+001 -3.2407863e+001 -3.3371282e+001 -3.4015218e+001 -3.4337359e+001 -3.4338350e+001 -3.4021761e+001 -3.3394020e+001 -3.2464322e+001 -3.1244519e+001 -2.9748983e+001 -2.7994449e+001 -2.5999834e+001 -2.3786050e+001 -2.1375785e+001 -1.8793284e+001 -1.6064112e+001 -1.3214905e+001 -1.0273121e+001 -7.2667770e+000 -4.2241944e+000 -1.1737347e+000  1.8564578e+000  4.8387097e+000  7.7460655e+000  1.0552526e+001  1.3233275e+001
  5.9018139e+002  5.8739473e+002  5.8276784e+002  5.7632692e+002  5.6810838e+002  5.5815863e+002  5.4653374e+002  5.3329909e+002  5.1852888e+002  5.0230572e+002  4.8471997e+002  4.6586923e+002  4.4585763e+002  4.2479517e+002  4.0279696e+002  3.7998250e+002  3.5647484e+002  3.3239983e+002  3.0788526e+002  2.8306004e+002  2.5805337e+002  2.3299390e+002  2.0800892e+002  1.8322357e+002  1.5875999e+002  1.3473667e+002  1.1126760e+002  8.8461674e+001  6.6422000e+001  4.5245297e+001  2.5021347e+001  5.8324918e+000 -1.2246812e+001 -2.9150378e+001 -4.4820612e+001 -5.9208777e+001 -7.2275182e+001 -8.3989320e+001 -9.4329927e+001 -1.0328498e+002 -1.1085163e+002 -1.1703607e+002 -1.2185334e+002 -1.2532710e+002 -1.2748925e+002 -1.2837963e+002 -1.2804559e+002 -1.2654147e+002 -1.2392814e+002 -1.2027246e+002 -1.1564662e+002 -1.1012761e+002 -1.0379650e+002 -9.6737846e+001 -8.9038942e+001 -8.0789184e+001 -7.2079352e+001 -6.3000921e+001 -5.3645375e+001 -4.4103529e+001 -3.4464872e+001 -2.4816923e+001 -1.5244622e+001 -5.8297435e+000  3.3496516e+000  1.2219730e+001  2.0711357e+001  2.8760521e+001  3.6308716e+001  4.3303268e+001  4.9697620e+001  5.5451556e+001  6.0531372e+001  6.4909999e+001  6.8567065e+001  7.1488906e+001  7.3668525e+001  7.5105495e+001  7.5805813e+001  7.5781707e+001  7.5051395e+001  7.3638799e+001  7.1573219e+001  6.8888972e+001  6.5624992e+001  6.1824402e+001  5.7534061e+001  5.2804084e+001  4.7687352e+001  4.2238999e+001  3.6515893e+001  3.0576118e+001  2.4478441e+001  1.8281802e+001  1.2044794e+001  5.8251648e+000 -3.2066715e-001 -6.3380766e+000 -1.2174674e+001 -1.7780719e+001 -2.3109505e+001 -2.8117713e+001 -3.2765725e+001 -3.7017908e+001 -4.0842851e+001 -4.4213570e+001 -4.7107660e+001 -4.9507419e+001 -5.1399917e+001 -5.2777029e+001 -5.3635424e+001 -5.3976512e+001 -5.3806353e+001 -5.3135521e+001 -5.1978940e+001 -5.0355674e+001 -4.8288693e+001 -4.5804600e+001 -4.2933340e+001 -3.9707878e+001 -3.6163850e+001 -3.2339211e+001 -2.8273853e+001 -2.4009217e+001 -1.9587900e+001 -1.5053255e+001 -1.0448987e+001 -5.8187581e+000 -1.2057926e+000  3.3475034e+000  7.7999130e+000  1.2111762e+001  1.6245255e+001  2.0164789e+001  2.3837242e+001  2.7232240e+001  3.0322387e+001  3.3083479e+001  3.5494670e+001  3.7538619e+001  3.9201599e+001  4.0473567e+001  4.1348211e+001  4.1822951e+001  4.1898916e+001  4.1580882e+001  4.0877182e+001  3.9799581e+001  3.8363123e+001  3.6585955e+001  3.4489119e+001  3.2096320e+001  2.9433683e+001  2.6529477e+001  2.3413833e+001  2.0118444e+001  1.6676258e+001  1.3121161e+001  9.4876522e+000  5.8105271e+000  2.1245503e+000 -1.5358597e+000 -5.1369420e+000 -8.6458943e+000 -1.2031162e+001 -1.5262713e+001 -1.8312294e+001 -2.1153669e+001 -2.3762839e+001 -2.6118230e+001 -2.8200871e+001 -2.9994531e+001 -3.1485843e+001 -3.2664389e+001 -3.3522765e+001 -3.4056618e+001 -3.4264645e+001 -3.4148578e+001 -3.3713131e+001 -3.2965925e+001 -3.1917385e+001 -3.0580615e+001 -2.8971248e+001 -2.7107274e+001 -2.5008850e+001 -2.2698091e+001 -2.0198846e+001 -1.7536457e+001 -1.4737514e+001 -1.1829594e+001 -8.8409967e+000 -5.8004766e+000 -2.7369721e+000  3.2066296e-001  3.3439250e+000  6.3049206e+000  9.1766177e+000  1.1933087e+001  1.4549731e+001  1.7003496e+001
  5.8826454e+002  5.8544441e+002  5.8076222e+002  5.7424488e+002  5.6592981e+002  5.5586466e+002  5.4410703e+002  5.3072405e+002  5.1579189e+002  4.9939531e+002  4.8162703e+002  4.6258713e+002  4.4238235e+002  4.2112539e+002  3.9893414e+002  3.7593089e+002  3.5224152e+002  3.2799465e+002  3.0332079e+002  2.7835151e+002  2.5321851e+002  2.2805284e+002  2.0298399e+002  1.7813911e+002  1.5364214e+002  1.2961310e+002  1.0616729e+002  8.3414604e+001  6.1458873e+001  4.0397234e+001  2.0319578e+001  1.3080403e+000 -1.6563444e+001 -3.3229527e+001 -4.8633761e+001 -6.2728858e+001 -7.5476871e+001 -8.6849311e+001 -9.6827193e+001 -1.0540101e+002 -1.1257067e+002 -1.1834528e+002 -1.2274301e+002 -1.2579073e+002 -1.2752372e+002 -1.2798526e+002 -1.2722614e+002 -1.2530423e+002 -1.2228387e+002 -1.1823532e+002 -1.1323413e+002 -1.0736048e+002 -1.0069854e+002 -9.3335720e+001 -8.5362012e+001 -7.6869246e+001 -6.7950383e+001 -5.8698793e+001 -4.9207554e+001 -3.9568753e+001 -2.9872814e+001 -2.0207848e+001 -1.0659029e+001 -1.3080087e+000  7.7676358e+000  1.6494913e+001  2.4805883e+001  3.2638072e+001  3.9934844e+001  4.6645712e+001  5.2726604e+001  5.8140063e+001  6.2855400e+001  6.6848783e+001  7.0103279e+001  7.2608827e+001  7.4362166e+001  7.5366706e+001  7.5632349e+001  7.5175255e+001  7.4017569e+001  7.2187095e+001  6.9716942e+001  6.6645115e+001  6.3014094e+001  5.8870363e+001  5.4263932e+001  4.9247824e+001  4.3877556e+001  3.8210606e+001  3.2305869e+001  2.6223114e+001  2.0022449e+001  1.3763781e+001  7.5062964e+000  1.3079559e+000 -4.7749952e+000 -1.0688489e+001 -1.6381073e+001 -2.1804314e+001 -2.6913176e+001 -3.1666351e+001 -3.6026563e+001 -3.9960825e+001 -4.3440655e+001 -4.6442250e+001 -4.8946615e+001 -5.0939650e+001 -5.2412189e+001 -5.3359997e+001 -5.3783722e+001 -5.3688809e+001 -5.3085365e+001 -5.1987992e+001 -5.0415580e+001 -4.8391062e+001 -4.5941145e+001 -4.3096003e+001 -3.9888948e+001 -3.6356078e+001 -3.2535902e+001 -2.8468956e+001 -2.4197399e+001 -1.9764605e+001 -1.5214750e+001 -1.0592394e+001 -5.9420708e+000 -1.3078820e+000  3.2669016e+000  7.7402220e+000  1.2071601e+001  1.6222488e+001  2.0156584e+001  2.3840144e+001  2.7242248e+001  3.0335043e+001  3.3093960e+001  3.5497889e+001  3.7529324e+001  3.9174480e+001  4.0423360e+001  4.1269802e+001  4.1711480e+001  4.1749873e+001  4.1390200e+001  4.0641325e+001  3.9515622e+001  3.8028816e+001  3.6199796e+001  3.4050395e+001  3.1605151e+001  2.8891045e+001  2.5937223e+001  2.2774691e+001  1.9436012e+001  1.5954980e+001  1.2366290e+001  8.7052098e+000  5.0072407e+000  1.3077870e+000 -2.3581719e+000 -5.9564016e+000 -9.4537218e+000 -1.2818302e+001 -1.6019944e+001 -1.9030338e+001 -2.1823310e+001 -2.4375036e+001 -2.6664241e+001 -2.8672362e+001 -3.0383694e+001 -3.1785503e+001 -3.2868109e+001 -3.3624945e+001 -3.4052579e+001 -3.4150713e+001 -3.3922153e+001 -3.3372744e+001 -3.2511284e+001 -3.1349411e+001 -2.9901460e+001 -2.8184301e+001 -2.6217156e+001 -2.4021390e+001 -2.1620291e+001 -1.9038830e+001 -1.6303411e+001 -1.3441607e+001 -1.0481891e+001 -7.4533585e+000 -4.3854502e+000 -1.3076709e+000  1.7506874e+000  4.7608171e+000  7.6946613e+000  1.0525169e+001  1.3226537e+001  1.5774444e+001  1.8146259e+001  2.0321240e+001
  5.8633942e+002  5.8348581e+002  5.7874831e+002  5.7215456e+002  5.6374300e+002  5.5356255e+002  5.4167237e+002  5.2814134e+002  5.1304766e+002  4.9647827e+002  4.7852828e+002  4.5930028e+002  4.3890366e+002  4.1745387e+002  3.9507159e+002  3.7188195e+002  3.4801367e+002  3.2359817e+002  2.9876870e+002  2.7365948e+002  2.4840476e+002  2.2313794e+002  1.9799071e+002  1.7309222e+002  1.4856819e+002  1.2454012e+002  1.0112458e+002  7.8432425e+001  5.6568136e+001  3.5629205e+001  1.5705559e+001 -3.1209549e+000 -2.0777010e+001 -3.7198186e+001 -5.2329280e+001 -6.6124551e+001 -7.8547895e+001 -8.9572941e+001 -9.9183085e+001 -1.0737144e+002 -1.1414075e+002 -1.1950315e+002 -1.2347998e+002 -1.2610146e+002 -1.2740628e+002 -1.2744119e+002 -1.2626055e+002 -1.2392573e+002 -1.2050457e+002 -1.1607078e+002 -1.1070321e+002 -1.0448527e+002 -9.7504135e+001 -8.9850064e+001 -8.1615655e+001 -7.2895101e+001 -6.3783444e+001 -5.4375841e+001 -4.4766835e+001 -3.5049648e+001 -2.5315488e+001 -1.5652896e+001 -6.1471121e+000  3.1205153e+000  1.2073078e+001  2.0638617e+001  2.8750577e+001  3.6348218e+001  4.3376964e+001  4.9788704e+001  5.5542032e+001  6.0602428e+001  6.4942381e+001  6.8541454e+001  7.1386288e+001  7.3470553e+001  7.4794832e+001  7.5366462e+001  7.5199317e+001  7.4313536e+001  7.2735214e+001  7.0496044e+001  6.7632913e+001  6.4187474e+001  6.0205676e+001  5.5737272e+001  5.0835299e+001  4.5555545e+001  3.9955997e+001  3.4096287e+001  2.8037129e+001  2.1839754e+001  1.5565361e+001  9.2745699e+000  3.0268915e+000 -3.1197827e+000 -9.1096676e+000 -1.4889544e+001 -2.0409190e+001 -2.5621774e+001 -3.0484215e+001 -3.4957499e+001 -3.9006964e+001 -4.2602525e+001 -4.5718871e+001 -4.8335604e+001 -5.0437342e+001 -5.2013766e+001 -5.3059625e+001 -5.3574701e+001 -5.3563716e+001 -5.3036213e+001 -5.2006379e+001 -5.0492841e+001 -4.8518419e+001 -4.6109849e+001 -4.3297471e+001 -4.0114889e+001 -3.6598614e+001 -3.2787673e+001 -2.8723217e+001 -2.4448102e+001 -2.0006466e+001 -1.5443305e+001 -1.0804036e+001 -6.1340791e+000 -1.4784277e+000  3.1187572e+000  7.6145463e+000  1.1967622e+001  1.6138640e+001  2.0090562e+001  2.3788973e+001  2.7202359e+001  3.0302359e+001  3.3063987e+001  3.5465815e+001  3.7490124e+001  3.9123016e+001  4.0354492e+001  4.1178489e+001  4.1592886e+001  4.1599469e+001  4.1203857e+001  4.0415404e+001  3.9247058e+001  3.7715189e+001  3.5839395e+001  3.3642272e+001  3.1149166e+001  2.8387894e+001  2.5388455e+001  2.2182717e+001  1.8804096e+001  1.5287218e+001  1.1667581e+001  7.9812104e+000  4.2643076e+000  5.5291222e-001 -3.1174390e+000 -6.7120402e+000 -1.0197334e+001 -1.3541216e+001 -1.6713316e+001 -1.9685272e+001 -2.2430965e+001 -2.4926749e+001 -2.7151636e+001 -2.9087473e+001 -3.0719074e+001 -3.2034332e+001 -3.3024298e+001 -3.3683231e+001 -3.4008613e+001 -3.4001141e+001 -3.3664678e+001 -3.3006189e+001 -3.2035633e+001 -3.0765840e+001 -2.9212355e+001 -2.7393264e+001 -2.5328992e+001 -2.3042084e+001 -2.0556970e+001 -1.7899708e+001 -1.5097727e+001 -1.2179543e+001 -9.1744833e+000 -6.1123942e+000 -3.0233550e+000  6.2612560e-002  3.1158283e+000  6.1072333e+000  9.0086598e+000  1.1793091e+001  1.4434905e+001  1.6910108e+001  1.9196543e+001  2.1274085e+001  2.3124813e+001
  5.8440662e+002  5.8151953e+002  5.7672674e+002  5.7005662e+002  5.6154863e+002  5.5125304e+002  5.3923052e+002  5.2555179e+002  5.1029708e+002  4.9355556e+002  4.7542475e+002  4.5600979e+002  4.3542278e+002  4.1378190e+002  3.9121070e+002  3.6783716e+002  3.4379286e+002  3.1921204e+002  2.9423073e+002  2.6898579e+002  2.4361399e+002  2.1825113e+002  1.9303108e+002  1.6808494e+002  1.4354018e+002  1.1951978e+002  9.6141511e+001  7.3517124e+001  5.1751708e+001  3.0943036e+001  1.1180992e+001 -7.4529452e+000 -2.4886146e+001 -4.1055211e+001 -5.5906278e+001 -6.9395252e+001 -8.1487970e+001 -9.2160283e+001 -1.0139806e+002 -1.0919715e+002 -1.1556319e+002 -1.2051147e+002 -1.2406658e+002 -1.2626212e+002 -1.2714029e+002 -1.2675139e+002 -1.2515332e+002 -1.2241104e+002 -1.1859590e+002 -1.1378503e+002 -1.0806062e+002 -1.0150923e+002 -9.4221030e+001 -8.6289063e+001 -7.7808461e+001 -6.8875686e+001 -5.9587762e+001 -5.0041510e+001 -4.0332810e+001 -3.0555870e+001 -2.0802531e+001 -1.1161593e+001 -1.7181858e+000  7.4468259e+000  1.6257392e+001  2.4642775e+001  3.2538001e+001  3.9884254e+001  4.6629210e+001  5.2727320e+001  5.8140022e+001  6.2835903e+001  6.6790790e+001  6.9987785e+001  7.2417240e+001  7.4076664e+001  7.4970585e+001  7.5110341e+001  7.4513832e+001  7.3205212e+001  7.1214535e+001  6.8577364e+001  6.5334331e+001  6.1530667e+001  5.7215706e+001  5.2442352e+001  4.7266534e+001  4.1746643e+001  3.5942955e+001  2.9917053e+001  2.3731243e+001  1.7447982e+001  1.1129306e+001  4.8362770e+000 -1.3715484e+000 -7.4366338e+000 -1.3303946e+001 -1.8921411e+001 -2.4240328e+001 -2.9215758e+001 -3.3806859e+001 -3.7977188e+001 -4.1694952e+001 -4.4933219e+001 -4.7670074e+001 -4.9888735e+001 -5.1577610e+001 -5.2730321e+001 -5.3345664e+001 -5.3427534e+001 -5.2984799e+001 -5.2031132e+001 -5.0584806e+001 -4.8668439e+001 -4.6308717e+001 -4.3536076e+001 -4.0384353e+001 -3.6890417e+001 -3.3093772e+001 -2.9036151e+001 -2.4761079e+001 -2.0313446e+001 -1.5739059e+001 -1.1084198e+001 -6.3951750e+000 -1.7178952e+000  2.9025664e+000  7.4223788e+000  1.1799349e+001  1.5993296e+001  1.9966399e+001  2.3683521e+001  2.7112504e+001  3.0224424e+001  3.2993825e+001  3.5398903e+001  3.7421669e+001  3.9048056e+001  4.0268008e+001  4.1075509e+001  4.1468592e+001  4.1449297e+001  4.1023600e+001  4.0201301e+001  3.8995877e+001  3.7424311e+001  3.5506874e+001  3.3266896e+001  3.0730501e+001  2.7926319e+001  2.4885182e+001  2.1639802e+001  1.8224432e+001  1.4674523e+001  1.1026364e+001  7.3167294e+000  3.5825197e+000 -1.3959419e-001 -3.8135185e+000 -7.4040751e+000 -1.0877328e+001 -1.4200892e+001 -1.7344226e+001 -2.0278903e+001 -2.2978860e+001 -2.5420614e+001 -2.7583463e+001 -2.9449651e+001 -3.1004501e+001 -3.2236523e+001 -3.3137488e+001 -3.3702469e+001 -3.3929849e+001 -3.3821301e+001 -3.3381735e+001 -3.2619213e+001 -3.1544837e+001 -3.0172608e+001 -2.8519259e+001 -2.6604063e+001 -2.4448624e+001 -2.2076635e+001 -1.9513636e+001 -1.6786741e+001 -1.3924362e+001 -1.0955923e+001 -7.9115614e+000 -4.8218333e+000 -1.7174111e+000  1.3712124e+000  4.4140170e+000  7.3817407e+000  1.0246154e+001  1.2980323e+001  1.5558856e+001  1.7958134e+001  2.0156521e+001  2.2134553e+001  2.3875106e+001  2.5363537e+001
  5.8246631e+002  5.7954575e+002  5.7469768e+002  5.6795124e+002  5.5934694e+002  5.4893634e+002  5.3678175e+002  5.2295570e+002  5.0754048e+002  4.9062754e+002  4.7231683e+002  4.5271611e+002  4.3194016e+002  4.1011001e+002  3.8735204e+002  3.6379713e+002  3.3957975e+002  3.1483699e+002  2.8970764e+002  2.6433123e+002  2.3884706e+002  2.1339330e+002  1.8810599e+002  1.6311819e+002  1.3855905e+002  1.1455301e+002  9.1218982e+001  6.8669573e+001  4.7010407e+001  2.6339467e+001  6.7465190e+000 -1.1687412e+001 -2.8890482e+001 -4.4800407e+001 -5.9364761e+001 -7.2541196e+001 -8.4297592e+001 -9.4612120e+001 -1.0347323e+002 -1.1087958e+002 -1.1683983e+002 -1.2137246e+002 -1.2450542e+002 -1.2627578e+002 -1.2672928e+002 -1.2591981e+002 -1.2390890e+002 -1.2076508e+002 -1.1656323e+002 -1.1138391e+002 -1.0531262e+002 -9.8439049e+001 -9.0856312e+001 -8.2660161e+001 -7.3948187e+001 -6.4819027e+001 -5.5371572e+001 -4.5704185e+001 -3.5913942e+001 -2.6095889e+001 -1.6342333e+001 -6.7421672e+000  2.6197706e+000  1.1663287e+001  2.0313378e+001  2.8500724e+001  3.6162126e+001  4.3240882e+001  4.9687112e+001  5.5458007e+001  6.0518029e+001  6.4839034e+001  6.8400341e+001  7.1188731e+001  7.3198385e+001  7.4430760e+001  7.4894409e+001  7.4604740e+001  7.3583720e+001  7.1859534e+001  6.9466193e+001  6.6443097e+001  6.2834567e+001  5.8689336e+001  5.4060013e+001  4.9002525e+001  4.3575541e+001  3.7839877e+001  3.1857900e+001  2.5692928e+001  1.9408625e+001  1.3068419e+001  6.7349180e+000  4.6935107e-001 -5.6689664e+000 -1.1623145e+001 -1.7339198e+001 -2.2766491e+001 -2.7858139e+001 -3.2571379e+001 -3.6867889e+001 -4.0714058e+001 -4.4081217e+001 -4.6945817e+001 -4.9289553e+001 -5.1099443e+001 -5.2367854e+001 -5.3092482e+001 -5.3276274e+001 -5.2927314e+001 -5.2058655e+001 -5.0688112e+001 -4.8838013e+001 -4.6534908e+001 -4.3809251e+001 -4.0695047e+001 -3.7229465e+001 -3.3452439e+001 -2.9406243e+001 -2.5135048e+001 -2.0684473e+001 -1.6101131e+001 -1.1432161e+001 -6.7247770e+000 -2.0258130e+000  2.6187183e+000  7.1640531e+000  1.1567085e+001  1.5786755e+001  1.9784412e+001  2.3524147e+001  2.6973100e+001  3.0101731e+001  3.2884051e+001  3.5297825e+001  3.7324730e+001  3.8950476e+001  4.0164886e+001  4.0961937e+001  4.1339759e+001  4.1300597e+001  4.0850732e+001  4.0000361e+001  3.8763454e+001  3.7157559e+001  3.5203590e+001  3.2925577e+001  3.0350393e+001  2.7507457e+001  2.4428415e+001  2.1146802e+001  1.7697699e+001  1.4117365e+001  1.0442876e+001  6.7117520e+000  2.9615870e+000 -7.7031548e-001 -4.4473027e+000 -8.0337204e+000 -1.1495247e+001 -1.4799213e+001 -1.7914894e+001 -2.0813794e+001 -2.3469889e+001 -2.5859853e+001 -2.7963255e+001 -2.9762724e+001 -3.1244080e+001 -3.2396435e+001 -3.3212265e+001 -3.3687441e+001 -3.3821229e+001 -3.3616263e+001 -3.3078479e+001 -3.2217018e+001 -3.1044102e+001 -2.9574880e+001 -2.7827248e+001 -2.5821643e+001 -2.3580816e+001 -2.1129582e+001 -1.8494556e+001 -1.5703873e+001 -1.2786898e+001 -9.7739210e+000 -6.6958531e+000 -3.5839171e+000 -4.6933760e-001  2.6169651e+000  5.6446750e+000  8.5843713e+000  1.1407808e+001  1.4088179e+001  1.6600365e+001  1.8921167e+001  2.1029510e+001  2.2906629e+001  2.4536234e+001  2.5904643e+001  2.7000888e+001
  5.8051781e+002  5.7756378e+002  5.7266045e+002  5.6583771e+002  5.5713715e+002  5.4661169e+002  5.3432524e+002  5.2035219e+002  5.0477695e+002  4.8769326e+002  4.6920355e+002  4.4941820e+002  4.2845476e+002  4.0643709e+002  3.8349447e+002  3.5976070e+002  3.3537315e+002  3.1047179e+002  2.8519819e+002  2.5969455e+002  2.3410272e+002  2.0856320e+002  1.8321420e+002  1.5819071e+002  1.3362354e+002  1.0963855e+002  8.6355741e+001  6.3888513e+001  4.2342964e+001  2.1817215e+001  2.4008319e+000 -1.5825697e+001 -3.2791407e+001 -4.8435225e+001 -6.2706258e+001 -7.5564008e+001 -8.6978499e+001 -9.6930323e+001 -1.0541061e+002 -1.1242092e+002 -1.1797303e+002 -1.2208871e+002 -1.2479933e+002 -1.2614550e+002 -1.2617656e+002 -1.2495006e+002 -1.2253117e+002 -1.1899201e+002 -1.1441102e+002 -1.0887217e+002 -1.0246424e+002 -9.5280025e+001 -8.7415521e+001 -7.8969124e+001 -7.0040795e+001 -6.0731244e+001 -5.1141112e+001 -4.1370174e+001 -3.1516558e+001 -2.1675990e+001 -1.1941080e+001 -2.4006316e+000  6.8609890e+000  1.5764449e+001  2.4235987e+001  3.2207894e+001  3.9618939e+001  4.6414732e+001  5.2548018e+001  5.7978915e+001  6.2675076e+001  6.6611790e+001  6.9772013e+001  7.2146335e+001  7.3732884e+001  7.4537160e+001  7.4571816e+001  7.3856381e+001  7.2416920e+001  7.0285656e+001  6.7500534e+001  6.4104753e+001  6.0146251e+001  5.5677164e+001  5.0753260e+001  4.5433345e+001  3.9778657e+001  3.3852250e+001  2.7718369e+001  2.1441835e+001  1.5087427e+001  8.7192798e+000  2.4002978e+000 -3.8084062e+000 -9.8480497e+000 -1.5662686e+001 -2.1199673e+001 -2.6410108e+001 -3.1249216e+001 -3.5676692e+001 -3.9657001e+001 -4.3159624e+001 -4.6159255e+001 -4.8635944e+001 -5.0575195e+001 -5.1967997e+001 -5.2810819e+001 -5.3105543e+001 -5.2859350e+001 -5.2084564e+001 -5.0798438e+001 -4.9022907e+001 -4.6784301e+001 -4.4113011e+001 -4.1043135e+001 -3.7612084e+001 -3.3860169e+001 -2.9830163e+001 -2.5566853e+001 -2.1116566e+001 -1.6526706e+001 -1.1845273e+001 -7.1203883e+000 -2.3998305e+000  2.2694266e+000  6.8416553e+000  1.1272800e+001  1.5520878e+001  1.9546360e+001  2.3312514e+001  2.6785725e+001  2.9935772e+001  3.2736078e+001  3.5163912e+001  3.7200559e+001  3.8831441e+001  4.0046203e+001  4.0838755e+001  4.1207269e+001  4.1154138e+001  4.0685897e+001  3.9813098e+001  3.8550153e+001  3.6915140e+001  3.4929577e+001  3.2618162e+001  3.0008492e+001  2.7130748e+001  2.4017369e+001  2.0702702e+001  1.7222637e+001  1.3614237e+001  9.9153562e+000  6.1642574e+000  2.3992298e+000 -1.3417893e+000 -5.0215833e+000 -8.6040154e+000 -1.2054371e+001 -1.5339685e+001 -1.8429041e+001 -2.1293859e+001 -2.3908143e+001 -2.6248710e+001 -2.8295388e+001 -3.0031173e+001 -3.1442367e+001 -3.2518670e+001 -3.3253245e+001 -3.3642743e+001 -3.3687298e+001 -3.3390486e+001 -3.2759247e+001 -3.1803783e+001 -3.0537413e+001 -2.8976414e+001 -2.7139820e+001 -2.5049207e+001 -2.2728445e+001 -2.0203442e+001 -1.7501861e+001 -1.4652827e+001 -1.1686619e+001 -8.6343619e+000 -5.5277034e+000 -2.3984957e+000  7.2152408e-001  3.8010481e+000  6.8095051e+000  9.7173572e+000  1.2496383e+001  1.5119944e+001  1.7563237e+001  1.9803517e+001  2.1820309e+001  2.3595585e+001  2.5113920e+001  2.6362619e+001  2.7331818e+001  2.8014554e+001
  5.7856177e+002  5.7557429e+002  5.7061571e+002  5.6371675e+002  5.5492004e+002  5.4427989e+002  5.3186184e+002  5.1774220e+002  5.0200749e+002  4.8475379e+002  4.6608604e+002  4.4611730e+002  4.2496790e+002  4.0276456e+002  3.7963950e+002  3.5572946e+002  3.3117476e+002  3.0611823e+002  2.8070425e+002  2.5507771e+002  2.2938296e+002  2.0376288e+002  1.7835781e+002  1.5330462e+002  1.2873580e+002  1.0477853e+002  8.1553877e+001  5.9175975e+001  3.7751322e+001  1.7378107e+001 -1.8543862e+000 -1.9866296e+001 -3.6587628e+001 -5.1958615e+001 -6.5929999e+001 -7.8463231e+001 -8.9530580e+001 -9.9115161e+001 -1.0721088e+002 -1.1382230e+002 -1.1896440e+002 -1.2266232e+002 -1.2495093e+002 -1.2587444e+002 -1.2548585e+002 -1.2384640e+002 -1.2102493e+002 -1.1709720e+002 -1.1214517e+002 -1.0625623e+002 -9.9522411e+001 -9.2039553e+001 -8.3906482e+001 -7.5224157e+001 -6.6094817e+001 -5.6621134e+001 -4.6905378e+001 -3.7048594e+001 -2.7149813e+001 -1.7305280e+001 -7.6077319e+000  1.8542919e+000  1.0997088e+001  1.9742377e+001  2.8017831e+001  3.5757550e+001  4.2902466e+001  4.9400687e+001  5.5207773e+001  6.0286942e+001  6.4609204e+001  6.8153433e+001  7.0906362e+001  7.2862513e+001  7.4024062e+001  7.4400635e+001  7.4009050e+001  7.2872992e+001  7.1022641e+001  6.8494247e+001  6.5329657e+001  6.1575801e+001  5.7284151e+001  5.2510136e+001  4.7312544e+001  4.1752898e+001  3.5894822e+001  2.9803401e+001  2.3544536e+001  1.7184308e+001  1.0788348e+001  4.4212269e+000 -1.8541348e+000 -7.9770337e+000 -1.3889516e+001 -1.9536874e+001 -2.4868109e+001 -2.9836345e+001 -3.4399196e+001 -3.8519092e+001 -4.2163548e+001 -4.5305378e+001 -4.7922862e+001 -4.9999857e+001 -5.1525844e+001 -5.2495938e+001 -5.2910826e+001 -5.2776665e+001 -5.2104927e+001 -5.0912192e+001 -4.9219900e+001 -4.7054059e+001 -4.4444911e+001 -4.1426568e+001 -3.8036615e+001 -3.4315681e+001 -3.0306994e+001 -2.6055915e+001 -2.1609457e+001 -1.7015799e+001 -1.2323795e+001 -7.5824808e+000 -2.8405914e+000  1.8539148e+000  6.4543162e+000  1.0915569e+001  1.5194725e+001  1.9251325e+001  2.3047760e+001  2.6549598e+001  2.9725881e+001  3.2549376e+001  3.4996794e+001  3.7048959e+001  3.8690940e+001  3.9912141e+001  4.0706338e+001  4.1071687e+001  4.1010671e+001  4.0530023e+001  3.9640596e+001  3.8357201e+001  3.6698399e+001  3.4686273e+001  3.2346157e+001  2.9706337e+001  2.6797735e+001  2.3653560e+001  2.0308951e+001  1.6800599e+001  1.3166360e+001  9.4448619e+000  5.6751084e+000  1.8960850e+000 -1.8536320e+000 -5.5362554e+000 -9.1151561e+000 -1.2555215e+001 -1.5823157e+001 -1.8887862e+001 -2.1720646e+001 -2.4295528e+001 -2.6589448e+001 -2.8582472e+001 -3.0257947e+001 -3.1602636e+001 -3.2606806e+001 -3.3264287e+001 -3.3572489e+001 -3.3532393e+001 -3.3148493e+001 -3.2428713e+001 -3.1384290e+001 -3.0029620e+001 -2.8382079e+001 -2.6461817e+001 -2.4291518e+001 -2.1896148e+001 -1.9302678e+001 -1.6539787e+001 -1.3637559e+001 -1.0627158e+001 -7.5405073e+000 -4.4099578e+000 -1.2679553e+000  1.8532863e+000  4.9221086e+000  7.9077223e+000  1.0780509e+001  1.3512308e+001  1.6076688e+001  1.8449191e+001  2.0607567e+001  2.2531967e+001  2.4205130e+001  2.5612522e+001  2.6742461e+001  2.7586204e+001  2.8138008e+001  2.8395158e+001
  5.7659832e+002  5.7357739e+002  5.6856362e+002  5.6158849e+002  5.5269575e+002  5.4194110e+002  5.2939175e+002  5.1512594e+002  4.9923234e+002  4.8180940e+002  4.6296462e+002  4.4281375e+002  4.2147994e+002  3.9909283e+002  3.7578758e+002  3.5170393e+002  3.2698512e+002  3.0177690e+002  2.7622646e+002  2.5048135e+002  2.2468850e+002  1.9899308e+002  1.7353756e+002  1.4846070e+002  1.2389658e+002  9.9973697e+001  7.6814109e+001  5.4532632e+001  3.3236095e+001  1.3022673e+001 -6.0187125e+000 -2.3808915e+001 -4.0279004e+001 -5.5370616e+001 -6.9036230e+001 -8.1239345e+001 -9.1954577e+001 -1.0116767e+002 -1.0887539e+002 -1.1508541e+002 -1.1981599e+002 -1.2309572e+002 -1.2496304e+002 -1.2546583e+002 -1.2466080e+002 -1.2261292e+002 -1.1939473e+002 -1.1508562e+002 -1.0977109e+002 -1.0354191e+002 -9.6493329e+001 -8.8724192e+001 -8.0336080e+001 -7.1432431e+001 -6.2117660e+001 -5.2496286e+001 -4.2672075e+001 -3.2747203e+001 -2.2821443e+001 -1.2991394e+001 -3.3497445e+000  6.0154185e+000  1.5021243e+001  2.3590696e+001  3.1653082e+001  3.9144504e+001  4.6008250e+001  5.2195116e+001  5.7663656e+001  6.2380358e+001  6.6319753e+001  6.9464444e+001  7.1805072e+001  7.3340201e+001  7.4076149e+001  7.4026741e+001  7.3213005e+001  7.1662811e+001  6.9410454e+001  6.6496183e+001  6.2965696e+001  5.8869581e+001  5.4262739e+001  4.9203764e+001  4.3754310e+001  3.7978442e+001  3.1941972e+001  2.5711795e+001  1.9355231e+001  1.2939364e+001  6.5304105e+000  1.9309753e-001 -6.0099307e+000 -1.2018675e+001 -1.7776308e+001 -2.3229662e+001 -2.8329675e+001 -3.3031785e+001 -3.7296277e+001 -4.1088580e+001 -4.4379506e+001 -4.7145436e+001 -4.9368444e+001 -5.1036372e+001 -5.2142841e+001 -5.2687212e+001 -5.2674487e+001 -5.2115162e+001 -5.1025025e+001 -4.9424906e+001 -4.7340388e+001 -4.4801468e+001 -4.1842191e+001 -3.8500235e+001 -3.4816486e+001 -3.0834573e+001 -2.6600390e+001 -2.2161604e+001 -1.7567151e+001 -1.2866731e+001 -8.1102943e+000 -3.3475455e+000  1.3725521e+000  6.0022530e+000  1.0495487e+001  1.4808297e+001  1.8899243e+001  2.2729780e+001  2.6264602e+001  2.9471948e+001  3.2323863e+001  3.4796430e+001  3.6869945e+001  3.8529056e+001  3.9762853e+001  4.0564916e+001  4.0933317e+001  4.0870569e+001  4.0383545e+001  3.9483344e+001  3.8185123e+001  3.6507884e+001  3.4474231e+001  3.2110097e+001  2.9444428e+001  2.6508856e+001  2.3337342e+001  1.9965800e+001  1.6431707e+001  1.2773705e+001  9.0311907e+000  5.2439099e+000  1.4515471e+000 -2.3066753e+000 -5.9923902e+000 -9.5684639e+000 -1.2999359e+001 -1.6251473e+001 -1.9293462e+001 -2.2096523e+001 -2.4634666e+001 -2.6884933e+001 -2.8827606e+001 -3.0446361e+001 -3.1728399e+001 -3.2664528e+001 -3.3249223e+001 -3.3480631e+001 -3.3360551e+001 -3.2894374e+001 -3.2090983e+001 -3.0962625e+001 -2.9524747e+001 -2.7795802e+001 -2.5797023e+001 -2.3552181e+001 -2.1087308e+001 -1.8430410e+001 -1.5611155e+001 -1.2660553e+001 -9.6106250e+000 -6.4940612e+000 -3.3438825e+000 -1.9309657e-001  2.9256392e+000  5.9803489e+000  8.9400582e+000  1.1775102e+001  1.4457413e+001  1.6960795e+001  1.9261172e+001  2.1336811e+001  2.3168522e+001  2.4739831e+001  2.6037119e+001  2.7049733e+001  2.7770066e+001  2.8193605e+001  2.8318948e+001  2.8147782e+001
  5.7462757e+002  5.7157323e+002  5.6650430e+002  5.5945308e+002  5.5046445e+002  5.3959551e+002  5.2691517e+002  5.1250363e+002  4.9645174e+002  4.7886037e+002  4.5983959e+002  4.3950789e+002  4.1799127e+002  3.9542232e+002  3.7193918e+002  3.4768459e+002  3.2280476e+002  2.9744837e+002  2.7176542e+002  2.4590615e+002  2.2002000e+002  1.9425449e+002  1.6875419e+002  1.4365968e+002  1.1910662e+002  9.5224765e+001  7.2137126e+001  4.9959125e+001  2.8797854e+001  8.7513984e+000 -1.0091770e+001 -2.7653311e+001 -4.3865450e+001 -5.8671329e+001 -7.2025260e+001 -8.3892897e+001 -9.4251304e+001 -1.0308894e+002 -1.1040556e+002 -1.1621200e+002 -1.2052992e+002 -1.2339141e+002 -1.2483858e+002 -1.2492301e+002 -1.2370518e+002 -1.2125381e+002 -1.1764517e+002 -1.1296230e+002 -1.0729420e+002 -1.0073503e+002 -9.3383191e+001 -8.5340479e+001 -7.6711155e+001 -6.7601044e+001 -5.8116630e+001 -4.8364157e+001 -3.8448751e+001 -2.8473566e+001 -1.8538959e+001 -8.7417085e+000  8.2572766e-001  1.0075900e+001  1.8927003e+001  2.7303446e+001  3.5136362e+001  4.2364053e+001  4.8932354e+001  5.4794935e+001  5.9913519e+001  6.4258035e+001  6.7806683e+001  7.0545937e+001  7.2470463e+001  7.3582975e+001  7.3894011e+001  7.3421653e+001  7.2191177e+001  7.0234648e+001  6.7590460e+001  6.4302824e+001  6.0421220e+001  5.5999802e+001  5.1096780e+001  4.5773769e+001  4.0095123e+001  3.4127255e+001  2.7937954e+001  2.1595693e+001  1.5168957e+001  8.7255730e+000  2.3320620e+000 -3.9469816e+000 -1.0049484e+001 -1.5916450e+001 -2.1492478e+001 -2.6726239e+001 -3.1570898e+001 -3.5984491e+001 -3.9930244e+001 -4.3376840e+001 -4.6298626e+001 -4.8675761e+001 -5.0494305e+001 -5.1746248e+001 -5.2429485e+001 -5.2547727e+001 -5.2110360e+001 -5.1132253e+001 -4.9633508e+001 -4.7639170e+001 -4.5178892e+001 -4.2286552e+001 -3.8999846e+001 -3.5359844e+001 -3.1410514e+001 -2.7198240e+001 -2.2771305e+001 -1.8179379e+001 -1.3472993e+001 -8.7030134e+000 -3.9201217e+000  8.2569403e-001  5.4856356e+000  1.0012571e+001  1.4361486e+001  1.8489910e+001  2.2358307e+001  2.5930432e+001  2.9173654e+001  3.2059229e+001  3.4562540e+001  3.6663281e+001  3.8345606e+001  3.9598224e+001  4.0414445e+001  4.0792189e+001  4.0733934e+001  4.0246631e+001  3.9341567e+001  3.8034193e+001  3.6343900e+001  3.4293774e+001  3.1910303e+001  2.9223064e+001  2.6264370e+001  2.3068911e+001  1.9673357e+001  1.6115960e+001  1.2436139e+001  8.6740595e+000  4.8702079e+000  1.0649740e+000 -2.7017658e+000 -6.3910517e+000 -9.9652309e+000 -1.3388329e+001 -1.6626400e+001 -1.9647851e+001 -2.2423740e+001 -2.4928040e+001 -2.7137874e+001 -2.9033713e+001 -3.0599535e+001 -3.1822950e+001 -3.2695286e+001 -3.3211632e+001 -3.3370846e+001 -3.3175521e+001 -3.2631915e+001 -3.1749845e+001 -3.0542542e+001 -2.9026477e+001 -2.7221151e+001 -2.5148858e+001 -2.2834427e+001 -2.0304930e+001 -1.7589378e+001 -1.4718402e+001 -1.1723910e+001 -8.6387498e+000 -5.4963511e+000 -2.3303752e+000  8.2563797e-001  3.9386172e+000  6.9762988e+000  9.9075528e+000  1.2702696e+001  1.5333783e+001  1.7774881e+001  2.0002319e+001  2.1994907e+001  2.3734136e+001  2.5204339e+001  2.6392827e+001  2.7289989e+001  2.7889365e+001  2.8187678e+001  2.8184836e+001  2.7883904e+001  2.7291038e+001
  5.7264967e+002  5.6956193e+002  5.6443789e+002  5.5731068e+002  5.4822630e+002  5.3724329e+002  5.2443230e+002  5.0987548e+002  4.9366594e+002  4.7590696e+002  4.5671124e+002  4.3620005e+002  4.1450227e+002  3.9175344e+002  3.6809475e+002  3.4367194e+002  3.1863423e+002  2.9313322e+002  2.6732175e+002  2.4135275e+002  2.1537816e+002  1.8954783e+002  1.6400840e+002  1.3890227e+002  1.1436662e+002  9.0532431e+001  6.7523588e+001  4.5456063e+001  2.4437139e+001  4.5647290e+000 -1.4073228e+001 -3.1399289e+001 -4.7346935e+001 -6.1860910e+001 -7.4897464e+001 -8.6424503e+001 -9.6421642e+001 -1.0488016e+002 -1.1180288e+002 -1.1720392e+002 -1.2110839e+002 -1.2355198e+002 -1.2458052e+002 -1.2424935e+002 -1.2262277e+002 -1.1977329e+002 -1.1578090e+002 -1.1073229e+002 -1.0471997e+002 -9.7841419e+001 -9.0198181e+001 -8.1894918e+001 -7.3038490e+001 -6.3737013e+001 -5.4098925e+001 -4.4232067e+001 -3.4242783e+001 -2.4235047e+001 -1.4309634e+001 -4.5633250e+000  4.9118377e+000  1.4029235e+001  2.2708300e+001  3.0875084e+001  3.8462746e+001  4.5411979e+001  5.1671356e+001  5.7197603e+001  6.1955785e+001  6.5919430e+001  6.9070557e+001  7.1399638e+001  7.2905478e+001  7.3595029e+001  7.3483120e+001  7.2592138e+001  7.0951628e+001  6.8597846e+001  6.5573254e+001  6.1925972e+001  5.7709177e+001  5.2980482e+001  4.7801271e+001  4.2236020e+001  3.6351599e+001  3.0216566e+001  2.3900456e+001  1.7473080e+001  1.1003826e+001  4.5609857e+000 -1.7888991e+000 -7.9816611e+000 -1.3956096e+001 -1.9654514e+001 -2.5023240e+001 -3.0013077e+001 -3.4579705e+001 -3.8684033e+001 -4.2292488e+001 -4.5377250e+001 -4.7916423e+001 -4.9894140e+001 -5.1300619e+001 -5.2132140e+001 -5.2390982e+001 -5.2085283e+001 -5.1228857e+001 -4.9840952e+001 -4.7945956e+001 -4.5573064e+001 -4.2755892e+001 -3.9532062e+001 -3.5942747e+001 -3.2032195e+001 -2.7847219e+001 -2.3436681e+001 -1.8850955e+001 -1.4141386e+001 -9.3597492e+000 -4.5577118e+000  2.1369756e-001  4.9046014e+000  9.4667690e+000  1.3854086e+001  1.8022999e+001  2.1932919e+001  2.5546603e+001  2.8830480e+001  3.1754944e+001  3.4294604e+001  3.6428479e+001  3.8140153e+001  3.9417873e+001  4.0254612e+001  4.0648062e+001  4.0600598e+001  4.0119184e+001  3.9215235e+001  3.7904436e+001  3.6206519e+001  3.4145002e+001  3.1746893e+001  2.9042357e+001  2.6064365e+001  2.2848307e+001  1.9431596e+001  1.5853245e+001  1.2153443e+001  8.3731185e+000  4.5535045e+000  7.3570143e-001 -3.0397491e+000 -6.7332807e+000 -1.0306704e+001 -1.3723587e+001 -1.6949618e+001 -1.9952931e+001 -2.2704415e+001 -2.5177985e+001 -2.7350811e+001 -2.9203524e+001 -3.0720377e+001 -3.1889360e+001 -3.2702288e+001 -3.3154836e+001 -3.3246543e+001 -3.2980765e+001 -3.2364602e+001 -3.1408775e+001 -3.0127472e+001 -2.8538158e+001 -2.6661358e+001 -2.4520398e+001 -2.2141138e+001 -1.9551663e+001 -1.6781965e+001 -1.3863609e+001 -1.0829377e+001 -7.7129147e+000 -4.5483655e+000 -1.3700050e+000  1.7881216e+000  4.8925552e+000  7.9107703e+000  1.0811507e+001  1.3565088e+001  1.6143714e+001  1.8521740e+001  2.0675919e+001  2.2585626e+001  2.4233046e+001  2.5603337e+001  2.6684750e+001  2.7468729e+001  2.7949961e+001  2.8126408e+001  2.7999286e+001  2.7573027e+001  2.6855197e+001  2.5856386e+001
  5.7066475e+002  5.6754364e+002  5.6236456e+002  5.5516145e+002  5.4598147e+002  5.3488465e+002  5.2194334e+002  5.0724174e+002  4.9087520e+002  4.7294948e+002  4.5357992e+002  4.3289060e+002  4.1101332e+002  3.8808664e+002  3.6425476e+002  3.3966650e+002  3.1447408e+002  2.8883206e+002  2.6289609e+002  2.3682181e+002  2.1076368e+002  1.8487382e+002  1.5930094e+002  1.3418922e+002  1.0967733e+002  8.5897403e+001  6.2974164e+001  4.1024057e+001  2.0154483e+001  4.6310286e-001 -1.7962768e+001 -3.5046676e+001 -5.0723455e+001 -6.4939551e+001 -7.7653253e+001 -8.8834823e+001 -9.8466526e+001 -1.0654257e+002 -1.1306892e+002 -1.1806307e+002 -1.2155367e+002 -1.2358009e+002 -1.2419192e+002 -1.2344833e+002 -1.2141747e+002 -1.1817565e+002 -1.1380662e+002 -1.0840069e+002 -1.0205388e+002 -9.4866941e+001 -8.6944492e+001 -7.8394000e+001 -6.9324835e+001 -5.9847298e+001 -5.0071662e+001 -4.0107228e+001 -3.0061407e+001 -2.0038836e+001 -1.0140534e+001 -4.6310137e-001  8.9020206e+000  1.7869238e+001  2.6359421e+001  3.4300459e+001  4.1627734e+001  4.8284525e+001  5.4222329e+001  5.9401102e+001  6.3789425e+001  6.7364574e+001  7.0112526e+001  7.2027872e+001  7.3113659e+001  7.3381154e+001  7.2849539e+001  7.1545535e+001  6.9502963e+001  6.6762255e+001  6.3369896e+001  5.9377840e+001  5.4842867e+001  4.9825921e+001  4.4391411e+001  3.8606499e+001  3.2540374e+001  2.6263517e+001  1.9846975e+001  1.3361635e+001  6.8775179e+000  4.6309887e-001 -5.8153538e+000 -1.1894399e+001 -1.7714003e+001 -2.3218084e+001 -2.8354991e+001 -3.3077949e+001 -3.7345434e+001 -4.1121492e+001 -4.4376003e+001 -4.7084871e+001 -4.9230160e+001 -5.0800159e+001 -5.1789391e+001 -5.2198548e+001 -5.2034376e+001 -5.1309493e+001 -5.0042156e+001 -4.8255970e+001 -4.5979553e+001 -4.3246151e+001 -4.0093213e+001 -3.6561934e+001 -3.2696762e+001 -2.8544884e+001 -2.4155689e+001 -1.9580221e+001 -1.4870618e+001 -1.0079556e+001 -5.2596869e+000 -4.6309538e-001  4.2592374e+000  8.8579470e+000  1.3285776e+001  1.7498034e+001  2.1453025e+001  2.5112437e+001  2.8441691e+001  3.1410246e+001  3.3991860e+001  3.6164797e+001  3.7911991e+001  3.9221153e+001  4.0084834e+001  4.0500429e+001  4.0470134e+001  4.0000858e+001  3.9104077e+001  3.7795652e+001  3.6095600e+001  3.4027824e+001  3.1619804e+001  2.8902262e+001  2.5908792e+001  2.2675462e+001  1.9240405e+001  1.5643384e+001  1.1925351e+001  8.1279978e+000  4.2933044e+000  4.6309089e-001 -3.3214232e+000 -7.0200488e+000 -1.0594039e+001 -1.4006484e+001 -1.7222676e+001 -2.0210452e+001 -2.2940503e+001 -2.5386650e+001 -2.7526083e+001 -2.9339561e+001 -3.0811574e+001 -3.1930461e+001 -3.2688492e+001 -3.3081896e+001 -3.3110858e+001 -3.2779470e+001 -3.2095639e+001 -3.1070961e+001 -2.9720551e+001 -2.8062842e+001 -2.6119352e+001 -2.3914415e+001 -2.1474892e+001 -1.8829858e+001 -1.6010258e+001 -1.3048567e+001 -9.9784155e+000 -6.8342246e+000 -3.6508258e+000 -4.6308540e-001  2.6944688e+000  5.7880131e+000  8.7847820e+000  1.1653407e+001  1.4364239e+001  1.6889643e+001  1.9204278e+001  2.1285341e+001  2.3112784e+001  2.4669503e+001  2.5941486e+001  2.6917936e+001  2.7591352e+001  2.7957573e+001  2.8015793e+001  2.7768531e+001  2.7221575e+001  2.6383885e+001  2.5267464e+001  2.3887201e+001
  5.6867290e+002  5.6551846e+002  5.6028439e+002  5.5300549e+002  5.4373010e+002  5.3251971e+002  5.1944846e+002  5.0460258e+002  4.8807972e+002  4.6998813e+002  4.5044587e+002  4.2957982e+002  4.0752475e+002  3.8442225e+002  3.6041960e+002  3.3566869e+002  3.1032477e+002  2.8454536e+002  2.5848896e+002  2.3231389e+002  2.0617712e+002  1.8023305e+002  1.5463241e+002  1.2952114e+002  1.0503933e+002  8.1320246e+001  5.8489376e+001  3.6663574e+001  1.5950278e+001 -3.5531866e+000 -2.1760215e+001 -3.8595440e+001 -5.3995144e+001 -6.7907577e+001 -8.0293169e+001 -9.1124641e+001 -1.0038701e+002 -1.0807750e+002 -1.1420533e+002 -1.1879144e+002 -1.2186811e+002 -1.2347845e+002 -1.2367588e+002 -1.2252345e+002 -1.2009316e+002 -1.1646519e+002 -1.1172701e+002 -1.0597258e+002 -9.9301359e+001 -9.1817362e+001 -8.3628203e+001 -7.4844079e+001 -6.5576774e+001 -5.5938664e+001 -4.6041728e+001 -3.5996587e+001 -2.5911565e+001 -1.5891795e+001 -6.0383624e+000  3.5524960e+000  1.2790134e+001  2.1590179e+001  2.9875137e+001  3.7574932e+001  4.4627366e+001  5.0978494e+001  5.6582919e+001  6.1404007e+001  6.5414007e+001  6.8594098e+001  7.0934340e+001  7.2433558e+001  7.3099128e+001  7.2946704e+001  7.1999862e+001  7.0289677e+001  6.7854243e+001  6.4738130e+001  6.0991790e+001  5.6670920e+001  5.1835791e+001  4.6550537e+001  4.0882427e+001  3.4901120e+001  2.8677911e+001  2.2284973e+001  1.5794610e+001  9.2785209e+000  2.8070810e+000 -3.5513450e+000 -9.7310596e+000 -1.5669649e+001 -2.1308557e+001 -2.6593605e+001 -3.1475463e+001 -3.5910064e+001 -3.9858949e+001 -4.3289560e+001 -4.6175460e+001 -4.8496493e+001 -5.0238870e+001 -5.1395195e+001 -5.1964422e+001 -5.1951750e+001 -5.1368454e+001 -5.0231656e+001 -4.8564043e+001 -4.6393529e+001 -4.3752871e+001 -4.0679242e+001 -3.7213762e+001 -3.3401001e+001 -2.9288449e+001 -2.4925971e+001 -2.0365236e+001 -1.5659150e+001 -1.0861271e+001 -6.0252385e+000 -1.2042009e+000  3.5497341e+000  8.1860363e+000  1.2656262e+001  1.6914533e+001  2.0917985e+001  2.4627174e+001  2.8006440e+001  3.1024231e+001  3.3653374e+001  3.5871298e+001  3.7660203e+001  3.9007183e+001  3.9904284e+001  4.0348524e+001  4.0341847e+001  3.9891029e+001  3.9007542e+001  3.7707361e+001  3.6010727e+001  3.3941875e+001  3.1528715e+001  2.8802484e+001  2.5797365e+001  2.2550080e+001  1.9099462e+001  1.5486010e+001  1.1751431e+001  7.9381796e+000  4.0889868e+000  2.4640205e-001 -3.5476636e+000 -7.2523794e+000 -1.0828420e+001 -1.4238369e+001 -1.7447098e+001 -2.0422114e+001 -2.3133878e+001 -2.5556083e+001 -2.7665901e+001 -2.9444185e+001 -3.0875627e+001 -3.1948879e+001 -3.2656626e+001 -3.2995619e+001 -3.2966654e+001 -3.2574524e+001 -3.1827913e+001 -3.0739257e+001 -2.9324569e+001 -2.7603219e+001 -2.5597691e+001 -2.3333298e+001 -2.0837880e+001 -1.8141471e+001 -1.5275949e+001 -1.2274673e+001 -9.1720998e+000 -6.0034034e+000 -2.8040825e+000  3.9042666e-001  3.5451339e+000  6.6258699e+000  9.5996479e+000  1.2435009e+001  1.5102346e+001  1.7574206e+001  1.9825567e+001  2.1834079e+001  2.3580285e+001  2.5047795e+001  2.6223440e+001  2.7097373e+001  2.7663150e+001  2.7917757e+001  2.7861615e+001  2.7498537e+001  2.6835650e+001  2.5883288e+001  2.4654846e+001  2.3166603e+001  2.1437516e+001
  5.6667427e+002  5.6348653e+002  5.5819755e+002  5.5084298e+002  5.4147236e+002  5.3014867e+002  5.1694786e+002  5.0195824e+002  4.8527976e+002  4.6702323e+002  4.4730940e+002  4.2626806e+002  4.0403695e+002  3.8076071e+002  3.5658975e+002  3.3167902e+002  3.0618686e+002  2.8027372e+002  2.5410098e+002  2.2782965e+002  2.0161917e+002  1.7562621e+002  1.5000351e+002  1.2489871e+002  1.0045330e+002  7.6801615e+001  5.4069837e+001  3.2375160e+001  1.1824985e+001 -7.4837825e+000 -2.5465342e+001 -4.2045504e+001 -5.7162102e+001 -7.0765291e+001 -8.2817745e+001 -9.3294745e+001 -1.0218416e+002 -1.0948632e+002 -1.1521381e+002 -1.1939109e+002 -1.2205413e+002 -1.2324986e+002 -1.2303558e+002 -1.2147827e+002 -1.1865383e+002 -1.1464628e+002 -1.0954685e+002 -1.0345311e+002 -9.6467918e+001 -8.8698514e+001 -8.0255442e+001 -7.1251540e+001 -6.1800904e+001 -5.2017866e+001 -4.2015979e+001 -3.1907035e+001 -2.1800113e+001 -1.1800668e+001 -2.0096726e+000  7.4771899e+000  1.6570263e+001  2.5186592e+001  3.3250518e+001  4.0694201e+001  4.7458054e+001  5.3491096e+001  5.8751218e+001  6.3205361e+001  6.6829600e+001  6.9609153e+001  7.1538289e+001  7.2620161e+001  7.2866560e+001  7.2297579e+001  7.0941220e+001  6.8832919e+001  6.6015020e+001  6.2536183e+001  5.8450749e+001  5.3818061e+001  4.8701745e+001  4.3168973e+001  3.7289691e+001  3.1135852e+001  2.4780632e+001  1.8297650e+001  1.1760207e+001  5.2405363e+000 -1.1909224e+000 -7.4662100e+000 -1.3520502e+001 -1.9292718e+001 -2.4726078e+001 -2.9768609e+001 -3.4373590e+001 -3.8499936e+001 -4.2112518e+001 -4.5182413e+001 -4.7687093e+001 -4.9610532e+001 -5.0943257e+001 -5.1682324e+001 -5.1831223e+001 -5.1399730e+001 -5.0403682e+001 -4.8864701e+001 -4.6809863e+001 -4.4271311e+001 -4.1285825e+001 -3.7894350e+001 -3.4141487e+001 -3.0074953e+001 -2.5745025e+001 -2.1203952e+001 -1.6505370e+001 -1.1703702e+001 -6.8535644e+000 -2.0091790e+000  2.7762028e+000  7.4508544e+000  1.1965105e+001  1.6271839e+001  2.0326964e+001  2.4089836e+001  2.7523643e+001  3.0595743e+001  3.3277951e+001  3.5546776e+001  3.7383599e+001  3.8774809e+001  3.9711865e+001  4.0191324e+001  4.0214792e+001  3.9788843e+001  3.8924869e+001  3.7638889e+001  3.5951311e+001  3.3886645e+001  3.1473181e+001  2.8742630e+001  2.5729730e+001  2.2471826e+001  1.9008432e+001  1.5380768e+001  1.1631291e+001  7.8032123e+000  3.9400223e+000  8.5009118e-002 -3.7192089e+000 -7.4311393e+000 -1.1010853e+001 -1.4420402e+001 -1.7624201e+001 -2.0589397e+001 -2.3286182e+001 -2.5688086e+001 -2.7772226e+001 -2.9519505e+001 -3.0914780e+001 -3.1946976e+001 -3.2609157e+001 -3.2898552e+001 -3.2816537e+001 -3.2368564e+001 -3.1564060e+001 -3.0416271e+001 -2.8942074e+001 -2.7161747e+001 -2.5098709e+001 -2.2779225e+001 -2.0232088e+001 -1.7488266e+001 -1.4580548e+001 -1.1543153e+001 -8.4113453e+000 -5.2210306e+000 -2.0083565e+000  1.1906887e+000  4.3406691e+000  7.4070856e+000  1.0356745e+001  1.3158110e+001  1.5781630e+001  1.8200045e+001  2.0388659e+001  2.2325586e+001  2.3991963e+001  2.5372122e+001  2.6453733e+001  2.7227903e+001  2.7689238e+001  2.7835867e+001  2.7669427e+001  2.7195007e+001  2.6421060e+001  2.5359273e+001  2.4024404e+001  2.2434093e+001  2.0608635e+001  1.8570729e+001
  5.6466898e+002  5.6144799e+002  5.5610417e+002  5.4867407e+002  5.3920841e+002  5.2777170e+002  5.1444174e+002  4.9930893e+002  4.8247557e+002  4.6405503e+002  4.4417083e+002  4.2295566e+002  4.0055028e+002  3.7710243e+002  3.5276563e+002  3.2769797e+002  3.0206084e+002  2.7601769e+002  2.4973274e+002  2.2336968e+002  1.9709045e+002  1.7105395e+002  1.4541489e+002  1.2032258e+002  9.5919879e+001  7.2342102e+001  4.9716087e+001  2.8159290e+001  7.7789939e+000 -1.1328404e+001 -2.9077996e+001 -4.5396871e+001 -6.0224512e+001 -7.3513081e+001 -8.5227597e+001 -9.5346004e+001 -1.0385912e+002 -1.1077050e+002 -1.1609613e+002 -1.1986412e+002 -1.2211419e+002 -1.2289717e+002 -1.2227427e+002 -1.2031643e+002 -1.1710349e+002 -1.1272332e+002 -1.0727091e+002 -1.0084739e+002 -9.3559024e+001 -8.5516180e+001 -7.6832268e+001 -6.7622675e+001 -5.8003703e+001 -4.8091513e+001 -3.8001094e+001 -2.7845256e+001 -1.7733667e+001 -7.7719286e+000  1.9392863e+000  1.1305039e+001  2.0236859e+001  2.8653409e+001  3.6481067e+001  4.3654421e+001  5.0116692e+001  5.5820048e+001  6.0725840e+001  6.4804748e+001  6.8036822e+001  7.0411447e+001  7.1927213e+001  7.2591696e+001  7.2421162e+001  7.1440192e+001  6.9681230e+001  6.7184063e+001  6.3995249e+001  6.0167475e+001  5.5758881e+001  5.0832333e+001  4.5454671e+001  3.9695930e+001  3.3628543e+001  2.7326536e+001  2.0864727e+001  1.4317928e+001  7.7601617e+000  1.2639109e+000 -5.1006139e+000 -1.1266161e+001 -1.7169086e+001 -2.2749943e+001 -2.7954032e+001 -3.2731877e+001 -3.7039648e+001 -4.0839511e+001 -4.4099917e+001 -4.6795807e+001 -4.8908762e+001 -5.0427066e+001 -5.1345708e+001 -5.1666308e+001 -5.1396974e+001 -5.0552100e+001 -4.9152093e+001 -4.7223043e+001 -4.4796346e+001 -4.1908264e+001 -3.8599455e+001 -3.4914450e+001 -3.0901112e+001 -2.6610056e+001 -2.2094055e+001 -1.7407436e+001 -1.2605459e+001 -7.7437059e+000 -2.8774716e+000  1.9388334e+000  6.6522589e+000  1.1211868e+001  1.5569259e+001  1.9679053e+001  2.3499340e+001  2.6992081e+001  3.0123465e+001  3.2864211e+001  3.5189819e+001  3.7080767e+001  3.8522644e+001  3.9506237e+001  4.0027550e+001  4.0087773e+001  3.9693192e+001  3.8855043e+001  3.7589320e+001  3.5916530e+001  3.3861400e+001  3.1452550e+001  2.8722117e+001  2.5705357e+001  2.2440210e+001  1.8966847e+001  1.5327195e+001  1.1564448e+001  7.7225793e+000  3.8458400e+000 -2.1731017e-002 -3.8367913e+000 -7.5571648e+000 -1.1142293e+001 -1.4553662e+001 -1.7755202e+001 -2.0713658e+001 -2.3398917e+001 -2.5784305e+001 -2.7846839e+001 -2.9567434e+001 -3.0931066e+001 -3.1926891e+001 -3.2548310e+001 -3.2792991e+001 -3.2662845e+001 -3.2163951e+001 -3.1306438e+001 -3.0104328e+001 -2.8575327e+001 -2.6740591e+001 -2.4624445e+001 -2.2254078e+001 -1.9659209e+001 -1.6871719e+001 -1.3925282e+001 -1.0854961e+001 -7.6968047e+000 -4.4874351e+000 -1.2636320e+000  1.9380786e+000  5.0818287e+000  8.1328015e+000  1.1057608e+001  1.3824643e+001  1.6404420e+001  1.8769878e+001  2.0896653e+001  2.2763327e+001  2.4351632e+001  2.5646623e+001  2.6636806e+001  2.7314235e+001  2.7674561e+001  2.7717044e+001  2.7444525e+001  2.6863353e+001  2.5983284e+001  2.4817334e+001  2.3381600e+001  2.1695048e+001  1.9779277e+001  1.7658243e+001  1.5357975e+001
  5.6265987e+002  5.5940572e+002  5.5400723e+002  5.4650182e+002  5.3694146e+002  5.2539221e+002  5.1193369e+002  4.9665845e+002  4.7967116e+002  4.6108780e+002  4.4103468e+002  4.1964740e+002  3.9706980e+002  3.7345272e+002  3.4895282e+002  3.2373134e+002  2.9795276e+002  2.7178350e+002  2.4539064e+002  2.1894055e+002  1.9259761e+002  1.6652297e+002  1.4087326e+002  1.1579944e+002  9.1445651e+001  6.7948156e+001  4.5434368e+001  2.4021936e+001  3.8179434e+000 -1.5081807e+001 -3.2593394e+001 -4.8645280e+001 -6.3178695e+001 -7.6147907e+001 -8.7520382e+001 -9.7276824e+001 -1.0541110e+002 -1.1193005e+002 -1.1685319e+002 -1.2021232e+002 -1.2205101e+002 -1.2242399e+002 -1.2139647e+002 -1.1904338e+002 -1.1544849e+002 -1.1070353e+002 -1.0490723e+002 -9.8164246e+001 -9.0584195e+001 -8.2280512e+001 -7.3369385e+001 -6.3968649e+001 -5.4196691e+001 -4.4171373e+001 -3.4008970e+001 -2.3823152e+001 -1.3724002e+001 -3.8170907e+000  5.7973974e+000  1.5025462e+001  2.3780016e+001  3.1981537e+001  3.9558634e+001  4.6448520e+001  5.2597405e+001  5.7960782e+001  6.2503631e+001  6.6200518e+001  6.9035604e+001  7.1002558e+001  7.2104385e+001  7.2353156e+001  7.1769665e+001  7.0383001e+001  6.8230049e+001  6.5354918e+001  6.1808322e+001  5.7646892e+001  5.2932453e+001  4.7731257e+001  4.2113193e+001  3.6150971e+001  2.9919296e+001  2.3494037e+001  1.6951402e+001  1.0367124e+001  3.8156699e+000 -2.6305217e+000 -8.9017697e+000 -1.4931834e+001 -2.0658550e+001 -2.6024412e+001 -3.0977091e+001 -3.5469892e+001 -3.9462147e+001 -4.2919524e+001 -4.5814282e+001 -4.8125436e+001 -4.9838855e+001 -5.0947284e+001 -5.1450289e+001 -5.1354140e+001 -5.0671610e+001 -4.9421722e+001 -4.7629423e+001 -4.5325208e+001 -4.2544685e+001 -3.9328094e+001 -3.5719788e+001 -3.1767672e+001 -2.7522618e+001 -2.3037856e+001 -1.8368349e+001 -1.3570160e+001 -8.6998168e+000 -3.8136812e+000  1.0326665e+000  5.7850291e+000  1.0391167e+001  1.4801342e+001  1.8968830e+001  2.2850384e+001  2.6406660e+001  2.9602595e+001  3.2407720e+001  3.4796433e+001  3.6748207e+001  3.8247738e+001  3.9285037e+001  3.9855463e+001  3.9959689e+001  3.9603624e+001  3.8798261e+001  3.7559487e+001  3.5907833e+001  3.3868174e+001  3.1469397e+001  2.8744016e+001  2.5727758e+001  2.2459121e+001  1.8978905e+001  1.5329723e+001  1.1555499e+001  7.7009607e+000  3.8111253e+000 -6.9206074e-002 -3.8959488e+000 -7.6262187e+000 -1.1218797e+001 -1.4634572e+001 -1.7836947e+001 -2.0792223e+001 -2.3469935e+001 -2.5843157e+001 -2.7888758e+001 -2.9587610e+001 -3.0924761e+001 -3.1889542e+001 -3.2475641e+001 -3.2681114e+001 -3.2508360e+001 -3.1964034e+001 -3.1058927e+001 -2.9807790e+001 -2.8229120e+001 -2.6344910e+001 -2.4180358e+001 -2.1763544e+001 -1.9125082e+001 -1.6297742e+001 -1.3316056e+001 -1.0215910e+001 -7.0341181e+000 -3.8080028e+000 -5.7496184e-001  2.6279528e+000  5.7644506e+000  8.7994038e+000  1.1699233e+001  1.4432268e+001  1.6969087e+001  1.9282827e+001  2.1349453e+001  2.3148008e+001  2.4660814e+001  2.5873634e+001  2.6775802e+001  2.7360304e+001  2.7623818e+001  2.7566714e+001  2.7193013e+001  2.6510301e+001  2.5529607e+001  2.4265244e+001  2.2734611e+001  2.0957967e+001  1.8958170e+001  1.6760390e+001  1.4391805e+001  1.1881267e+001
  5.6064165e+002  5.5735434e+002  5.5190120e+002  5.4432054e+002  5.3466557e+002  5.2300393e+002  5.0941713e+002  4.9399986e+002  4.7685922e+002  4.5811381e+002  4.3789278e+002  4.1633470e+002  3.9358648e+002  3.6980212e+002  3.4514147e+002  3.1976892e+002  2.9385204e+002  2.6756027e+002  2.4106353e+002  2.1453088e+002  1.8812915e+002  1.6202168e+002  1.3636701e+002  1.1131770e+002  8.7019132e+001  6.3608466e+001  4.1213617e+001  1.9952351e+001 -6.8531780e-002 -1.8753913e+001 -3.6020953e+001 -5.1799589e+001 -6.6032900e+001 -7.8677369e+001 -8.9703013e+001 -9.9093399e+001 -1.0684554e+002 -1.1296968e+002 -1.1748894e+002 -1.2043889e+002 -1.2186701e+002 -1.2183203e+002 -1.2040318e+002 -1.1765940e+002 -1.1368845e+002 -1.0858592e+002 -1.0245422e+002 -9.5401571e+001 -8.7540846e+001 -7.8988495e+001 -6.9863400e+001 -6.0285741e+001 -5.0375874e+001 -4.0253225e+001 -3.0035207e+001 -1.9836187e+001 -9.7664903e+000  6.8531775e-002  9.5693732e+000  1.8643171e+001  2.7204423e+001  3.5175627e+001  4.2487822e+001  4.9081044e+001  5.4904682e+001  5.9917737e+001  6.4088984e+001  6.7397032e+001  6.9830288e+001  7.1386825e+001  7.2074157e+001  7.1908926e+001  7.0916502e+001  6.9130504e+001  6.6592253e+001  6.3350149e+001  5.9459000e+001  5.4979292e+001  4.9976416e+001  4.4519867e+001  3.8682411e+001  3.2539238e+001  2.6167104e+001  1.9643481e+001  1.3045707e+001  6.4501625e+000 -6.8531767e-002 -6.4382794e+000 -1.2590234e+001 -1.8459473e+001 -2.3985624e+001 -2.9113421e+001 -3.3793202e+001 -3.7981338e+001 -4.1640586e+001 -4.4740370e+001 -4.7256981e+001 -4.9173709e+001 -5.0480882e+001 -5.1175844e+001 -5.1262851e+001 -5.0752889e+001 -4.9663432e+001 -4.8018125e+001 -4.5846414e+001 -4.3183113e+001 -4.0067920e+001 -3.6544892e+001 -3.2661879e+001 -2.8469924e+001 -2.4022642e+001 -1.9375579e+001 -1.4585559e+001 -9.7100315e+000 -4.8064167e+000  6.8531755e-002  4.8593510e+000  9.5124674e+000  1.3976765e+001  1.8204120e+001  2.2149886e+001  2.5773346e+001  2.9038103e+001  3.1912420e+001  3.4369507e+001  3.6387742e+001  3.7950837e+001  3.9047938e+001  3.9673667e+001  3.9828097e+001  3.9516672e+001  3.8750067e+001  3.7543987e+001  3.5918918e+001  3.3899824e+001  3.1515805e+001  2.8799703e+001  2.5787679e+001  2.2518759e+001  1.9034347e+001  1.5377728e+001  1.1593548e+001  7.7272861e+000  3.8247346e+000 -6.8531740e-002 -3.9076675e+000 -7.6490569e+000 -1.1250793e+001 -1.4673132e+001 -1.7878915e+001 -2.0833962e+001 -2.3507415e+001 -2.5872052e+001 -2.7904550e+001 -2.9585698e+001 -3.0900567e+001 -3.1838625e+001 -3.2393803e+001 -3.2564505e+001 -3.2353579e+001 -3.1768221e+001 -3.0819845e+001 -2.9523900e+001 -2.7899646e+001 -2.5969884e+001 -2.3760660e+001 -2.1300923e+001 -1.8622160e+001 -1.5758009e+001 -1.2743849e+001 -9.6163688e+000 -6.4131400e+000 -3.1721709e+000  6.8531721e-002  3.2713987e+000  6.3997239e+000  9.4180756e+000  1.2292688e+001  1.4991832e+001  1.7486154e+001  1.9748988e+001  2.1756633e+001  2.3488592e+001  2.4927773e+001  2.6060648e+001  2.6877374e+001  2.7371860e+001  2.7541805e+001  2.7388680e+001  2.6917671e+001  2.6137585e+001  2.5060707e+001  2.3702626e+001  2.2082019e+001  2.0220407e+001  1.8141877e+001  1.5872781e+001  1.3441405e+001  1.0877631e+001  8.2125706e+000
  5.5861715e+002  5.5529674e+002  5.4978904e+002  5.4213329e+002  5.3238395e+002  5.2061026e+002  5.0689563e+002  4.9133695e+002  4.7404375e+002  4.5513733e+002  4.3474966e+002  4.1302233e+002  3.9010538e+002  3.6615597e+002  3.4133716e+002  3.1581651e+002  2.8976472e+002  2.6335424e+002  2.3675784e+002  2.1014724e+002  1.8369172e+002  1.5755679e+002  1.3190287e+002  1.0688406e+002  8.2646947e+001  5.9329510e+001  3.7060106e+001  1.5956540e+001 -3.8747580e+000 -2.2339442e+001 -3.9355852e+001 -5.4855496e+001 -6.8783410e+001 -8.1098389e+001 -9.1773107e+001 -1.0079410e+002 -1.0816161e+002 -1.1388938e+002 -1.1800422e+002 -1.2054556e+002 -1.2156484e+002 -1.2112484e+002 -1.1929886e+002 -1.1616989e+002 -1.1182966e+002 -1.0637760e+002 -9.9919842e+001 -9.2568059e+001 -8.4438363e+001 -7.5650130e+001 -6.6324841e+001 -5.6584914e+001 -4.6552544e+001 -3.6348577e+001 -2.6091409e+001 -1.5895934e+001 -5.8725399e+000  3.8738287e+000  1.3244541e+001  2.2148069e+001  3.0500699e+001  3.8227147e+001  4.5261082e+001  5.1545551e+001  5.7033308e+001  6.1687032e+001  6.5479452e+001  6.8393360e+001  7.0421533e+001  7.1566549e+001  7.1840514e+001  7.1264693e+001  6.9869062e+001  6.7691774e+001  6.4778560e+001  6.1182057e+001  5.6961086e+001  5.2179875e+001  4.6907247e+001  4.1215774e+001  3.5180909e+001  2.8880106e+001  2.2391942e+001  1.5795231e+001  9.1681737e+000  2.5875103e+000 -3.8722802e+000 -1.0139747e+001 -1.6147185e+001 -2.1831301e+001 -2.7133813e+001 -3.2001993e+001 -3.6389134e+001 -4.0254941e+001 -4.3565851e+001 -4.6295269e+001 -4.8423728e+001 -4.9938964e+001 -5.0835914e+001 -5.1116632e+001 -5.0790136e+001 -4.9872170e+001 -4.8384907e+001 -4.6356577e+001 -4.3821046e+001 -4.0817327e+001 -3.7389052e+001 -3.3583900e+001 -2.9452986e+001 -2.5050226e+001 -2.0431682e+001 -1.5654890e+001 -1.0778186e+001 -5.8600302e+000 -9.5835005e-001  3.8701130e+000  8.5704237e+000  1.3090047e+001  1.7379403e+001  2.1392387e+001  2.5086830e+001  2.8424922e+001  3.1373569e+001  3.3904697e+001  3.5995493e+001  3.7628586e+001  3.8792156e+001  3.9479988e+001  3.9691458e+001  3.9431454e+001  3.8710238e+001  3.7543250e+001  3.5950854e+001  3.3958032e+001  3.1594033e+001  2.8891970e+001  2.5888395e+001  2.2622819e+001  1.9137226e+001  1.5475550e+001  1.1683144e+001  7.8062416e+000  3.8914105e+000 -1.4987733e-002 -3.8673276e+000 -7.6212360e+000 -1.1234086e+001 -1.4665466e+001 -1.7877615e+001 -2.0835823e+001 -2.3508795e+001 -2.5868964e+001 -2.7892761e+001 -2.9560840e+001 -3.0858245e+001 -3.1774526e+001 -3.2303807e+001 -3.2444792e+001 -3.2200727e+001 -3.1579305e+001 -3.0592520e+001 -2.9256480e+001 -2.7591167e+001 -2.5620161e+001 -2.3370319e+001 -2.0871433e+001 -1.8155840e+001 -1.5258024e+001 -1.2214189e+001 -9.0618160e+000 -5.8392163e+000 -2.5850758e+000  6.6199819e-001  3.8639249e+000  6.9835865e+000  9.9852485e+000  1.2834960e+001  1.5500928e+001  1.7953863e+001  2.0167295e+001  2.2117845e+001  2.3785470e+001  2.5153653e+001  2.6209565e+001  2.6944167e+001  2.7352281e+001  2.7432606e+001  2.7187694e+001  2.6623877e+001  2.5751158e+001  2.4583051e+001  2.3136391e+001  2.1431103e+001  1.9489937e+001  1.7338173e+001  1.5003302e+001  1.2514682e+001  9.9031762e+000  7.2007802e+000  4.4402336e+000
  5.5658650e+002  5.5323305e+002  5.4767090e+002  5.3994022e+002  5.3009676e+002  5.1821136e+002  5.0436938e+002  4.8866992e+002  4.7122500e+002  4.5215860e+002  4.3160560e+002  4.0971063e+002  3.8662684e+002  3.6251464e+002  3.3754029e+002  3.1187456e+002  2.8569128e+002  2.5916592e+002  2.3247409e+002  2.0579019e+002  1.7928591e+002  1.5312890e+002  1.2748143e+002  1.0249909e+002  7.8329626e+001  5.5111775e+001  3.2974260e+001  1.2034846e+001 -7.6004917e+000 -2.5838273e+001 -4.2598114e+001 -5.7813195e+001 -7.1430608e+001 -8.3411569e+001 -9.3731506e+001 -1.0238002e+002 -1.0936070e+002 -1.1469085e+002 -1.1840106e+002 -1.2053469e+002 -1.2114722e+002 -1.2030550e+002 -1.1808695e+002 -1.1457864e+002 -1.0987625e+002 -1.0408308e+002 -9.7308898e+001 -8.9668828e+001 -8.1282133e+001 -7.2271040e+001 -6.2759528e+001 -5.2872130e+001 -4.2732749e+001 -3.2463505e+001 -2.2183612e+001 -1.2008318e+001 -2.0478890e+000  7.5933285e+000  1.6817776e+001  2.5535464e+001  3.3664666e+001  4.1132517e+001  4.7875512e+001  5.3839898e+001  5.8981972e+001  6.3268257e+001  6.6675586e+001  6.9191069e+001  7.0811965e+001  7.1545451e+001  7.1408290e+001  7.0426416e+001  6.8634424e+001  6.6074991e+001  6.2798218e+001  5.8860909e+001  5.4325802e+001  4.9260742e+001  4.3737830e+001  3.7832535e+001  3.1622794e+001  2.5188099e+001  1.8608596e+001  1.1964183e+001  5.3336354e+000 -1.2062367e+000 -7.5813987e+000 -1.3721352e+001 -1.9559844e+001 -2.5035513e+001 -3.0092473e+001 -3.4680824e+001 -3.8757089e+001 -4.2284567e+001 -4.5233613e+001 -4.7581831e+001 -4.9314179e+001 -5.0422997e+001 -5.0907951e+001 -5.0775897e+001 -5.0040662e+001 -4.8722762e+001 -4.6849039e+001 -4.4452244e+001 -4.1570551e+001 -3.8247027e+001 -3.4529053e+001 -3.0467705e+001 -2.6117108e+001 -2.1533760e+001 -1.6775850e+001 -1.1902557e+001 -6.9733603e+000 -2.0473479e+000  2.8174509e+000  7.5647160e+000  1.2140455e+001  1.6493586e+001  2.0576476e+001  2.4345436e+001  2.7761159e+001  3.0789106e+001  3.3399822e+001  3.5569206e+001  3.7278698e+001  3.8515408e+001  3.9272185e+001  3.9547601e+001  3.9345890e+001  3.8676808e+001  3.7555441e+001  3.6001947e+001  3.4041250e+001  3.1702679e+001  2.9019563e+001  2.6028789e+001  2.2770316e+001  1.9286672e+001  1.5622418e+001  1.1823604e+001  7.9372097e+000  4.0105827e+000  9.0883698e-002 -3.7754626e+000 -7.5432991e+000 -1.1169247e+001 -1.4612187e+001 -1.7833713e+001 -2.0798542e+001 -2.3474887e+001 -2.5834783e+001 -2.7854364e+001 -2.9514093e+001 -3.0798929e+001 -3.1698452e+001 -3.2206923e+001 -3.2323292e+001 -3.2051156e+001 -3.1398653e+001 -3.0378315e+001 -2.9006865e+001 -2.7304970e+001 -2.5296948e+001 -2.3010443e+001 -2.0476057e+001 -1.7726953e+001 -1.4798441e+001 -1.1727532e+001 -8.5524833e+000 -5.3123363e+000 -2.0464462e+000  1.2059850e+000  4.4063676e+000  7.5171723e+000  1.0502360e+001  1.3327790e+001  1.5961601e+001  1.8374561e+001  2.0540382e+001  2.2436001e+001  2.4041812e+001  2.5341863e+001  2.6324003e+001  2.6979986e+001  2.7305524e+001  2.7300297e+001  2.6967914e+001  2.6315831e+001  2.5355218e+001  2.4100793e+001  2.2570608e+001  2.0785801e+001  1.8770317e+001  1.6550593e+001  1.4155223e+001  1.1614594e+001  8.9605121e+000  6.2258097e+000  3.4439473e+000  6.4861113e-001
  5.5454982e+002  5.5116339e+002  5.4554690e+002  5.3774147e+002  5.2780415e+002  5.1580742e+002  5.0183859e+002  4.8599901e+002  4.6840321e+002  4.4917791e+002  4.2846090e+002  4.0639990e+002  3.8315123e+002  3.5887852e+002  3.3375129e+002  3.0794353e+002  2.8163222e+002  2.5499583e+002  2.2821284e+002  2.0146029e+002  1.7491228e+002  1.4873857e+002  1.2310324e+002  9.8163331e+001  7.4067679e+001  5.0955722e+001  2.8956476e+001  8.1875809e+000 -1.1245525e+001 -2.9250325e+001 -4.5747806e+001 -6.0672924e+001 -7.3974930e+001 -8.5617561e+001 -9.5579105e+001 -1.0385232e+002 -1.1044424e+002 -1.1537583e+002 -1.1868153e+002 -1.2040869e+002 -1.2061689e+002 -1.1937711e+002 -1.1677093e+002 -1.1288946e+002 -1.0783239e+002 -1.0170684e+002 -9.4626203e+001 -8.6708975e+001 -7.8077512e+001 -6.8856797e+001 -5.9173201e+001 -4.9153251e+001 -3.8922416e+001 -2.8603935e+001 -1.8317675e+001 -8.1790577e+000  1.7019592e+000  1.1221823e+001  2.0284248e+001  2.8800984e+001  3.6692494e+001  4.3888532e+001  5.0328611e+001  5.5962363e+001  6.0749802e+001  6.4661454e+001  6.7678399e+001  6.9792191e+001  7.1004676e+001  7.1327708e+001  7.0782765e+001  6.9400477e+001  6.7220063e+001  6.4288697e+001  6.0660795e+001  5.6397245e+001  5.1564586e+001  4.6234144e+001  4.0481127e+001  3.4383708e+001  2.8022090e+001  2.1477565e+001  1.4831589e+001  8.1648642e+000  1.5564572e+000 -4.9170544e+000 -1.1182386e+001 -1.7170303e+001 -2.2816310e+001 -2.8061285e+001 -3.2852032e+001 -3.7141762e+001 -4.0890496e+001 -4.4065375e+001 -4.6640897e+001 -4.8599058e+001 -4.9929409e+001 -5.0629032e+001 -5.0702421e+001 -5.0161292e+001 -4.9024310e+001 -4.7316745e+001 -4.5070054e+001 -4.2321410e+001 -3.9113159e+001 -3.5492249e+001 -3.1509594e+001 -2.7219420e+001 -2.2678576e+001 -1.7945832e+001 -1.3081159e+001 -8.1450182e+000 -3.1976456e+000  1.7016421e+000  6.4951229e+000  1.1127315e+001  1.5545584e+001  1.9700714e+001  2.3547422e+001  2.7044823e+001  3.0156841e+001  3.2852546e+001  3.5106444e+001  3.6898682e+001  3.8215196e+001  3.9047784e+001  3.9394114e+001  3.9257661e+001  3.8647575e+001  3.7578493e+001  3.6070280e+001  3.4147719e+001  3.1840150e+001  2.9181051e+001  2.6207590e+001  2.2960130e+001  1.9481707e+001  1.5817484e+001  1.2014190e+001  8.1195444e+000  4.1816791e+000  2.4856447e-001 -3.6325561e+000 -7.4157150e+000 -1.1056747e+001 -1.4513787e+001 -1.7747738e+001 -2.0722694e+001 -2.3406324e+001 -2.5770210e+001 -2.7790132e+001 -2.9446300e+001 -3.0723534e+001 -3.1611383e+001 -3.2104187e+001 -3.2201090e+001 -3.1905983e+001 -3.1227400e+001 -3.0178364e+001 -2.8776167e+001 -2.7042121e+001 -2.5001248e+001 -2.2681943e+001 -2.0115591e+001 -1.7336157e+001 -1.4379756e+001 -1.1284187e+001 -8.0884745e+000 -4.8323786e+000 -1.5559178e+000  1.7011136e+000  4.8996172e+000  8.0016494e+000  1.0970861e+001  1.3772915e+001  1.6375870e+001  1.8750541e+001  2.0870811e+001  2.2713914e+001  2.4260667e+001  2.5495665e+001  2.6407416e+001  2.6988445e+001  2.7235331e+001  2.7148715e+001  2.6733237e+001  2.5997449e+001  2.4953664e+001  2.3617770e+001  2.2009006e+001  2.0149693e+001  1.8064936e+001  1.5782294e+001  1.3331424e+001  1.0743706e+001  8.0518475e+000  5.2894768e+000  2.4907333e+000 -3.1014927e-001 -3.0792540e+000
  5.5250724e+002  5.4908789e+002  5.4341719e+002  5.3553720e+002  5.2550629e+002  5.1339860e+002  4.9930343e+002  4.8332440e+002  4.6557860e+002  4.4619550e+002  4.2531585e+002  4.0309047e+002  3.7967888e+002  3.5524799e+002  3.2997057e+002  3.0402387e+002  2.7758800e+002  2.5084446e+002  2.2397460e+002  1.9715808e+002  1.7057137e+002  1.4438635e+002  1.1876884e+002  9.3877302e+001  6.9861593e+001  4.6861787e+001  2.5007119e+001  4.4150252e+000 -1.4809687e+001 -3.2575554e+001 -4.8805036e+001 -6.3434966e+001 -7.6416855e+001 -8.7717068e+001 -9.7316850e+001 -1.0521222e+002 -1.1141375e+002 -1.1594613e+002 -1.1884775e+002 -1.2017002e+002 -1.1997666e+002 -1.1834284e+002 -1.1535427e+002 -1.1110620e+002 -1.0570227e+002 -9.9253391e+001 -9.1876557e+001 -8.3693575e+001 -7.4829810e+001 -6.5412908e+001 -5.5571519e+001 -4.5434032e+001 -3.5127340e+001 -2.4775637e+001 -1.4499273e+001 -4.4136614e+000  5.3717414e+000  1.4754374e+001  2.3639423e+001  3.1940581e+001  3.9580705e+001  4.6492362e+001  5.2618273e+001  5.7911639e+001  6.2336354e+001  6.5867105e+001  6.8489354e+001  7.0199212e+001  7.1003206e+001  7.0917937e+001  6.9969640e+001  6.8193660e+001  6.5633827e+001  6.2341769e+001  5.8376149e+001  5.3801839e+001  4.8689054e+001  4.3112441e+001  3.7150135e+001  3.0882806e+001  2.4392691e+001  1.7762631e+001  1.1075122e+001  4.4113888e+000 -2.1495109e+000 -8.5315352e+000 -1.4662460e+001 -2.0474623e+001 -2.5905597e+001 -3.0898796e+001 -3.5404006e+001 -3.9377824e+001 -4.2784022e+001 -4.5593820e+001 -4.7786063e+001 -4.9347320e+001 -5.0271883e+001 -5.0561684e+001 -5.0226120e+001 -4.9281807e+001 -4.7752243e+001 -4.5667409e+001 -4.3063293e+001 -3.9981362e+001 -3.6467975e+001 -3.2573753e+001 -2.8352903e+001 -2.3862527e+001 -1.9161892e+001 -1.4311702e+001 -9.3733547e+000 -4.4082085e+000  5.2313907e-001  5.3615534e+000  1.0050035e+001  1.4534359e+001  1.8763665e+001  2.2691007e+001  2.6273844e+001  2.9474471e+001  3.2260387e+001  3.4604601e+001  3.6485858e+001  3.7888808e+001  3.8804092e+001  3.9228358e+001  3.9164214e+001  3.8620102e+001  3.7610108e+001  3.6153712e+001  3.4275471e+001  3.2004656e+001  2.9374827e+001  2.6423373e+001  2.3191009e+001  1.9721243e+001  1.6059811e+001  1.2254102e+001  8.3525667e+000  4.4041215e+000  4.5755689e-001 -3.4390459e+000 -7.2388813e+000 -1.0896964e+001 -1.4370642e+001 -1.7620080e+001 -2.0608698e+001 -2.3303568e+001 -2.5675758e+001 -2.7700635e+001 -2.9358096e+001 -3.0632757e+001 -3.1514075e+001 -3.1996412e+001 -3.2079043e+001 -3.1766099e+001 -3.1066458e+001 -2.9993580e+001 -2.8565285e+001 -2.6803484e+001 -2.4733868e+001 -2.2385547e+001 -1.9790660e+001 -1.6983952e+001 -1.4002319e+001 -1.0884338e+001 -7.6697837e+000 -4.3991294e+000 -1.1130526e+000  2.1480602e+000  5.3445991e+000  8.4382003e+000  1.1392197e+001  1.4172042e+001  1.6745704e+001  1.9084027e+001  2.1161048e+001  2.2954281e+001  2.4444947e+001  2.5618162e+001  2.6463075e+001  2.6972953e+001  2.7145224e+001  2.6981457e+001  2.6487300e+001  2.5672371e+001  2.4550095e+001  2.3137504e+001  2.1454991e+001  1.9526025e+001  1.7376838e+001  1.5036075e+001  1.2534424e+001  9.9042162e+000  7.1790238e+000  4.3932339e+000  1.5816247e+000 -1.2210623e+000 -3.9805438e+000 -6.6634073e+000
  5.5045889e+002  5.4700669e+002  5.4128190e+002  5.3332755e+002  5.2320333e+002  5.1098508e+002  4.9676410e+002  4.8064633e+002  4.6275142e+002  4.4321164e+002  4.2217074e+002  3.9978266e+002  3.7621016e+002  3.5162343e+002  3.2619855e+002  3.0011601e+002  2.7355909e+002  2.4671232e+002  2.1975988e+002  1.9288408e+002  1.6626374e+002  1.4007278e+002  1.1447876e+002  8.9641504e+001  6.5711830e+001  4.2830379e+001  2.1126528e+001  7.1742599e-001 -1.8292840e+001 -3.5813956e+001 -5.1769956e+001 -6.6099649e+001 -7.8756913e+001 -8.9710842e+001 -9.8945741e+001 -1.0646099e+002 -1.1227077e+002 -1.1640361e+002 -1.1890191e+002 -1.1982119e+002 -1.1922938e+002 -1.1720586e+002 -1.1384054e+002 -1.0923274e+002 -1.0349008e+002 -9.6727240e+001 -8.9064752e+001 -8.0627671e+001 -7.1544291e+001 -6.1944815e+001 -5.1960052e+001 -4.1720119e+001 -3.1353178e+001 -2.0984218e+001 -1.0733893e+001 -7.1742002e-001  8.9564385e+000  1.8186312e+001  2.6879065e+001  3.4950535e+001  4.2326170e+001  4.8941548e+001  5.4742786e+001  5.9686827e+001  6.3741612e+001  6.6886129e+001  6.9110352e+001  7.0415055e+001  7.0811527e+001  7.0321173e+001  6.8975018e+001  6.6813122e+001  6.3883901e+001  6.0243382e+001  5.5954388e+001  5.1085664e+001  4.5710955e+001  3.9908060e+001  3.3757843e+001  2.7343252e+001  2.0748314e+001  1.4057157e+001  7.3530379e+000  7.1741007e-001 -5.7709780e+000 -1.2036930e+001 -1.8009593e+001 -2.3623188e+001 -2.8817658e+001 -3.3539254e+001 -3.7741019e+001 -4.1383202e+001 -4.4433572e+001 -4.6867641e+001 -4.8668795e+001 -4.9828333e+001 -5.0345411e+001 -5.0226900e+001 -4.9487151e+001 -4.8147690e+001 -4.6236816e+001 -4.3789150e+001 -4.0845098e+001 -3.7450269e+001 -3.3654841e+001 -2.9512875e+001 -2.5081609e+001 -2.0420719e+001 -1.5591564e+001 -1.0656425e+001 -5.6777479e+000 -7.1739613e-001  4.1640805e+000  8.9081454e+000  1.3458942e+001  1.7763917e+001  2.1774394e+001  2.5446097e+001  2.8739602e+001  3.1620740e+001  3.4060916e+001  3.6037366e+001  3.7533338e+001  3.8538199e+001  3.9047465e+001  3.9062764e+001  3.8591717e+001  3.7647758e+001  3.6249879e+001  3.4422323e+001  3.2194206e+001  2.9599097e+001  2.6674542e+001  2.3461557e+001  2.0004075e+001  1.6348371e+001  1.2542476e+001  8.6355585e+000  4.6773194e+000  7.1737821e-001 -3.1953279e+000 -7.0131287e+000 -1.0690184e+001 -1.4183013e+001 -1.7450995e+001 -2.0456822e+001 -2.3166909e+001 -2.5551756e+001 -2.7586247e+001 -2.9249906e+001 -3.0527078e+001 -3.1407064e+001 -3.1884184e+001 -3.1957782e+001 -3.1632172e+001 -3.0916518e+001 -2.9824665e+001 -2.8374912e+001 -2.6589727e+001 -2.4495428e+001 -2.2121807e+001 -1.9501730e+001 -1.6670693e+001 -1.3666356e+001 -1.0528056e+001 -7.2963107e+000 -4.0122991e+000 -7.1735631e-001  2.5475376e+000  5.7422553e+000  8.8280042e+000  1.1767787e+001  1.4526833e+001  1.7073005e+001  1.9377154e+001  2.1413454e+001  2.3159675e+001  2.4597415e+001  2.5712291e+001  2.6494063e+001  2.6936718e+001  2.7038498e+001  2.6801877e+001  2.6233479e+001  2.5343960e+001  2.4147826e+001  2.2663218e+001  2.0911653e+001  1.8917717e+001  1.6708733e+001  1.4314401e+001  1.1766400e+001  9.0979819e+000  6.3435459e+000  3.5382018e+000  7.1733043e-001 -2.0838544e+000 -4.8307387e+000 -7.4897289e+000 -1.0028655e+001
  5.4840488e+002  5.4491992e+002  5.3914117e+002  5.3111266e+002  5.2089543e+002  5.0856703e+002  4.9422079e+002  4.7796500e+002  4.5992189e+002  4.4022658e+002  4.1902584e+002  3.9647677e+002  3.7274540e+002  3.4800521e+002  3.2243563e+002  2.9622039e+002  2.6954595e+002  2.4259988e+002  2.1556920e+002  1.8863882e+002  1.6198990e+002  1.3579839e+002  1.1023352e+002  8.5456421e+001  6.1618831e+001  3.8861882e+001  1.7315012e+001 -2.9050013e+000 -2.1694883e+001 -3.8965566e+001 -5.4642756e+001 -6.8667344e+001 -8.0995679e+001 -9.1599684e+001 -1.0046683e+002 -1.0759994e+002 -1.1301690e+002 -1.1675018e+002 -1.1884622e+002 -1.1936475e+002 -1.1837793e+002 -1.1596941e+002 -1.1223327e+002 -1.0727296e+002 -1.0120002e+002 -9.4132883e+001 -8.6195555e+001 -7.7516273e+001 -6.8226164e+001 -5.8457884e+001 -4.8344275e+001 -3.8017037e+001 -2.7605447e+001 -1.7235118e+001 -7.0268261e+000  2.9045964e+000  1.2451280e+001  2.1513247e+001  2.9999241e+001  3.7827449e+001  4.4926110e+001  5.1234005e+001  5.6700829e+001  6.1287438e+001  6.4965974e+001  6.7719868e+001  6.9543719e+001  7.0443063e+001  7.0434022e+001  6.9542849e+001  6.7805377e+001  6.5266367e+001  6.1978782e+001  5.8002980e+001  5.3405841e+001  4.8259852e+001  4.2642135e+001  3.6633451e+001  3.0317188e+001  2.3778334e+001  1.7102454e+001  1.0374688e+001  3.6787691e+000 -2.9039217e+000 -9.2952527e+000 -1.5421184e+001 -2.1212548e+001 -2.6605753e+001 -3.1543417e+001 -3.5974911e+001 -3.9856811e+001 -4.3153271e+001 -4.5836282e+001 -4.7885850e+001 -4.9290073e+001 -5.0045118e+001 -5.0155105e+001 -4.9631908e+001 -4.8494858e+001 -4.6770369e+001 -4.4491488e+001 -4.1697373e+001 -3.8432706e+001 -3.4747059e+001 -3.0694205e+001 -2.6331394e+001 -2.1718600e+001 -1.6917753e+001 -1.1991952e+001 -7.0046849e+000 -2.0190552e+000  2.9029773e+000  7.7013255e+000  1.2318471e+001  1.6700119e+001  2.0795801e+001  2.4559428e+001  2.7949772e+001  3.0930895e+001  3.3472494e+001  3.5550181e+001  3.7145688e+001  3.8246989e+001  3.8848348e+001  3.8950294e+001  3.8559515e+001  3.7688677e+001  3.6356186e+001  3.4585869e+001  3.2406601e+001  2.9851878e+001  2.6959336e+001  2.3770229e+001  2.0328868e+001  1.6682035e+001  1.2878372e+001  8.9677544e+000  5.0006631e+000  1.0275537e+000 -2.9017634e+000 -6.7387272e+000 -1.0436607e+001 -1.3951052e+001 -1.7240606e+001 -2.0267180e+001 -2.2996473e+001 -2.5398349e+001 -2.7447149e+001 -2.9121951e+001 -3.0406765e+001 -3.1290669e+001 -3.1767871e+001 -3.1837721e+001 -3.1504652e+001 -3.0778057e+001 -2.9672113e+001 -2.8205543e+001 -2.6401328e+001 -2.4286372e+001 -2.1891116e+001 -1.9249118e+001 -1.6396602e+001 -1.3371973e+001 -1.0215315e+001 -6.9678761e+000 -3.6715380e+000 -3.6829328e-001  2.9002801e+000  6.0935292e+000  9.1722209e+000  1.2099012e+001  1.4838893e+001  1.7359595e+001  1.9631961e+001  2.1630271e+001  2.3332526e+001  2.4720678e+001  2.5780811e+001  2.6503270e+001  2.6882731e+001  2.6918222e+001  2.6613087e+001  2.5974897e+001  2.5015311e+001  2.3749887e+001  2.2197844e+001  2.0381787e+001  1.8327386e+001  1.6063026e+001  1.3619424e+001  1.1029220e+001  8.3265516e+000  5.5466129e+000  2.7252023e+000 -1.0172897e-001 -2.8985277e+000 -5.6302808e+000 -8.2632440e+000 -1.0765252e+001 -1.3106103e+001
  5.4634535e+002  5.4282770e+002  5.3699514e+002  5.2889268e+002  5.1858275e+002  5.0614462e+002  4.9167369e+002  4.7528061e+002  4.5709025e+002  4.3724059e+002  4.1588145e+002  3.9317313e+002  3.6928494e+002  3.4439372e+002  3.1868221e+002  2.9233743e+002  2.6554904e+002  2.3850763e+002  2.1140305e+002  1.8442280e+002  1.5775036e+002  1.3156367e+002  1.0603359e+002  8.1322513e+001  5.7583015e+001  3.4956652e+001  1.3572851e+001 -6.4520728e+000 -2.5015748e+001 -4.2030455e+001 -5.7423669e+001 -7.1138469e+001 -8.3133775e+001 -9.3384444e+001 -1.0188120e+002 -1.0863044e+002 -1.1365381e+002 -1.1698779e+002 -1.1868297e+002 -1.1880331e+002 -1.1742525e+002 -1.1463674e+002 -1.1053607e+002 -1.0523076e+002 -9.8836302e+001 -9.1474811e+001 -8.3273713e+001 -7.4364348e+001 -6.4880581e+001 -5.4957405e+001 -4.4729561e+001 -3.4330188e+001 -2.3889514e+001 -1.3533602e+001 -3.3831651e+000  6.4475437e+000  1.5851747e+001  2.4731063e+001  3.2996320e+001  4.0568255e+001  4.7378095e+001  5.3368014e+001  5.8491463e+001  6.2713376e+001  6.6010246e+001  6.8370074e+001  6.9792195e+001  7.0286989e+001  6.9875470e+001  6.8588775e+001  6.6467544e+001  6.3561218e+001  5.9927250e+001  5.5630240e+001  5.0741016e+001  4.5335659e+001  3.9494494e+001  3.3301050e+001  2.6841012e+001  2.0201162e+001  1.3468340e+001  6.7284155e+000  6.5300740e-002 -6.4399993e+000 -1.2710281e+001 -1.8672975e+001 -2.4260906e+001 -2.9412981e+001 -3.4074782e+001 -3.8199081e+001 -4.1746250e+001 -4.4684582e+001 -4.6990507e+001 -4.8648708e+001 -4.9652142e+001 -5.0001960e+001 -4.9707325e+001 -4.8785152e+001 -4.7259746e+001 -4.5162369e+001 -4.2530724e+001 -3.9408380e+001 -3.5844128e+001 -3.1891290e+001 -2.7606991e+001 -2.3051386e+001 -1.8286872e+001 -1.3377290e+001 -8.3871121e+000 -3.3806457e+000  1.5787547e+000  6.4294461e+000  1.1112225e+001  1.5571013e+001  1.9753491e+001  2.3611685e+001  2.7102476e+001  3.0188060e+001  3.2836318e+001  3.5021129e+001  3.6722586e+001  3.7927147e+001  3.8627704e+001  3.8823563e+001  3.8520355e+001  3.7729869e+001  3.6469807e+001  3.4763481e+001  3.2639428e+001  3.0130988e+001  2.7275808e+001  2.4115317e+001  2.0694154e+001  1.7059562e+001  1.3260767e+001  9.3483328e+000  5.3735141e+000  1.3876079e+000 -2.5586868e+000 -6.4158930e+000 -1.0136355e+001 -1.3674810e+001 -1.6988915e+001 -2.0039744e+001 -2.2792220e+001 -2.5215505e+001 -2.7283327e+001 -2.8974252e+001 -3.0271881e+001 -3.1164995e+001 -3.1647625e+001 -3.1719058e+001 -3.1383779e+001 -3.0651349e+001 -2.9536217e+001 -2.8057481e+001 -2.6238587e+001 -2.4106979e+001 -2.1693711e+001 -1.9033003e+001 -1.6161781e+001 -1.3119176e+001 -9.9460031e+000 -6.6842335e+000 -3.3764491e+000 -6.5300698e-002  3.2070290e+000  6.3993512e+000  9.4719774e+000  1.2387202e+001  1.5109752e+001  1.7607207e+001  1.9850372e+001  2.1813608e+001  2.3475118e+001  2.4817175e+001  2.5826301e+001  2.6493391e+001  2.6813776e+001  2.6787239e+001  2.6417960e+001  2.5714423e+001  2.4689259e+001  2.3359041e+001  2.1744035e+001  1.9867901e+001  1.7757361e+001  1.5441828e+001  1.2953005e+001  1.0324462e+001  7.5911905e+000  4.7891475e+000  1.9547907e+000 -8.7538802e-001 -3.6653247e+000 -6.3798349e+000 -8.9850503e+000 -1.1448834e+001 -1.3741170e+001 -1.5834521e+001
  5.4428043e+002  5.4073016e+002  5.3484394e+002  5.2666776e+002  5.1626545e+002  5.0371803e+002  4.8912300e+002  4.7259338e+002  4.5425673e+002  4.3425392e+002  4.1273785e+002  3.8987204e+002  3.6582912e+002  3.4078931e+002  3.1493868e+002  2.8846757e+002  2.6156881e+002  2.3443603e+002  2.0726191e+002  1.8023652e+002  1.5354563e+002  1.2736913e+002  1.0187946e+002  7.7240222e+001  5.3604775e+001  3.1115024e+001  9.9002967e+000 -9.9236365e+000 -2.8255405e+001 -4.5008731e+001 -6.0112967e+001 -7.3513479e+001 -8.5171865e+001 -9.5066016e+001 -1.0319002e+002 -1.0955389e+002 -1.1418319e+002 -1.1711845e+002 -1.1841446e+002 -1.1813948e+002 -1.1637430e+002 -1.1321114e+002 -1.0875253e+002 -1.0311007e+002 -9.6403135e+001 -8.8757500e+001 -8.0303942e+001 -7.1176820e+001 -6.1512630e+001 -5.1448582e+001 -4.1121180e+001 -3.0664846e+001 -2.0210595e+001 -9.8847590e+000  1.9220101e-001  9.9068070e+000  1.9153576e+001  2.7835926e+001  3.5866976e+001  4.3170211e+001  4.9680043e+001  5.5342223e+001  6.0114131e+001  6.3964940e+001  6.6875632e+001  6.8838900e+001  6.9858915e+001  6.9950971e+001  6.9141025e+001  6.7465113e+001  6.4968674e+001  6.1705791e+001  5.7738332e+001  5.3135044e+001  4.7970568e+001  4.2324424e+001  3.6279951e+001  2.9923235e+001  2.3342020e+001  1.6624628e+001  9.8588954e+000  3.1311328e+000 -3.4748707e+000 -9.8787959e+000 -1.6004681e+001 -2.1781739e+001 -2.7145099e+001 -3.2036461e+001 -3.6404662e+001 -4.0206145e+001 -4.3405325e+001 -4.5974859e+001 -4.7895809e+001 -4.9157699e+001 -4.9758477e+001 -4.9704366e+001 -4.9009626e+001 -4.7696224e+001 -4.5793409e+001 -4.3337217e+001 -4.0369895e+001 -3.6939265e+001 -3.3098029e+001 -2.8903027e+001 -2.4414461e+001 -1.9695085e+001 -1.4809387e+001 -9.8227545e+000 -4.8006508e+000  1.9220054e-001  5.0926058e+000  9.8396603e+000  1.4375467e+001  1.8645804e+001  2.2600743e+001  2.6195192e+001  2.9389383e+001  3.2149279e+001  3.4446905e+001  3.6260597e+001  3.7575175e+001  3.8382026e+001  3.8679107e+001  3.8470870e+001  3.7768099e+001  3.6587682e+001  3.4952301e+001  3.2890057e+001  3.0434038e+001  2.7621824e+001  2.4494949e+001  2.1098318e+001  1.7479591e+001  1.3688543e+001  9.7764043e+000  5.7951950e+000  1.7970548e+000 -2.1664152e+000 -6.0447978e+000 -9.7894795e+000 -1.3354240e+001 -1.6695804e+001 -1.9774348e+001 -2.2553955e+001 -2.5003019e+001 -2.7094586e+001 -2.8806634e+001 -3.0122281e+001 -3.1029940e+001 -3.1523387e+001 -3.1601778e+001 -3.1269581e+001 -3.0536460e+001 -2.9417076e+001 -2.7930845e+001 -2.6101626e+001 -2.3957365e+001 -2.1529683e+001 -1.8853434e+001 -1.5966219e+001 -1.2907873e+001 -9.7199321e+000 -6.4450812e+000 -3.1265995e+000  1.9219975e-001  3.4685212e+000  6.6606268e+000  9.7283558e+000  1.2633618e+001  1.5340856e+001  1.7817467e+001  2.0034191e+001  2.1965439e+001  2.3589581e+001  2.4889176e+001  2.5851151e+001  2.6466916e+001  2.6732421e+001  2.6648165e+001  2.6219132e+001  2.5454682e+001  2.4368383e+001  2.2977791e+001  2.1304181e+001  1.9372238e+001  1.7209703e+001  1.4846984e+001  1.2316742e+001  9.6534441e+000  6.8929077e+000  4.0718253e+000  1.2272861e+000 -1.6037040e+000 -4.3846949e+000 -7.0802548e+000 -9.6564132e+000 -1.2081082e+001 -1.4324450e+001 -1.6359337e+001 -1.8161523e+001
  5.4221302e+002  5.3863028e+002  5.3269061e+002  5.2444104e+002  5.1394681e+002  5.0129070e+002  4.8657233e+002  4.6990714e+002  4.5142539e+002  4.3127085e+002  4.0959955e+002  3.8657824e+002  3.6238293e+002  3.3719718e+002  3.1121046e+002  2.8461640e+002  2.5761103e+002  2.3039099e+002  2.0315179e+002  1.7608605e+002  1.4938178e+002  1.2322079e+002  9.7777075e+001  7.3215359e+001  4.9689724e+001  2.7342346e+001  6.3023771e+000 -1.3315050e+001 -3.1409657e+001 -4.7896707e+001 -6.2707527e+001 -7.5789872e+001 -8.7108116e+001 -9.6643283e+001 -1.0439291e+002 -1.1037074e+002 -1.1460629e+002 -1.1714423e+002 -1.1804361e+002 -1.1737706e+002 -1.1522968e+002 -1.1169802e+002 -1.0688884e+002 -1.0091780e+002 -9.3908125e+001 -8.5989175e+001 -7.7295011e+001 -6.7962911e+001 -5.8131896e+001 -4.7941258e+001 -3.7529120e+001 -2.7031030e+001 -1.6578612e+001 -6.2982878e+000  3.6899267e+000  1.3273527e+001  2.2348525e+001  3.0820342e+001  3.8604584e+001  4.5627685e+001  5.1827424e+001  5.7153306e+001  6.1566806e+001  6.5041476e+001  6.7562917e+001  6.9128618e+001  6.9747665e+001  6.9440326e+001  6.8237524e+001  6.6180195e+001  6.3318548e+001  5.9711243e+001  5.5424479e+001  5.0531022e+001  4.5109182e+001  3.9241736e+001  3.3014837e+001  2.6516896e+001  1.9837468e+001  1.3066146e+001  6.2914759e+000 -4.0008753e-001 -6.9251849e+000 -1.3204494e+001 -1.9163607e+001 -2.4733829e+001 -2.9852893e+001 -3.4465585e+001 -3.8524267e+001 -4.1989304e+001 -4.4829386e+001 -4.7021734e+001 -4.8552213e+001 -4.9415325e+001 -4.9614104e+001 -4.9159909e+001 -4.8072115e+001 -4.6377719e+001 -4.4110851e+001 -4.1312213e+001 -3.8028449e+001 -3.4311443e+001 -3.0217580e+001 -2.5806952e+001 -2.1142538e+001 -1.6289365e+001 -1.1313648e+001 -6.2819465e+000 -1.2603137e+000  3.6865207e+000  8.4959435e+000  1.3108210e+001  1.7467149e+001  2.1520806e+001  2.5222036e+001  2.8529009e+001  3.1405657e+001  3.3822032e+001  3.5754585e+001  3.7186361e+001  3.8107105e+001  3.8513287e+001  3.8408041e+001  3.7801013e+001  3.6708144e+001  3.5151365e+001  3.3158225e+001  3.0761458e+001  2.7998481e+001  2.4910850e+001  2.1543669e+001  1.7944957e+001  1.4164997e+001  1.0255658e+001  6.2697072e+000  2.2601271e+000 -1.7205691e+000 -5.6210011e+000 -9.3915633e+000 -1.2985035e+001 -1.6357152e+001 -1.9467132e+001 -2.2278153e+001 -2.4757765e+001 -2.6878251e+001 -2.8616920e+001 -2.9956326e+001 -3.0884427e+001 -3.1394663e+001 -3.1485974e+001 -3.1162736e+001 -3.0434638e+001 -2.9316484e+001 -2.7827943e+001 -2.5993228e+001 -2.3840730e+001 -2.1402598e+001 -1.8714277e+001 -1.5814014e+001 -1.2742324e+001 -9.5414443e+000 -6.2547675e+000 -2.9262669e+000  4.0007788e-001  3.6808482e+000  6.8737409e+000  9.9381010e+000  1.2835428e+001  1.5529847e+001  1.7988544e+001  2.0182151e+001  2.2085089e+001  2.3675856e+001  2.4937253e+001  2.5856565e+001  2.6425671e+001  2.6641098e+001  2.6504013e+001  2.6020160e+001  2.5199730e+001  2.4057184e+001  2.2611020e+001  2.0883482e+001  1.8900242e+001  1.6690021e+001  1.4284189e+001  1.1716328e+001  9.0217735e+000  6.2371390e+000  3.3998249e+000  5.4752656e-001 -2.2822583e+000 -5.0527147e+000 -7.7281810e+000 -1.0274600e+001 -1.2659947e+001 -1.4854622e+001 -1.6831813e+001 -1.8567813e+001 -2.0042302e+001
  5.4013768e+002  5.3652251e+002  5.3052948e+002  5.2220667e+002  5.1162073e+002  4.9885626e+002  4.8401500e+002  4.6721486e+002  4.4858880e+002  4.2828358e+002  4.0645835e+002  3.8328317e+002  3.5893740e+002  3.3360802e+002  3.0748788e+002  2.8077395e+002  2.5366545e+002  2.2636206e+002  1.9906208e+002  1.7196066e+002  1.4524806e+002  1.1910794e+002  9.3715813e+001  6.9237473e+001  4.5827653e+001  2.3628728e+001  2.7695853e+000 -1.6635368e+001 -3.4487045e+001 -5.0702351e+001 -6.5214694e+001 -7.7974325e+001 -8.8948501e+001 -9.8121482e+001 -1.0549436e+002 -1.1108469e+002 -1.1492605e+002 -1.1706729e+002 -1.1757184e+002 -1.1651667e+002 -1.1399131e+002 -1.1009664e+002 -1.0494362e+002 -9.8651974e+001 -9.1348733e+001 -8.3166802e+001 -7.4243444e+001 -6.4718767e+001 -5.4734200e+001 -4.4430990e+001 -3.3948732e+001 -2.3423935e+001 -1.2988661e+001 -2.7692311e+000  7.1149787e+000  1.6552640e+001  2.5441467e+001  3.3689092e+001  4.1213814e+001  4.7945214e+001  5.3824634e+001  5.8805513e+001  6.2853587e+001  6.5946939e+001  6.8075920e+001  6.9242921e+001  6.9462026e+001  6.8758535e+001  6.7168365e+001  6.4737349e+001  6.1520437e+001  5.7580801e+001  5.2988876e+001  4.7821327e+001  4.2159974e+001  3.6090670e+001  2.9702172e+001  2.3084981e+001  1.6330209e+001  9.5284393e+000  2.7686410e+000 -3.8628936e+000 -1.0283546e+001 -1.6415308e+001 -2.2185641e+001 -2.7528254e+001 -3.2383788e+001 -3.6700401e+001 -4.0434256e+001 -4.3549893e+001 -4.6020497e+001 -4.7828053e+001 -4.8963389e+001 -4.9426112e+001 -4.9224434e+001 -4.8374898e+001 -4.6902002e+001 -4.4837736e+001 -4.2221032e+001 -3.9097138e+001 -3.5516927e+001 -3.1536143e+001 -2.7214608e+001 -2.2615385e+001 -1.7803917e+001 -1.2847155e+001 -7.8126758e+000 -2.7678149e+000  2.2211901e+000  7.0900231e+000  1.1777077e+001  1.6224191e+001  2.0377338e+001  2.4187243e+001  2.7609931e+001  3.0607203e+001  3.3147030e+001  3.5203860e+001  3.6758838e+001  3.7799942e+001  3.8322026e+001  3.8326772e+001  3.7822566e+001  3.6824278e+001  3.5352972e+001  3.3435538e+001  3.1104251e+001  2.8396279e+001  2.5353121e+001  2.2020012e+001  1.8445278e+001  1.4679667e+001  1.0775655e+001  6.7867440e+000  2.7667530e+000 -1.2308842e+000 -5.1538053e+000 -8.9513829e+000 -1.2575357e+001 -1.5980427e+001 -1.9124800e+001 -2.1970682e+001 -2.4484716e+001 -2.6638353e+001 -2.8408161e+001 -2.9776054e+001 -3.0729462e+001 -3.1261418e+001 -3.1370573e+001 -3.1061142e+001 -3.0342776e+001 -2.9230361e+001 -2.7743765e+001 -2.5907505e+001 -2.3750376e+001 -2.1305014e+001 -1.8607430e+001 -1.5696487e+001 -1.2613366e+001 -9.4009954e+000 -6.1034690e+000 -2.7654555e+000  5.6839247e-001  3.8540216e+000  7.0485471e+000  1.0110800e+001  1.3001846e+001  1.5685466e+001  1.8128602e+001  2.0301751e+001  2.2179312e+001  2.3739871e+001  2.4966442e+001  2.5846631e+001  2.6372752e+001  2.6541871e+001  2.6355795e+001  2.5820989e+001  2.4948447e+001  2.3753493e+001  2.2255532e+001  2.0477755e+001  1.8446787e+001  1.6192306e+001  1.3746617e+001  1.1144201e+001  8.4212396e+000  5.6151173e+000  2.7639225e+000 -9.4063167e-002 -2.9208697e+000 -5.6793349e+000 -8.3335847e+000 -1.0849492e+001 -1.3195107e+001 -1.5341057e+001 -1.7260906e+001 -1.8931474e+001 -2.0333106e+001 -2.1449902e+001
  5.3805732e+002  5.3440981e+002  5.2836360e+002  5.1996780e+002  5.0929051e+002  4.9641815e+002  4.8145464e+002  4.6452036e+002  4.4575103e+002  4.2529639e+002  4.0331878e+002  3.7999157e+002  3.5549751e+002  3.3002702e+002  3.0377637e+002  2.7694584e+002  2.4973787e+002  2.2235515e+002  1.9499878e+002  1.6786643e+002  1.4115056e+002  1.1503665e+002  8.9701658e+001  6.5312407e+001  4.2024207e+001  1.9979554e+001 -6.9301390e-001 -1.9879909e+001 -3.7483331e+001 -5.3421930e+001 -6.7631299e+001 -8.0064286e+001 -9.0691137e+001 -9.9499447e+001 -1.0649395e+002 -1.1169612e+002 -1.1514364e+002 -1.1688967e+002 -1.1700199e+002 -1.1556204e+002 -1.1266374e+002 -1.0841233e+002 -1.0292297e+002 -9.6319412e+001 -8.8732458e+001 -8.0298484e+001 -7.1157873e+001 -6.1453457e+001 -5.1328954e+001 -4.0927427e+001 -3.0389787e+001 -1.9853338e+001 -9.4503958e+000  6.9300824e-001  1.0458336e+001  1.9735640e+001  2.8424541e+001  3.6435087e+001  4.3688473e+001  5.0117620e+001  5.5667617e+001  6.0296009e+001  6.3972947e+001  6.6681183e+001  6.8415930e+001  6.9184575e+001  6.9006266e+001  6.7911369e+001  6.5940804e+001  6.3145284e+001  5.9584440e+001  5.5325879e+001  5.0444155e+001  4.5019686e+001  3.9137627e+001  3.2886711e+001  2.6358067e+001  1.9644041e+001  1.2837026e+001  6.0283172e+000 -6.9299880e-001 -7.2410991e+000 -1.3534421e+001 -1.9496587e+001 -2.5057239e+001 -3.0152797e+001 -3.4727101e+001 -3.8731961e+001 -4.2127594e+001 -4.4882946e+001 -4.6975902e+001 -4.8393379e+001 -4.9131307e+001 -4.9194496e+001 -4.8596392e+001 -4.7358739e+001 -4.5511131e+001 -4.3090483e+001 -4.0140414e+001 -3.6710562e+001 -3.2855832e+001 -2.8635590e+001 -2.4112821e+001 -1.9353248e+001 -1.4424440e+001 -9.3949058e+000 -4.3331953e+000  6.9298559e-001  5.6176336e+000  1.0377271e+001  1.4911720e+001  1.9164829e+001  2.3085122e+001  2.6626394e+001  2.9748216e+001  3.2416361e+001  3.4603151e+001  3.6287700e+001  3.7456081e+001  3.8101388e+001  3.8223717e+001  3.7830049e+001  3.6934050e+001  3.5555786e+001  3.3721363e+001  3.1462489e+001  2.8815977e+001  2.5823180e+001  2.2529384e+001  1.8983157e+001  1.5235660e+001  1.1339943e+001  7.3502156e+000  3.3211257e+000 -6.9296860e-001 -4.6387058e+000 -8.4644082e+000 -1.2120736e+001 -1.5561304e+001 -1.8743246e+001 -2.1627734e+001 -2.4180431e+001 -2.6371878e+001 -2.8177819e+001 -2.9579449e+001 -3.0563585e+001 -3.1122768e+001 -3.1255280e+001 -3.0965096e+001 -3.0261753e+001 -2.9160153e+001 -2.7680292e+001 -2.5846938e+001 -2.3689235e+001 -2.1240265e+001 -1.8536561e+001 -1.5617579e+001 -1.2525143e+001 -9.3028568e+000 -5.9955086e+000 -2.6484628e+000  6.9294784e-001  3.9840222e+000  7.1812752e+000  1.0242999e+001  1.3129797e+001  1.5805073e+001  1.8235490e+001  2.0391369e+001  2.2247044e+001  2.3781152e+001  2.4976870e+001  2.5822083e+001  2.6309496e+001  2.6436671e+001  2.6206007e+001  2.5624654e+001  2.4704364e+001  2.3461284e+001  2.1915694e+001  2.0091689e+001  1.8016820e+001  1.5721689e+001  1.3239508e+001  1.0605629e+001  7.8570530e+000  5.0319165e+000  2.1689745e+000 -6.9292330e-001 -3.5153506e+000 -6.2608119e+000 -8.8932323e+000 -1.1378423e+001 -1.3684520e+001 -1.5782379e+001 -1.7645946e+001 -1.9252562e+001 -2.0583240e+001 -2.1622879e+001 -2.2360422e+001
  5.3597206e+002  5.3229231e+002  5.2619308e+002  5.1772456e+002  5.0695629e+002  4.9397655e+002  4.7889143e+002  4.6182384e+002  4.4291229e+002  4.2230953e+002  4.0018111e+002  3.7670374e+002  3.5206359e+002  3.2645454e+002  3.0007629e+002  2.7313246e+002  2.4582868e+002  2.1837069e+002  1.9096235e+002  1.6380382e+002  1.3708972e+002  1.1100734e+002  8.5735010e+001  6.1440521e+001  3.8279690e+001  1.6395055e+001 -4.0852810e+000 -2.3048644e+001 -4.0398618e+001 -5.6055699e+001 -6.9957768e+001 -8.2060378e+001 -9.2336861e+001 -1.0077825e+002 -1.0739301e+002 -1.1220662e+002 -1.1526095e+002 -1.1661351e+002 -1.1633654e+002 -1.1451592e+002 -1.1125003e+002 -1.0664845e+002 -1.0083054e+002 -9.3924035e+001 -8.6063462e+001 -7.7388597e+001 -6.8042852e+001 -5.8171673e+001 -4.7920938e+001 -3.7435385e+001 -2.6857079e+001 -1.6323946e+001 -5.9683718e+000  4.0840970e+000  1.3715962e+001  2.2818859e+001  3.1294525e+001  3.9055627e+001  4.6026452e+001  5.2143455e+001  5.7355650e+001  6.1624855e+001  6.4925783e+001  6.7245983e+001  6.8585636e+001  6.8957204e+001  6.8384953e+001  6.6904340e+001  6.4561287e+001  6.1411343e+001  5.7518760e+001  5.2955477e+001  4.7800038e+001  4.2136457e+001  3.6053039e+001  2.9641176e+001  2.2994134e+001  1.6205841e+001  9.3696968e+000  2.5774078e+000 -4.0821241e+000 -1.0523860e+001 -1.6667610e+001 -2.2438940e+001 -2.7769986e+001 -3.2600176e+001 -3.6876836e+001 -4.0555692e+001 -4.3601260e+001 -4.5987106e+001 -4.7696001e+001 -4.8719945e+001 -4.9060083e+001 -4.8726501e+001 -4.7737914e+001 -4.6121257e+001 -4.3911165e+001 -4.1149380e+001 -3.7884069e+001 -3.4169075e+001 -3.0063112e+001 -2.5628904e+001 -2.0932300e+001 -1.6041356e+001 -1.1025405e+001 -5.9541309e+000 -8.9665449e-001  4.0793630e+000  8.9085772e+000  1.3528775e+001  1.7881634e+001  2.1913421e+001  2.5575616e+001  2.8825460e+001  3.1626422e+001  3.3948568e+001  3.5768852e+001  3.7071300e+001  3.7847105e+001  3.8094628e+001  3.7819300e+001  3.7033441e+001  3.5755984e+001  3.4012121e+001  3.1832872e+001  2.9254582e+001  2.6318359e+001  2.3069458e+001  1.9556614e+001  1.5831345e+001  1.1947227e+001  7.9591540e+000  3.9225855e+000 -1.0719536e-001 -4.0758147e+000 -7.9305180e+000 -1.1620848e+001 -1.5099285e+001 -1.8321833e+001 -2.1248562e+001 -2.3844081e+001 -2.6077943e+001 -2.7924986e+001 -2.9365598e+001 -3.0385897e+001 -3.0977845e+001 -3.1139273e+001 -3.0873831e+001 -3.0190865e+001 -2.9105215e+001 -2.7636943e+001 -2.5811002e+001 -2.3656831e+001 -2.1207911e+001 -1.8501261e+001 -1.5576897e+001 -1.2477259e+001 -9.2466159e+000 -5.9304415e+000 -2.5747966e+000  7.7429851e-001  4.0714804e+000  7.2726431e+000  1.0335515e+001  1.3220202e+001  1.5889700e+001  1.8310351e+001  2.0452260e+001  2.2289649e+001  2.3801161e+001  2.4970090e+001  2.5784552e+001  2.6237594e+001  2.6327228e+001  2.6056401e+001  2.5432900e+001  2.4469196e+001  2.3182218e+001  2.1593081e+001  1.9726750e+001  1.7611668e+001  1.5279329e+001  1.2763825e+001  1.0101354e+001  7.3297135e+000  4.4877714e+000  1.6149318e+000 -1.2494026e+000 -4.0663616e+000 -6.7981266e+000 -9.4084295e+000 -1.1863026e+001 -1.4130138e+001 -1.6180856e+001 -1.7989498e+001 -1.9533929e+001 -2.0795820e+001 -2.1760856e+001 -2.2418895e+001 -2.2764055e+001
  5.3388203e+002  5.3017015e+002  5.2401808e+002  5.1547709e+002  5.0461823e+002  4.9153161e+002  4.7632556e+002  4.5912552e+002  4.4007281e+002  4.1932325e+002  3.9704561e+002  3.7341997e+002  3.4863597e+002  3.2289094e+002  2.9638802e+002  2.6933420e+002  2.4193832e+002  2.1440912e+002  1.8695323e+002  1.5977327e+002  1.3306599e+002  1.0702043e+002  8.1816256e+001  5.7622157e+001  3.4594385e+001  1.2875437e+001 -7.4071044e+000 -2.6141574e+001 -4.3233040e+001 -5.8603948e+001 -7.2194568e+001 -8.3963261e+001 -9.3886549e+001 -1.0195899e+002 -1.0819290e+002 -1.1261781e+002 -1.1527989e+002 -1.1624104e+002 -1.1557799e+002 -1.1338112e+002 -1.0975328e+002 -1.0480838e+002 -9.8669983e+001 -9.1469753e+001 -8.3345888e+001 -7.4441482e+001 -6.4902882e+001 -5.4878035e+001 -4.4514845e+001 -3.3959571e+001 -2.3355273e+001 -1.2840316e+001 -2.5469710e+000  7.3998995e+000  1.6884039e+001  2.5798874e+001  3.4048462e+001  4.1548292e+001  4.8225942e+001  5.4021587e+001  5.8888340e+001  6.2792451e+001  6.5713336e+001  6.7643459e+001  6.8588065e+001  6.8564762e+001  6.7602974e+001  6.5743261e+001  6.3036524e+001  5.9543105e+001  5.5331791e+001  5.0478741e+001  4.5066347e+001  3.9182042e+001  3.2917081e+001  2.6365289e+001  1.9621818e+001  1.2781908e+001  5.9396747e+000 -8.1306323e-001 -7.3879006e+000 -1.3700898e+001 -1.9673556e+001 -2.5233699e+001 -3.0316261e+001 -3.4863971e+001 -3.8827915e+001 -4.2167993e+001 -4.4853244e+001 -4.6862057e+001 -4.8182251e+001 -4.8811042e+001 -4.8754877e+001 -4.8029171e+001 -4.6657915e+001 -4.4673194e+001 -4.2114607e+001 -3.9028597e+001 -3.5467709e+001 -3.1489784e+001 -2.7157090e+001 -2.2535428e+001 -1.7693188e+001 -1.2700405e+001 -7.6278019e+000 -2.5458426e+000  2.4761966e+000  7.3711218e+000  1.2074675e+001  1.6526333e+001  2.0670049e+001  2.4454914e+001  2.7835747e+001  3.0773600e+001  3.3236165e+001  3.5198099e+001  3.6641240e+001  3.7554733e+001  3.7935053e+001  3.7785933e+001  3.7118197e+001  3.5949500e+001  3.4303983e+001  3.2211848e+001  2.9708856e+001  2.6835763e+001  2.3637696e+001  2.0163478e+001  1.6464919e+001  1.2596072e+001  8.6124781e+000  4.5703898e+000  5.2601005e-001 -3.4652655e+000 -7.3495825e+000 -1.1075331e+001 -1.4593807e+001 -1.7859831e+001 -2.0832303e+001 -2.3474702e+001 -2.5755513e+001 -2.7648584e+001 -2.9133407e+001 -3.0195313e+001 -3.0825594e+001 -3.1021539e+001 -3.0786390e+001 -3.0129218e+001 -2.9064724e+001 -2.7612965e+001 -2.5799013e+001 -2.3652546e+001 -2.1207392e+001 -1.8501014e+001 -1.5573956e+001 -1.2469252e+001 -9.2318147e+000 -5.9077993e+000 -2.5439626e+000  8.1297961e-001  4.1169862e+000  7.3233081e+000  1.0389081e+001  1.3273884e+001  1.5940262e+001  1.8354197e+001  2.0485530e+001  2.2308329e+001  2.3801190e+001  2.4947472e+001  2.5735475e+001  2.6158537e+001  2.6215069e+001  2.5908519e+001  2.5247267e+001  2.4244454e+001  2.2917751e+001  2.1289068e+001  1.9384206e+001  1.7232464e+001  1.4866201e+001  1.2320357e+001  9.6319559e+000  6.8395692e+000  3.9827786e+000  1.1016223e+000 -1.7639559e+000 -4.5746515e+000 -7.2923290e+000 -9.8805314e+000 -1.2304960e+001 -1.4533922e+001 -1.6538735e+001 -1.8294089e+001 -1.9778361e+001 -2.0973867e+001 -2.1867069e+001 -2.2448717e+001 -2.2713932e+001 -2.2662232e+001
  5.3178736e+002  5.2804344e+002  5.2183873e+002  5.1322556e+002  5.0227648e+002  4.8908351e+002  4.7375721e+002  4.5642559e+002  4.3723282e+002  4.1633779e+002  3.9391255e+002  3.7014057e+002  3.4521495e+002  3.1933655e+002  2.9271193e+002  2.6555147e+002  2.3806720e+002  2.1047086e+002  1.8297184e+002  1.5577520e+002  1.2907978e+002  1.0307632e+002  7.7945762e+001  5.3857635e+001  3.0968550e+001  9.4208821e+000 -1.0658400e+001 -2.9158732e+001 -4.5986767e+001 -6.1067000e+001 -7.4342198e+001 -8.5773633e+001 -9.5341117e+001 -1.0304284e+002 -1.0889502e+002 -1.1293138e+002 -1.1520241e+002 -1.1577448e+002 -1.1472886e+002 -1.1216046e+002 -1.0817660e+002 -1.0289552e+002 -9.6444956e+001 -8.8960466e+001 -8.0583849e+001 -7.1461438e+001 -6.1742411e+001 -5.1577091e+001 -4.1115272e+001 -3.0504581e+001 -1.9888898e+001 -9.4068499e+000  8.0960308e-001  1.0636480e+001  1.9958973e+001  2.8672505e+001  3.6683659e+001  4.3910948e+001  5.0285435e+001  5.5751197e+001  6.0265617e+001  6.3799527e+001  6.6337180e+001  6.7876066e+001  6.8426576e+001  6.8011521e+001  6.6665513e+001  6.4434215e+001  6.1373474e+001  5.7548359e+001  5.3032098e+001  4.7904941e+001  4.2252968e+001  3.6166848e+001  2.9740568e+001  2.3070148e+001  1.6252366e+001  9.3834908e+000  2.5580594e+000 -4.1323046e+000 -1.0600008e+001 -1.6762529e+001 -2.2543375e+001 -2.7872938e+001 -3.2689252e+001 -3.6938630e+001 -4.0576186e+001 -4.3566229e+001 -4.5882538e+001 -4.7508503e+001 -4.8437140e+001 -4.8670984e+001 -4.8221856e+001 -4.7110520e+001 -4.5366223e+001 -4.3026140e+001 -4.0134723e+001 -3.6742963e+001 -3.2907591e+001 -2.8690205e+001 -2.4156358e+001 -1.9374612e+001 -1.4415559e+001 -9.3508464e+000 -4.2521938e+000  8.0956610e-001  5.7654211e+000  1.0549073e+001  1.5097777e+001  1.9353127e+001  2.3261756e+001  2.6775976e+001  2.9854315e+001  3.2461971e+001  3.4571171e+001  3.6161423e+001  3.7219672e+001  3.7740354e+001  3.7725347e+001  3.7183826e+001  3.6132016e+001  3.4592862e+001  3.2595610e+001  3.0175310e+001  2.7372251e+001  2.4231329e+001  2.0801368e+001  1.7134395e+001  1.3284883e+001  9.3089753e+000  5.2636943e+000  1.2061515e+000 -2.8072312e+000 -6.7214804e+000 -1.0483800e+001 -1.4044260e+001 -1.7356435e+001 -2.0377991e+001 -2.3071204e+001 -2.5403409e+001 -2.7347377e+001 -2.8881612e+001 -2.9990566e+001 -3.0664768e+001 -3.0900873e+001 -3.0701624e+001 -3.0075733e+001 -2.9037680e+001 -2.7607439e+001 -2.5810134e+001 -2.3675621e+001 -2.1238022e+001 -1.8535200e+001 -1.5608189e+001 -1.2500593e+001 -9.2579520e+000 -5.9270919e+000 -2.5554665e+000  8.0950447e-001  4.1210863e+000  7.3338640e+000  1.0404351e+001  1.3291563e+001  1.5957555e+001  1.8367903e+001  2.0492140e+001  2.2304125e+001  2.3782354e+001  2.4910204e+001  2.5676101e+001  2.6073621e+001  2.6101524e+001  2.5763707e+001  2.5069091e+001  2.4031446e+001  2.2669139e+001  2.1004837e+001  1.9065138e+001  1.6880164e+001  1.4483108e+001  1.1909735e+001  9.1978676e+000  6.3868352e+000  3.5169165e+000  6.2877162e-001 -2.2371237e+000 -5.0410364e+000 -7.7445175e+000 -1.0310921e+001 -1.2705890e+001 -1.4897813e+001 -1.6858227e+001 -1.8562184e+001 -1.9988556e+001 -2.1120294e+001 -2.1944616e+001 -2.2453147e+001 -2.2641986e+001 -2.2511719e+001 -2.2067364e+001
  5.2968816e+002  5.2591232e+002  5.1965515e+002  5.1097009e+002  4.9993120e+002  4.8663241e+002  4.7118657e+002  4.5372426e+002  4.3439253e+002  4.1335340e+002  3.9078219e+002  3.6686582e+002  3.4180087e+002  3.1579171e+002  2.8904839e+002  2.6178464e+002  2.3421570e+002  2.0655632e+002  1.7901861e+002  1.5181004e+002  1.2513149e+002  9.9175386e+001  7.4123878e+001  5.0147257e+001  2.7402423e+001  6.0315451e+000 -1.3839110e+001 -3.2100178e+001 -4.8659996e+001 -6.3445213e+001 -7.6401197e+001 -8.7492231e+001 -9.6701518e+001 -1.0403097e+002 -1.0950083e+002 -1.1314903e+002 -1.1503049e+002 -1.1521611e+002 -1.1379171e+002 -1.1085678e+002 -1.0652310e+002 -1.0091327e+002 -9.4159107e+001 -8.6400055e+001 -7.7781432e+001 -6.8452721e+001 -5.8565823e+001 -4.8273311e+001 -3.7726723e+001 -2.7074892e+001 -1.6462347e+001 -6.0277887e+000  4.0973280e+000  1.3790107e+001  2.2937393e+001  3.1436816e+001  3.9197686e+001  4.6141741e+001  5.2203719e+001  5.7331776e+001  6.1487730e+001  6.4647140e+001  6.6799218e+001  6.7946579e+001  6.8104837e+001  6.7302052e+001  6.5578037e+001  6.2983544e+001  5.9579321e+001  5.5435084e+001  5.0628389e+001  4.5243438e+001  3.9369828e+001  3.3101260e+001  2.6534228e+001  1.9766695e+001  1.2896793e+001  6.0215312e+000 -7.6443422e-001 -7.3699883e+000 -1.3708667e+001 -1.9699685e+001 -2.5268870e+001 -3.0349490e+001 -3.4882969e+001 -3.8819480e+001 -4.2118416e+001 -4.4748725e+001 -4.6689119e+001 -4.7928150e+001 -4.8464155e+001 -4.8305073e+001 -4.7468140e+001 -4.5979469e+001 -4.3873517e+001 -4.1192457e+001 -3.7985458e+001 -3.4307881e+001 -3.0220418e+001 -2.5788165e+001 -2.1079663e+001 -1.6165901e+001 -1.1119315e+001 -6.0127772e+000 -9.1860000e-001  4.0924335e+000  8.9520029e+000  1.3595135e+001  1.7961027e+001  2.1993799e+001  2.5643172e+001  2.8865051e+001  3.1622024e+001  3.3883754e+001  3.5627275e+001  3.6837182e+001  3.7505714e+001  3.7632734e+001  3.7225605e+001  3.6298965e+001  3.4874410e+001  3.2980085e+001  3.0650193e+001  2.7924430e+001  2.4847350e+001  2.1467680e+001  1.7837582e+001  1.4011883e+001  1.0047282e+001  6.0015334e+000  1.9326425e+000 -2.1019432e+000 -6.0461166e+000 -9.8458666e+000 -1.3449993e+001 -1.6810773e+001 -1.9884572e+001 -2.2632387e+001 -2.5020319e+001 -2.7019976e+001 -2.8608782e+001 -2.9770213e+001 -3.0493938e+001 -3.0775885e+001 -3.0618201e+001 -3.0029150e+001 -2.9022904e+001 -2.7619278e+001 -2.5843371e+001 -2.3725156e+001 -2.1298990e+001 -1.8603090e+001 -1.5678942e+001 -1.2570690e+001 -9.3244828e+000 -5.9878080e+000 -2.6088151e+000  7.6436364e-001  4.0842836e+000  7.3048396e+000  1.0381892e+001  1.3273856e+001  1.5942255e+001  1.8352211e+001  2.0472898e+001  2.2277914e+001  2.3745602e+001  2.4859296e+001  2.5607493e+001  2.5983953e+001  2.5987728e+001  2.5623110e+001  2.4899515e+001  2.3831289e+001  2.2437455e+001  2.0741390e+001  1.8770454e+001  1.6555559e+001  1.4130701e+001  1.1532446e+001  8.7993928e+000  5.9716113e+000  3.0900635e+000  1.9602183e-001 -2.6695125e+000 -5.4663804e+000 -8.1558188e+000 -1.0700989e+001 -1.3067470e+001 -1.5223722e+001 -1.7141489e+001 -1.8796169e+001 -2.0167116e+001 -2.1237894e+001 -2.1996456e+001 -2.2435279e+001 -2.2551414e+001 -2.2346488e+001 -2.1826633e+001 -2.1002353e+001
  5.2758742e+002  5.2377982e+002  5.1747045e+002  5.0871389e+002  4.9758573e+002  4.8418182e+002  4.6861730e+002  4.5102539e+002  4.3155603e+002  4.1037437e+002  3.8765905e+002  3.6360044e+002  3.3839865e+002  3.1226155e+002  2.8540270e+002  2.5803916e+002  2.3038941e+002  2.0267117e+002  1.7509924e+002  1.4788348e+002  1.2122680e+002  9.5323203e+001  7.0356016e+001  4.6496221e+001  2.3900928e+001  2.7120174e+000 -1.6945040e+001 -3.4962172e+001 -5.1249501e+001 -6.5735929e+001 -7.8369524e+001 -8.9117682e+001 -9.7967091e+001 -1.0492348e+002 -1.1001116e+002 -1.1327240e+002 -1.1476657e+002 -1.1456915e+002 -1.1277057e+002 -1.0947488e+002 -1.0479833e+002 -9.8867827e+001 -9.1819292e+001 -8.3795945e+001 -7.4946558e+001 -6.5423664e+001 -5.5381767e+001 -4.4975554e+001 -3.4358156e+001 -2.3679446e+001 -1.3084421e+001 -2.7116690e+000  7.3080604e+000  1.6853158e+001  2.5812325e+001  3.4085599e+001  4.1585223e+001  4.8236346e+001  5.3977565e+001  5.8761282e+001  6.2553899e+001  6.5335833e+001  6.7101363e+001  6.7858311e+001  6.7627571e+001  6.6442475e+001  6.4348038e+001  6.1400060e+001  5.7664126e+001  5.3214499e+001  4.8132933e+001  4.2507420e+001  3.6430883e+001  2.9999839e+001  2.3313045e+001  1.6470146e+001  9.5703419e+000  2.7110885e+000 -4.0131495e+000 -1.0512080e+001 -1.6700684e+001 -2.2500229e+001 -2.7839171e+001 -3.2653947e+001 -3.6889652e+001 -4.0500578e+001 -4.3450628e+001 -4.5713592e+001 -4.7273286e+001 -4.8123558e+001 -4.8268161e+001 -4.7720489e+001 -4.6503204e+001 -4.4647732e+001 -4.2193660e+001 -3.9188034e+001 -3.5684572e+001 -3.1742793e+001 -2.7427098e+001 -2.2805792e+001 -1.7950078e+001 -1.2933023e+001 -7.8285228e+000 -2.7102758e+000  2.3492283e+000  7.2796812e+000  1.2013883e+001  1.6488612e+001  2.0645422e+001  2.4431367e+001  2.7799630e+001  3.0710069e+001  3.3129649e+001  3.5032781e+001  3.6401549e+001  3.7225826e+001  3.7503288e+001  3.7239311e+001  3.6446776e+001  3.5145760e+001  3.3363147e+001  3.1132140e+001  2.8491702e+001  2.5485918e+001  2.2163306e+001  1.8576067e+001  1.4779304e+001  1.0830208e+001  6.7872264e+000  2.7092311e+000 -1.3453111e+000 -5.3191499e+000 -9.1570322e+000 -1.2806446e+001 -1.6218316e+001 -1.9347637e+001 -2.2154049e+001 -2.4602334e+001 -2.6662836e+001 -2.8311799e+001 -2.9531619e+001 -3.0311000e+001 -3.0645031e+001 -3.0535164e+001 -2.9989106e+001 -2.9020631e+001 -2.7649298e+001 -2.5900103e+001 -2.3803053e+001 -2.1392681e+001 -1.8707497e+001 -1.5789397e+001 -1.2683027e+001 -9.4351219e+000 -6.0938169e+000 -2.7079547e+000  6.7361319e-001  4.0027150e+000  7.2325294e+000  1.0318229e+001  1.3217589e+001  1.5891549e+001  1.8304728e+001  2.0425879e+001  2.2228278e+001  2.3690051e+001  2.4794423e+001  2.5529895e+001  2.5890345e+001  2.5875051e+001  2.5488639e+001  2.4740956e+001  2.3646870e+001  2.2226002e+001  2.0502396e+001  1.8504125e+001  1.6262854e+001  1.3813347e+001  1.1192940e+001  8.4409868e+000  5.5982782e+000  2.7064466e+000 -1.9263175e-001 -3.0574330e+000 -5.8473710e+000 -8.5233624e+000 -1.1048365e+001 -1.3387882e+001 -1.5510424e+001 -1.7387924e+001 -1.8996101e+001 -2.0314764e+001 -2.1328058e+001 -2.2024644e+001 -2.2397811e+001 -2.2445529e+001 -2.2170429e+001 -2.1579715e+001 -2.0685022e+001 -1.9502200e+001
  5.2547955e+002  5.2164026e+002  5.1527884e+002  5.0645099e+002  4.9523386e+002  4.8172525e+002  4.6604263e+002  4.4832186e+002  4.2871583e+002  4.0739285e+002  3.8453492e+002  3.6033587e+002  3.3499936e+002  3.0873683e+002  2.8176530e+002  2.5430525e+002  2.2657833e+002  1.9880525e+002  1.7120349e+002  1.4398528e+002  1.1735549e+002  9.1509669e+001  6.6632265e+001  4.2894882e+001  2.0454758e+001 -5.4660112e-001 -1.9984613e+001 -3.7752599e+001 -5.3762569e+001 -6.7945788e+001 -8.0253128e+001 -9.0655206e+001 -9.9142296e+001 -1.0572404e+002 -1.1042892e+002 -1.1330360e+002 -1.1441199e+002 -1.1383419e+002 -1.1166526e+002 -1.0801387e+002 -1.0300073e+002 -9.6757050e+001 -8.9422788e+001 -8.1144906e+001 -7.2075548e+001 -6.2370199e+001 -5.2185850e+001 -4.1679168e+001 -3.1004721e+001 -2.0313257e+001 -9.7500573e+000  5.4659821e-001  1.0446864e+001  1.9830626e+001  2.8588652e+001  3.6623600e+001  4.3850845e+001  5.0199151e+001  5.5611157e+001  6.0043687e+001  6.3467881e+001  6.5869150e+001  6.7246952e+001  6.7614403e+001  6.6997732e+001  6.5435575e+001  6.2978142e+001  5.9686249e+001  5.5630248e+001  5.0888846e+001  4.5547865e+001  3.9698918e+001  3.3438062e+001  2.6864406e+001  2.0078725e+001  1.3182075e+001  6.2744362e+000 -5.4659336e-001 -7.1870526e+000 -1.3557792e+001 -1.9575562e+001 -2.5163997e+001 -3.0254491e+001 -3.4786952e+001 -3.8710421e+001 -4.1983568e+001 -4.4575035e+001 -4.6463654e+001 -4.7638509e+001 -4.8098871e+001 -4.7853994e+001 -4.6922773e+001 -4.5333291e+001 -4.3122241e+001 -4.0334247e+001 -3.7021091e+001 -3.3240853e+001 -2.9056986e+001 -2.4537334e+001 -1.9753109e+001 -1.4777836e+001 -9.6862929e+000 -4.5534477e+000  5.4658657e-001  5.5415663e+000  1.0362089e+001  1.4942507e+001  1.9221777e+001  2.3144226e+001  2.6660236e+001  2.9726832e+001  3.2308161e+001  3.4375877e+001  3.5909405e+001  3.6896099e+001  3.7331284e+001  3.7218188e+001  3.6567765e+001  3.5398418e+001  3.3735609e+001  3.1611397e+001  2.9063872e+001  2.6136526e+001  2.2877555e+001  1.9339102e+001  1.5576466e+001  1.1647264e+001  7.6105901e+000  3.5261522e+000 -5.4657784e-001 -4.5492029e+000 -8.4252104e+000 -1.2120744e+001 -1.5585328e+001 -1.8772530e+001 -2.1640565e+001 -2.4152815e+001 -2.6278280e+001 -2.7991933e+001 -2.9274995e+001 -3.0115109e+001 -3.0506432e+001 -3.0449623e+001 -2.9951747e+001 -2.9026086e+001 -2.7691866e+001 -2.5973904e+001 -2.3902177e+001 -2.1511332e+001 -1.8840125e+001 -1.5930820e+001 -1.2828537e+001 -9.5805748e+000 -6.2357067e+000 -2.8434666e+000  5.4656717e-001  3.8854799e+000  7.1257106e+000  1.0221714e+001  1.3130586e+001  1.5812643e+001  1.8231952e+001  2.0356797e+001  2.2160077e+001  2.3619648e+001  2.4718570e+001  2.5445294e+001  2.5793759e+001  2.5763419e+001  2.5359182e+001  2.4591278e+001  2.3475051e+001  2.2030682e+001  2.0282841e+001  1.8260286e+001  1.5995401e+001  1.3523696e+001  1.0883257e+001  8.1141772e+000  5.2579550e+000  2.3568857e+000 -5.4655456e-001 -3.4103203e+000 -6.1933956e+000 -8.8563716e+000 -1.1361995e+001 -1.3675681e+001 -1.5765980e+001 -1.7604998e+001 -1.9168758e+001 -2.0437506e+001 -2.1395950e+001 -2.2033433e+001 -2.2344040e+001 -2.2326632e+001 -2.1984818e+001 -2.1326851e+001 -2.0365465e+001 -1.9117646e+001 -1.7604345e+001
  5.2336754e+002  5.1949668e+002  5.1308342e+002  5.0418459e+002  4.9287892e+002  4.7926619e+002  4.6346622e+002  4.4561754e+002  4.2587600e+002  4.0441312e+002  3.8141428e+002  3.5707681e+002  3.3160794e+002  3.0522266e+002  2.7814152e+002  2.5058836e+002  2.2278805e+002  1.9496424e+002  1.6733710e+002  1.4012117e+002  1.1352324e+002  8.7740378e+001  6.2958069e+001  3.9348471e+001  1.7068875e+001 -3.7396795e+000 -2.2953591e+001 -4.0467674e+001 -5.6195927e+001 -7.0072081e+001 -8.2049919e+001 -9.2103378e+001 -1.0022642e+002 -1.0643267e+002 -1.1075490e+002 -1.1324421e+002 -1.1396911e+002 -1.1301438e+002 -1.1047975e+002 -1.0647847e+002 -1.0113576e+002 -9.4587060e+001 -8.6976348e+001 -7.8454252e+001 -6.9176198e+001 -5.9300520e+001 -4.8986566e+001 -3.8392840e+001 -2.7675189e+001 -1.6985057e+001 -6.4678262e+000  3.7387283e+000  1.3505870e+001  2.2715184e+001  3.1259717e+001  3.9044948e+001  4.5989587e+001  5.2026201e+001  5.7101649e+001  6.1177338e+001  6.4229290e+001  6.6248027e+001  6.7238282e+001  6.7218536e+001  6.6220388e+001  6.4287788e+001  6.1476117e+001  5.7851152e+001  5.3487920e+001  4.8469453e+001  4.2885483e+001  3.6831066e+001  3.0405177e+001  2.3709281e+001  1.6845908e+001  9.9172411e+000  3.0237479e+000 -3.7371433e+000 -1.0272292e+001 -1.6494012e+001 -2.2321141e+001 -2.7679993e+001 -3.2505203e+001 -3.6740430e+001 -4.0338930e+001 -4.3263982e+001 -4.5489182e+001 -4.6998573e+001 -4.7786647e+001 -4.7858197e+001 -4.7228028e+001 -4.5920549e+001 -4.3969229e+001 -4.1415946e+001 -3.8310236e+001 -3.4708441e+001 -3.0672791e+001 -2.6270414e+001 -2.1572305e+001 -1.6652248e+001 -1.1585734e+001 -6.4488666e+000 -1.3172776e+000  3.7349249e+000  8.6361736e+000  1.3318404e+001  1.7717949e+001  2.1776362e+001  2.5441145e+001  2.8666388e+001  3.1413301e+001  3.3650642e+001  3.5355024e+001  3.6511115e+001  3.7111720e+001  3.7157741e+001  3.6658030e+001  3.5629134e+001  3.4094928e+001  3.2086159e+001  2.9639892e+001  2.6798884e+001  2.3610882e+001  2.0127861e+001  1.6405215e+001  1.2500917e+001  8.4746452e+000  4.3869049e+000  2.9815180e-001 -3.7320738e+000 -7.6459853e+000 -1.1388352e+001 -1.4907250e+001 -1.8154764e+001 -2.1087607e+001 -2.3667684e+001 -2.5862555e+001 -2.7645826e+001 -2.8997440e+001 -2.9903875e+001 -3.0358247e+001 -3.0360320e+001 -2.9916410e+001 -2.9039211e+001 -2.7747522e+001 -2.6065893e+001 -2.4024197e+001 -2.1657123e+001 -1.9003617e+001 -1.6106261e+001 -1.3010612e+001 -9.7645073e+000 -6.4173412e+000 -3.0193351e+000  3.7920000e-001  3.7285909e+000  6.9805120e+000  1.0088666e+001  1.3009430e+001  1.5702450e+001  1.8131186e+001  2.0263394e+001  2.2071540e+001  2.3533142e+001  2.4631031e+001  2.5353542e+001  2.5694613e+001  2.5653808e+001  2.5236257e+001  2.4452515e+001  2.3318351e+001  2.1854452e+001  2.0086072e+001  1.8042609e+001  1.5757136e+001  1.3265878e+001  1.0607647e+001  7.8232561e+000  4.9548994e+000  2.0455269e+000 -8.6178829e-001 -3.7244774e+000 -6.5010883e+000 -9.1518763e+000 -1.1639363e+001 -1.3928858e+001 -1.5988930e+001 -1.7791834e+001 -1.9313873e+001 -2.0535701e+001 -2.1442558e+001 -2.2024440e+001 -2.2276191e+001 -2.2197534e+001 -2.1793018e+001 -2.1071909e+001 -2.0048005e+001 -1.8739388e+001 -1.7168121e+001 -1.5359883e+001
  5.2125150e+002  5.1734920e+002  5.1088431e+002  5.0191482e+002  4.9052106e+002  4.7680481e+002  4.6088825e+002  4.4291262e+002  4.2303677e+002  4.0143544e+002  3.7829741e+002  3.5382356e+002  3.2822469e+002  3.0171938e+002  2.7453169e+002  2.4688885e+002  2.1901894e+002  1.9114853e+002  1.6350045e+002  1.3629151e+002  1.0973041e+002  8.4015652e+001  5.9333706e+001  3.5857212e+001  1.3743428e+001 -6.8671588e+000 -2.5852023e+001 -4.3107572e+001 -5.8549896e+001 -7.2115297e+001 -8.3760572e+001 -9.3463075e+001 -1.0122055e+002 -1.0705071e+002 -1.1099067e+002 -1.1309606e+002 -1.1344004e+002 -1.1211210e+002 -1.0921666e+002 -1.0487160e+002 -9.9206557e+001 -9.2361246e+001 -8.4483572e+001 -7.5727765e+001 -6.6252442e+001 -5.6218668e+001 -4.5788020e+001 -3.5120689e+001 -2.4373635e+001 -1.3698819e+001 -3.2415354e+000  6.8611468e+000  1.6481803e+001  2.5503930e+001  3.3823056e+001  4.1347687e+001  4.8000065e+001  5.3716744e+001  5.8448979e+001  6.2162911e+001  6.4839578e+001  6.6474728e+001  6.7078451e+001  6.6674647e+001  6.5300318e+001  6.3004718e+001  5.9848364e+001  5.5901923e+001  5.1244992e+001  4.5964794e+001  4.0154805e+001  3.3913323e+001  2.7342018e+001  2.0544461e+001  1.3624664e+001  6.6856520e+000 -1.7192927e-001 -6.8511338e+000 -1.3259962e+001 -1.9312512e+001 -2.4930024e+001 -3.0041802e+001 -3.4586013e+001 -3.8510343e+001 -4.1772510e+001 -4.4340633e+001 -4.6193445e+001 -4.7320360e+001 -4.7721392e+001 -4.7406927e+001 -4.6397358e+001 -4.4722587e+001 -4.2421409e+001 -3.9540780e+001 -3.6134991e+001 -3.2264748e+001 -2.7996190e+001 -2.3399841e+001 -1.8549524e+001 -1.3521252e+001 -8.3921021e+000 -3.2391026e+000  1.8618663e+000  6.8371304e+000  1.1616231e+001  1.6132873e+001  2.0325795e+001  2.4139553e+001  2.7525212e+001  3.0440930e+001  3.2852432e+001  3.4733369e+001  3.6065561e+001  3.6839114e+001  3.7052424e+001  3.6712059e+001  3.5832528e+001  3.4435935e+001  3.2551544e+001  3.0215233e+001  2.7468869e+001  2.4359612e+001  2.0939145e+001  1.7262857e+001  1.3388984e+001  9.3777201e+000  5.2903206e+000  1.1881945e+000 -2.8679855e+000 -6.8191512e+000 -1.0608671e+001 -1.4183136e+001 -1.7493084e+001 -2.0493663e+001 -2.3145214e+001 -2.5413771e+001 -2.7271471e+001 -2.8696876e+001 -2.9675189e+001 -3.0198378e+001 -3.0265197e+001 -2.9881111e+001 -2.9058120e+001 -2.7814499e+001 -2.6174442e+001 -2.4167630e+001 -2.1828725e+001 -1.9196797e+001 -1.6314696e+001 -1.3228374e+001 -9.9861764e+000 -6.6381013e+000 -3.2350504e+000  1.7192844e-001  3.5323886e+000  6.7972151e+000  9.9193261e+000  1.2854336e+001  1.5561173e+001  1.8002635e+001  2.0145893e+001  2.1962911e+001  2.3430805e+001  2.4532112e+001  2.5254980e+001  2.5593278e+001  2.5546616e+001  2.5120281e+001  2.4325095e+001  2.3177191e+001  2.1697713e+001  1.9912452e+001  1.7851407e+001  1.5548302e+001  1.3040047e+001  1.0366157e+001  7.5681472e+000  4.6888955e+000  1.7720003e+000 -1.1388694e+000 -4.0006169e+000 -6.7713452e+000 -9.4109601e+000 -1.1881741e+001 -1.4148868e+001 -1.6180908e+001 -1.7950237e+001 -1.9433407e+001 -2.0611448e+001 -2.1470102e+001 -2.1999979e+001 -2.2196650e+001 -2.2060658e+001 -2.1597460e+001 -2.0817296e+001 -1.9734990e+001 -1.8369682e+001 -1.6744509e+001 -1.4886216e+001 -1.2824731e+001
  5.1913156e+002  5.1519794e+002  5.0868164e+002  4.9964183e+002  4.8816044e+002  4.7434127e+002  4.5830889e+002  4.4020729e+002  4.2019834e+002  3.9846002e+002  3.7518457e+002  3.5057639e+002  3.2484991e+002  2.9822730e+002  2.7093616e+002  2.4320709e+002  2.1527136e+002  1.8735848e+002  1.5969389e+002  1.3249667e+002  1.0597733e+002  8.0335800e+001  5.5759441e+001  3.2421307e+001  1.0478545e+001 -9.9290037e+000 -2.8679985e+001 -4.5672498e+001 -6.0824831e+001 -7.4075957e+001 -8.5385791e+001 -9.4735208e+001 -1.0212582e+002 -1.0757953e+002 -1.1113786e+002 -1.1286103e+002 -1.1282692e+002 -1.1112975e+002 -1.0787866e+002 -1.0319615e+002 -9.7216287e+001 -9.0082984e+001 -8.1948038e+001 -7.2969194e+001 -6.3308163e+001 -5.3128622e+001 -4.2594240e+001 -3.1866738e+001 -2.1104020e+001 -1.0458384e+001 -7.4838503e-002  9.9104520e+000  1.9371584e+001  2.8194170e+001  3.6276432e+001  4.3530103e+001  4.9881150e+001  5.5270299e+001  5.9653360e+001  6.3001362e+001  6.5300483e+001  6.6551795e+001  6.6770825e+001  6.5986934e+001  6.4242540e+001  6.1592185e+001  5.8101471e+001  5.3845867e+001  4.8909426e+001  4.3383411e+001  3.7364859e+001  3.0955102e+001  2.4258269e+001  1.7379774e+001  1.0424834e+001  3.4970123e+000 -3.3031735e+000 -9.8795789e+000 -1.6141667e+001 -2.2005640e+001 -2.7395453e+001 -3.2243702e+001 -3.6492372e+001 -4.0093439e+001 -4.3009321e+001 -4.5213182e+001 -4.6689065e+001 -4.7431891e+001 -4.7447288e+001 -4.6751286e+001 -4.5369868e+001 -4.3338392e+001 -4.0700887e+001 -3.7509255e+001 -3.3822360e+001 -2.9705050e+001 -2.5227104e+001 -2.0462138e+001 -1.5486471e+001 -1.0377972e+001 -5.2149148e+000 -7.4838472e-002  4.9665537e+000  9.8364535e+000  1.4465945e+001  1.8790930e+001  2.2752966e+001  2.6300011e+001  2.9387062e+001  3.1976684e+001  3.4039417e+001  3.5554066e+001  3.6507867e+001  3.6896525e+001  3.6724133e+001  3.6002970e+001  3.4753186e+001  3.3002377e+001  3.0785058e+001  2.8142045e+001  2.5119761e+001  2.1769463e+001  1.8146414e+001  1.4309018e+001  1.0317907e+001  6.2350243e+000  2.1226932e+000 -1.9573001e+000 -5.9446054e+000 -9.7811723e+000 -1.3412067e+001 -1.6786233e+001 -1.9857184e+001 -2.2583617e+001 -2.4929947e+001 -2.6866746e+001 -2.8371087e+001 -2.9426789e+001 -3.0024556e+001 -3.0162024e+001 -2.9843689e+001 -2.9080753e+001 -2.7890861e+001 -2.6297754e+001 -2.4330838e+001 -2.2024666e+001 -1.9418366e+001 -1.6554997e+001 -1.3480860e+001 -1.0244777e+001 -6.8973287e+000 -3.4900866e+000 -7.4838421e-002  3.2971827e+000  6.5760487e+000  9.7138592e+000  1.2665425e+001  1.5388905e+001  1.7846380e+001  2.0004373e+001  2.1834282e+001  2.3312751e+001  2.4421952e+001  2.5149776e+001  2.5489953e+001  2.5442068e+001  2.5011500e+001  2.4209274e+001  2.3051830e+001  2.1560716e+001  1.9762209e+001  1.7686866e+001  1.5369027e+001  1.2846257e+001  1.0158751e+001  7.3487072e+000  4.4596776e+000  1.5359040e+000 -1.3783478e+000 -4.2394468e+000 -7.0050391e+000 -9.6346648e+000 -1.2090340e+001 -1.4337093e+001 -1.6343459e+001 -1.8081904e+001 -1.9529196e+001 -2.0666708e+001 -2.1480644e+001 -2.1962194e+001 -2.2107616e+001 -2.1918235e+001 -2.1400375e+001 -2.0565210e+001 -1.9428552e+001 -1.8010562e+001 -1.6335410e+001 -1.4430872e+001 -1.2327879e+001 -1.0060026e+001
  5.1700784e+002  5.1304303e+002  5.0647556e+002  4.9736577e+002  4.8579721e+002  4.7187573e+002  4.5572834e+002  4.3750177e+002  4.1736093e+002  3.9548712e+002  3.7207600e+002  3.4733558e+002  3.2148390e+002  2.9474675e+002  2.6735525e+002  2.3954341e+002  2.1154567e+002  1.8359446e+002  1.5591780e+002  1.2873699e+002  1.0226434e+002  7.6701113e+001  5.2235518e+001  2.9040941e+001  7.2743317e+000 -1.2925202e+001 -3.1437577e+001 -4.8162684e+001 -6.3021113e+001 -7.5954612e+001 -8.6926316e+001 -9.5920719e+001 -1.0294340e+002 -1.0802053e+002 -1.1119810e+002 -1.1254102e+002 -1.1213190e+002 -1.1006974e+002 -1.0646843e+002 -1.0145504e+002 -9.5168097e+001 -8.7755642e+001 -7.9373300e+001 -7.0182253e+001 -6.0347196e+001 -5.0034295e+001 -3.9409167e+001 -2.8634906e+001 -1.7870186e+001 -7.2674527e+000  3.0287667e+000  1.2883417e+001  2.2172323e+001  3.0783424e+001  3.8617837e+001  4.5590726e+001  5.1631970e+001  5.6686644e+001  6.0715276e+001  6.3693920e+001  6.5614011e+001  6.6482040e+001  6.6319029e+001  6.5159835e+001  6.3052295e+001  6.0056206e+001  5.6242189e+001  5.1690418e+001  4.6489270e+001  4.0733882e+001  3.4524661e+001  2.7965751e+001  2.1163487e+001  1.4224859e+001  7.2559963e+000  3.6070014e-001 -6.3609578e+000 -1.2813955e+001 -1.8909539e+001 -2.4566333e+001 -2.9711319e+001 -3.4280676e+001 -3.8220483e+001 -4.1487256e+001 -4.4048339e+001 -4.5882126e+001 -4.6978127e+001 -4.7336879e+001 -4.6969698e+001 -4.5898281e+001 -4.4154183e+001 -4.1778146e+001 -3.8819323e+001 -3.5334396e+001 -3.1386599e+001 -2.7044669e+001 -2.2381742e+001 -1.7474200e+001 -1.2400496e+001 -7.2399756e+000 -2.0716997e+000  3.0267006e+000  7.9801314e+000  1.2717086e+001  1.7170621e+001  2.1279257e+001  2.4987776e+001  2.8247917e+001  3.1018960e+001  3.3268193e+001  3.4971244e+001  3.6112300e+001  3.6684190e+001  3.6688337e+001  3.6134598e+001  3.5040968e+001  3.3433186e+001  3.1344217e+001  2.8813655e+001  2.5887022e+001  2.2615001e+001  1.9052606e+001  1.5258291e+001  1.1293039e+001  7.2194087e+000  3.1005904e+000 -1.0005454e+000 -5.0223751e+000 -8.9054172e+000 -1.2593184e+001 -1.6032975e+001 -1.9176605e+001 -2.1981053e+001 -2.4409024e+001 -2.6429424e+001 -2.8017732e+001 -2.9156267e+001 -2.9834358e+001 -3.0048399e+001 -2.9801806e+001 -2.9104867e+001 -2.7974492e+001 -2.6433867e+001 -2.4512026e+001 -2.2243331e+001 -1.9666895e+001 -1.6825922e+001 -1.3767017e+001 -1.0539436e+001 -7.1943189e+000 -3.7838955e+000 -3.6069239e-001  3.0232590e+000  6.3171947e+000  9.4723631e+000  1.2442729e+001  1.5185632e+001  1.7662378e+001  1.9838777e+001  2.1685595e+001  2.3178934e+001  2.4300524e+001  2.5037930e+001  2.5384664e+001  2.5340218e+001  2.4909992e+001  2.4105149e+001  2.2942376e+001  2.1443566e+001  1.9635432e+001  1.7549049e+001  1.5219333e+001  1.2684472e+001  9.9853169e+000  7.1647348e+000  4.2669399e+000  1.3368139e+000 -1.5807775e+000 -4.4416604e+000 -7.2030101e+000 -9.8239818e+000 -1.2266304e+001 -1.4494828e+001 -1.6478022e+001 -1.8188410e+001 -1.9602942e+001 -2.0703293e+001 -2.1476090e+001 -2.1913062e+001 -2.2011111e+001 -2.1772306e+001 -2.1203794e+001 -2.0317645e+001 -1.9130616e+001 -1.7663850e+001 -1.5942513e+001 -1.3995375e+001 -1.1854335e+001 -9.5539107e+000 -7.1306898e+000
  5.1488333e+002  5.1088752e+002  5.0426917e+002  4.9508983e+002  4.8343470e+002  4.6941169e+002  4.5315024e+002  4.3479988e+002  4.1452858e+002  3.9252095e+002  3.6897615e+002  3.4410575e+002  3.1813147e+002  2.9128270e+002  2.6379410e+002  2.3590307e+002  2.0784720e+002  1.7986183e+002  1.5217754e+002  1.2501780e+002  9.8596665e+001  7.3116670e+001  4.8766808e+001  2.5720717e+001  4.1350650e+000 -1.5851865e+001 -3.4121354e+001 -5.0575188e+001 -6.5136354e+001 -7.7749477e+001 -8.8381011e+001 -9.7019158e+001 -1.0367356e+002 -1.0837470e+002 -1.1117316e+002 -1.1213854e+002 -1.1135824e+002 -1.0893608e+002 -1.0499067e+002 -9.9653675e+001 -9.3068001e+001 -8.5385793e+001 -7.6766424e+001 -6.7374413e+001 -5.7377329e+001 -4.6943694e+001 -3.6240921e+001 -2.5433312e+001 -1.4680129e+001 -4.1337762e+000  6.0618970e+000  1.5773150e+001  2.4877741e+001  3.3266142e+001  4.0842567e+001  4.7525797e+001  5.3249810e+001  5.7964190e+001  6.1634332e+001  6.4241439e+001  6.5782307e+001  6.6268913e+001  6.5727822e+001  6.4199403e+001  6.1736888e+001  5.8405280e+001  5.4280130e+001  4.9446203e+001  4.3996045e+001  3.8028488e+001  3.1647096e+001  2.4958584e+001  1.8071238e+001  1.1093338e+001  4.1316287e+000 -2.7101617e+000 -9.3327245e+000 -1.5642480e+001 -2.1552777e+001 -2.6984972e+001 -3.1869369e+001 -3.6146015e+001 -3.9765338e+001 -4.2688626e+001 -4.4888345e+001 -4.6348287e+001 -4.7063552e+001 -4.7040378e+001 -4.6295802e+001 -4.4857189e+001 -4.2761605e+001 -4.0055078e+001 -3.6791736e+001 -3.3032848e+001 -2.8845781e+001 -2.4302886e+001 -1.9480337e+001 -1.4456933e+001 -9.3128887e+000 -4.1286234e+000  1.0164300e+000  6.0449785e+000  1.0882971e+001  1.5460631e+001  1.9713416e+001  2.3582869e+001  2.7017381e+001  2.9972830e+001  3.2413104e+001  3.4310490e+001  3.5645946e+001  3.6409225e+001  3.6598879e+001  3.6222128e+001  3.5294606e+001  3.3839982e+001  3.1889474e+001  2.9481256e+001  2.6659771e+001  2.3474967e+001  1.9981454e+001  1.6237618e+001  1.2304677e+001  8.2457278e+000  4.1247614e+000  5.6937565e-003 -4.0485943e+000 -7.9771858e+000 -1.1722013e+001 -1.5228687e+001 -1.8447259e+001 -2.1332911e+001 -2.3846545e+001 -2.5955296e+001 -2.7632933e+001 -2.8860154e+001 -2.9624784e+001 -2.9921850e+001 -2.9753560e+001 -2.9129159e+001 -2.8064702e+001 -2.6582705e+001 -2.4711723e+001 -2.2485835e+001 -1.9944047e+001 -1.7129642e+001 -1.4089464e+001 -1.0873161e+001 -7.5323970e+000 -4.1200440e+000 -6.8936300e-001  2.7068068e+000  6.0168439e+000  9.1911110e+000  1.2182683e+001  1.4948023e+001  1.7447601e+001  1.9646445e+001  2.1514611e+001  2.3027578e+001  2.4166554e+001  2.4918689e+001  2.5277199e+001  2.5241396e+001  2.4816623e+001  2.4014104e+001  2.2850698e+001  2.1348583e+001  1.9534848e+001  1.7441030e+001  1.5102577e+001  1.2558268e+001  9.8495790e+000  7.0200256e+000  4.1144731e+000  1.1784394e+000 -1.7426064e+000 -4.6039359e+000 -7.3622357e+000 -9.9762515e+000 -1.2407395e+001 -1.4620302e+001 -1.6583339e+001 -1.8269044e+001 -1.9654499e+001 -2.0721635e+001 -2.1457452e+001 -2.1854166e+001 -2.1909273e+001 -2.1625531e+001 -2.1010862e+001 -2.0078179e+001 -1.8845138e+001 -1.7333817e+001 -1.5570333e+001 -1.3584407e+001 -1.1408865e+001 -9.0791129e+000 -6.6325646e+000 -4.1080508e+000
  5.1275243e+002  5.0872570e+002  5.0205665e+002  4.9280804e+002  4.8106671e+002  4.6694267e+002  4.5056782e+002  4.3209453e+002  4.1169386e+002  3.8955376e+002  3.6587689e+002  3.4087848e+002  3.1478387e+002  2.8782612e+002  2.6024342e+002  2.3227657e+002  2.0416632e+002  1.7615089e+002  1.4846338e+002  1.2132940e+002  9.4964712e+001  6.9573069e+001  4.5344168e+001  2.2451827e+001  1.0523437e+000 -1.8716918e+001 -3.6738705e+001 -5.2916799e+001 -6.7176695e+001 -7.9466002e+001 -8.9754595e+001 -9.8034490e+001 -1.0431947e+002 -1.0864447e+002 -1.1106467e+002 -1.1165445e+002 -1.1050607e+002 -1.0772817e+002 -1.0344409e+002 -9.7790109e+001 -9.0913472e+001 -8.2970375e+001 -7.4123873e+001 -6.4541730e+001 -5.4394275e+001 -4.3852253e+001 -3.3084724e+001 -2.2257029e+001 -1.1528839e+001 -1.0523221e+000  9.0295547e+000  1.8584573e+001  2.7492637e+001  3.5646962e+001  4.2955062e+001  4.9339541e+001  5.4738656e+001  5.9106676e+001  6.2414013e+001  6.4647150e+001  6.5808346e+001  6.5915149e+001  6.4999710e+001  6.3107925e+001  6.0298404e+001  5.6641304e+001  5.2217023e+001  4.7114792e+001  4.1431176e+001  3.5268515e+001  2.8733313e+001  2.1934618e+001  1.4982396e+001  7.9859333e+000  1.0522860e+000 -5.7152070e+000 -1.2218322e+001 -1.8365246e+001 -2.4071752e+001 -2.9262243e+001 -3.3870646e+001 -3.7841154e+001 -4.1128802e+001 -4.3699882e+001 -4.5532176e+001 -4.6615031e+001 -4.6949259e+001 -4.6546870e+001 -4.5430658e+001 -4.3633630e+001 -4.1198306e+001 -3.8175883e+001 -3.4625303e+001 -3.0612217e+001 -2.6207874e+001 -2.1487946e+001 -1.6531319e+001 -1.1418851e+001 -6.2321282e+000 -1.0522354e+000  4.0414484e+000  8.9724021e+000  1.3668054e+001  1.8060794e+001  2.2088896e+001  2.5697334e+001  2.8838486e+001  3.1472717e+001  3.3568827e+001  3.5104377e+001  3.6065866e+001  3.6448781e+001  3.6257510e+001  3.5505117e+001  3.4213004e+001  3.2410441e+001  3.0133994e+001  2.7426847e+001  2.4338044e+001  2.0921645e+001  1.7235830e+001  1.3341945e+001  9.3035262e+000  5.1852977e+000  1.0521704e+000 -3.0317463e+000 -7.0041066e+000 -1.0805250e+001 -1.4379065e+001 -1.7673794e+001 -2.0642750e+001 -2.3244957e+001 -2.5445686e+001 -2.7216892e+001 -2.8537548e+001 -2.9393858e+001 -2.9779368e+001 -2.9694956e+001 -2.9148716e+001 -2.8155730e+001 -2.6737743e+001 -2.4922733e+001 -2.2744401e+001 -2.0241574e+001 -1.7457541e+001 -1.4439329e+001 -1.1236936e+001 -7.9025201e+000 -4.4895748e+000 -1.0520909e+000  2.3562784e+000  5.6830358e+000  8.8776300e+000  1.1892207e+001  1.4682308e+001  1.7207511e+001  1.9432002e+001  2.1325061e+001  2.2861476e+001  2.4021861e+001  2.4792879e+001  2.5167378e+001  2.5144420e+001  2.4729224e+001  2.3933009e+001  2.2772753e+001  2.1270857e+001  1.9454743e+001  1.7356368e+001  1.5011678e+001  1.2460012e+001  9.7434530e+000  6.9061505e+000  3.9936140e+000  1.0519970e+000 -1.8726216e+000 -4.7349478e+000 -7.4911623e+000 -1.0099580e+001 -1.2521269e+001 -1.4720623e+001 -1.6665871e+001 -1.8329532e+001 -1.9688784e+001 -2.0725774e+001 -2.1427839e+001 -2.1787643e+001 -2.1803235e+001 -2.1478026e+001 -2.0820675e+001 -1.9844903e+001 -1.8569229e+001 -1.7016631e+001 -1.5214148e+001 -1.3192420e+001 -1.0985174e+001 -8.6286761e+000 -6.1611410e+000 -3.6221226e+000 -1.0518887e+000
  5.1061811e+002  5.0656062e+002  4.9984112e+002  4.9052358e+002  4.7869655e+002  4.6447214e+002  4.4798474e+002  4.2938956e+002  4.0886080e+002  3.8658977e+002  3.6278268e+002  3.3765838e+002  3.1144591e+002  2.8438199e+002  2.5670835e+002  2.2866917e+002  2.0050837e+002  1.7246700e+002  1.4478069e+002  1.1767713e+002  9.1373740e+001  6.6075418e+001  4.1972503e+001  1.9238912e+001 -1.9695159e+000 -2.1516430e+001 -3.9286139e+001 -5.5184528e+001 -6.9139700e+001 -8.1102352e+001 -9.1045881e+001 -9.8966211e+001 -1.0488136e+002 -1.0883077e+002 -1.1087432e+002 -1.1109121e+002 -1.0957859e+002 -1.0644993e+002 -1.0183334e+002 -9.5869651e+001 -8.8710431e+001 -8.0515865e+001 -7.1452604e+001 -6.1691558e+001 -5.1405692e+001 -4.0767833e+001 -2.9948533e+001 -1.9113997e+001 -8.4241164e+000  1.9693709e+000  1.1924586e+001  2.1311042e+001  3.0010996e+001  3.7920614e+001  4.4950913e+001  5.1028506e+001  5.6096108e+001  6.0112830e+001  6.3054243e+001  6.4912221e+001  6.5694578e+001  6.5424488e+001  6.4139718e+001  6.1891686e+001  5.8744344e+001  5.4772928e+001  5.0062577e+001  4.4706847e+001  3.8806151e+001  3.2466130e+001  2.5796001e+001  1.8906885e+001  1.1910151e+001  4.9157941e+000 -1.9691294e+000 -8.6419880e+000 -1.5005967e+001 -2.0971342e+001 -2.6456627e+001 -3.1389575e+001 -3.5708022e+001 -3.9360573e+001 -4.2307110e+001 -4.4519131e+001 -4.5979908e+001 -4.6684477e+001 -4.6639444e+001 -4.5862642e+001 -4.4382614e+001 -4.2237963e+001 -3.9476558e+001 -3.6154623e+001 -3.2335718e+001 -2.8089640e+001 -2.3491238e+001 -1.8619190e+001 -1.3554743e+001 -8.3804314e+000 -3.1788109e+000  1.9687912e+000  6.9834814e+000  1.1789948e+001  1.6317532e+001  2.0501215e+001  2.4282497e+001  2.7610165e+001  3.0440941e+001  3.2739992e+001  3.4481313e+001  3.5647962e+001  3.6232160e+001  3.6235248e+001  3.5667510e+001  3.4547859e+001  3.2903404e+001  3.0768892e+001  2.8186054e+001  2.5202842e+001  2.1872599e+001  1.8253146e+001  1.4405829e+001  1.0394515e+001  6.2845742e+000  2.1418506e+000 -1.9683565e+000 -5.9822883e+000 -9.8386838e+000 -1.3479684e+001 -1.6851669e+001 -1.9906023e+001 -2.2599805e+001 -2.4896325e+001 -2.6765622e+001 -2.8184822e+001 -2.9138388e+001 -2.9618254e+001 -2.9623844e+001 -2.9161968e+001 -2.8246615e+001 -2.6898637e+001 -2.5145325e+001 -2.3019901e+001 -2.0560917e+001 -1.7811592e+001 -1.4819070e+001 -1.1633643e+001 -8.3079250e+000 -4.8960080e+000 -1.4526011e+000  1.9678252e+000  5.3118814e+000  8.5280732e+000  1.1567577e+001  1.4384963e+001  1.6938858e+001  1.9192535e+001  2.1114430e+001  2.2678560e+001  2.3864863e+001  2.4659436e+001  2.5054674e+001  2.5049309e+001  2.4648356e+001  2.3862959e+001  2.2710138e+001  2.1212460e+001  1.9397619e+001  1.7297942e+001  1.4949832e+001  1.2393155e+001  9.6705750e+000  6.8268566e+000  3.9081451e+000  9.6122879e-001 -1.9671975e+000 -4.8312601e+000 -7.5866136e+000 -1.0191115e+001 -1.2605459e+001 -1.4793758e+001 -1.6724066e+001 -1.8368836e+001 -1.9705299e+001 -2.0715770e+001 -2.1387873e+001 -2.1714670e+001 -2.1694717e+001 -2.1332028e+001 -2.0635952e+001 -1.9620972e+001 -1.8306427e+001 -1.6716156e+001 -1.4878080e+001 -1.2823723e+001 -1.0587680e+001 -8.2070480e+000 -5.7208166e+000 -3.1692398e+000 -5.9319313e-001  1.9664733e+000
  5.0848050e+002  5.0439239e+002  4.9762269e+002  4.8823661e+002  4.7632439e+002  4.6200026e+002  4.4540117e+002  4.2668516e+002  4.0602961e+002  3.8362921e+002  3.5969374e+002  3.3444572e+002  3.0811788e+002  2.8095061e+002  2.5318920e+002  2.2508120e+002  1.9687367e+002  1.6881051e+002  1.4112981e+002  1.1406131e+002  8.7824023e+001  6.2623949e+001  3.8651991e+001  1.6082079e+001 -4.9304918e+000 -2.4250479e+001 -4.1763858e+001 -5.7378713e+001 -7.1025862e+001 -8.2659193e+001 -9.2255725e+001 -9.9815383e+001 -1.0536051e+002 -1.0893512e+002 -1.1060386e+002 -1.1045081e+002 -1.0857802e+002 -1.0510384e+002 -1.0016111e+002 -9.3895218e+001 -8.6461994e+001 -7.8025550e+001 -6.8756045e+001 -5.8827430e+001 -4.8415178e+001 -3.7694053e+001 -2.6835932e+001 -1.6007708e+001 -5.3693054e+000  4.9281711e+000  1.4744135e+001  2.3950040e+001  3.2430708e+001  4.0085456e+001  4.6829007e+001  5.2592164e+001  5.7322274e+001  6.0983442e+001  6.3556525e+001  6.5038899e+001  6.5444008e+001  6.4800699e+001  6.3152374e+001  6.0555952e+001  5.7080678e+001  5.2806779e+001  4.7824014e+001  4.2230112e+001  3.6129144e+001  2.9629842e+001  2.2843890e+001  1.5884214e+001  8.8632994e+000  1.8915455e+000 -4.9243049e+000 -1.1482651e+001 -1.7688411e+001 -2.3454270e+001 -2.8701793e+001 -3.3362381e+001 -3.7378056e+001 -4.0702089e+001 -4.3299431e+001 -4.5146977e+001 -4.6233641e+001 -4.6560253e+001 -4.6139286e+001 -4.4994410e+001 -4.3159892e+001 -4.0679853e+001 -3.7607387e+001 -3.4003571e+001 -2.9936366e+001 -2.5479450e+001 -2.0710974e+001 -1.5712283e+001 -1.0566613e+001 -5.3577824e+000 -1.6889913e-001  4.9188952e+000  9.8276298e+000  1.4483638e+001  1.8818607e+001  2.2770522e+001  2.6284506e+001  2.9313527e+001  3.1818983e+001  3.3771138e+001  3.5149425e+001  3.5942597e+001  3.6148737e+001  3.5775124e+001  3.4837959e+001  3.3361965e+001  3.1379853e+001  2.8931686e+001  2.6064131e+001  2.2829625e+001  1.9285472e+001  1.5492866e+001  1.1515887e+001  7.4204484e+000  3.2732540e+000 -8.5925873e-001 -4.9119452e+000 -8.8219473e+000 -1.2529637e+001 -1.5979495e+001 -1.9120912e+001 -2.1908906e+001 -2.4304735e+001 -2.6276411e+001 -2.7799096e+001 -2.8855389e+001 -2.9435483e+001 -2.9537211e+001 -2.9165971e+001 -2.8334528e+001 -2.7062715e+001 -2.5377018e+001 -2.3310069e+001 -2.0900053e+001 -1.8190025e+001 -1.5227178e+001 -1.2062037e+001 -8.7476280e+000 -5.3386105e+000 -1.8903974e+000  1.5417240e+000  4.9034586e+000  8.1423428e+000  1.1208545e+001  1.4055613e+001  1.6641164e+001  1.8927493e+001  2.0882113e+001  2.2478193e+001  2.3694913e+001  2.4517717e+001  2.4938462e+001  2.4955467e+001  2.4573462e+001  2.3803434e+001  2.2662377e+001  2.1172955e+001  1.9363073e+001  1.7265377e+001  1.4916684e+001  1.2357349e+001  9.6305901e+000  6.7817712e+000  3.8576631e+000  9.0568799e-001 -2.0268359e+000 -4.8934404e+000 -7.6492318e+000 -1.0251582e+001 -1.2660775e+001 -1.4840605e+001 -1.6758908e+001 -1.8388024e+001 -1.9705188e+001 -2.0692834e+001 -2.1338817e+001 -2.1636550e+001 -2.1585041e+001 -2.1188858e+001 -2.0457990e+001 -1.9407638e+001 -1.8057916e+001 -1.6433480e+001 -1.4563095e+001 -1.2479136e+001 -1.0217034e+001 -7.8146880e+000 -5.3118389e+000 -2.7494201e+000 -1.6889767e-001  2.3883921e+000  4.8818962e+000
  5.0633973e+002  5.0222114e+002  4.9540150e+002  4.8594725e+002  4.7395036e+002  4.5952721e+002  4.4281729e+002  4.2398153e+002  4.0320050e+002  3.8067231e+002  3.5661033e+002  3.3124076e+002  3.0480006e+002  2.7753228e+002  2.4968627e+002  2.2151297e+002  1.9326256e+002  1.6518174e+002  1.3751103e+002  1.1048221e+002  8.4315819e+001  5.9218880e+001  3.5382791e+001  1.2981417e+001 -7.8305824e+000 -2.6919170e+001 -4.4172084e+001 -5.9499716e+001 -7.2835702e+001 -8.4137221e+001 -9.3385012e+001 -1.0058310e+002 -1.0575822e+002 -1.0895905e+002 -1.1025506e+002 -1.0973526e+002 -1.0750662e+002 -1.0369238e+002 -9.8430111e+001 -9.1869722e+001 -8.4171260e+001 -7.5502689e+001 -6.6037588e+001 -5.5952831e+001 -4.5426267e+001 -3.4634447e+001 -2.3750405e+001 -1.2941541e+001 -2.3676182e+000  7.8210943e+000  1.7485510e+001  2.6499232e+001  3.4749856e+001  4.2140056e+001  4.8588449e+001  5.4030216e+001  5.8417496e+001  6.1719535e+001  6.3922601e+001  6.5029664e+001  6.5059865e+001  6.4047764e+001  6.2042398e+001  5.9106158e+001  5.5313514e+001  5.0749588e+001  4.5508623e+001  3.9692352e+001  3.3408310e+001  2.6768086e+001  1.9885579e+001  1.2875245e+001  5.8503893e+000 -1.0784941e+000 -7.8052962e+000 -1.4229771e+001 -2.0258891e+001 -2.5808071e+001 -3.0802231e+001 -3.5176709e+001 -3.8877982e+001 -4.1864222e+001 -4.4105660e+001 -4.5584758e+001 -4.6296202e+001 -4.6246707e+001 -4.5454653e+001 -4.3949543e+001 -4.1771314e+001 -3.8969502e+001 -3.5602276e+001 -3.1735365e+001 -2.7440891e+001 -2.2796127e+001 -1.7882203e+001 -1.2782773e+001 -7.5826781e+000 -2.3666111e+000  2.7821921e+000  7.7832110e+000  1.2559836e+001  1.7040480e+001  2.1159596e+001  2.4858583e+001  2.8086563e+001  3.0801034e+001  3.2968376e+001  3.4564216e+001  3.5573639e+001  3.5991256e+001  3.5821114e+001  3.5076473e+001  3.3779435e+001  3.1960445e+001  2.9657675e+001  2.6916295e+001  2.3787642e+001  2.0328317e+001  1.6599208e+001  1.2664464e+001  8.5904336e+000  4.4445860e+000  2.9443351e-001 -3.7935323e+000 -7.7548708e+000 -1.1528175e+001 -1.5055993e+001 -1.8285670e+001 -2.1170108e+001 -2.3668422e+001 -2.5746493e+001 -2.7377406e+001 -2.8541764e+001 -2.9227889e+001 -2.9431890e+001 -2.9157611e+001 -2.8416460e+001 -2.7227119e+001 -2.5615144e+001 -2.3612465e+001 -2.1256787e+001 -1.8590916e+001 -1.5662007e+001 -1.2520755e+001 -9.2205471e+000 -5.8165743e+000 -2.3649332e+000  1.0782771e+000  4.4578460e+000  7.7203168e+000  1.0814813e+001  1.3693814e+001  1.6313864e+001  1.8636216e+001  2.0627383e+001  2.2259605e+001  2.3511219e+001  2.4366929e+001  2.4817965e+001  2.4862146e+001  2.4503831e+001  2.3753770e+001  2.2628855e+001  2.1151775e+001  1.9350585e+001  1.7258196e+001  1.4911789e+001  1.2352173e+001  9.6230914e+000  6.7704882e+000  3.8417501e+000  8.8493257e-001 -2.0520151e+000 -4.9220142e+000 -7.6795991e+000 -1.0281625e+001 -1.2687933e+001 -1.4861955e+001 -1.6771261e+001 -1.8388032e+001 -1.9689453e+001 -2.0658023e+001 -2.1281777e+001 -2.1554420e+001 -2.1475361e+001 -2.1049668e+001 -2.0287921e+001 -1.9205988e+001 -1.7824713e+001 -1.6169530e+001 -1.4270008e+001 -1.2159336e+001 -9.8737531e+000 -7.4519334e+000 -4.9343459e+000 -2.3625853e+000  2.2130572e-001  2.7755148e+000  5.2591280e+000  7.6327769e+000
  5.0419591e+002  5.0004700e+002  4.9317768e+002  4.8365566e+002  4.7157462e+002  4.5705314e+002  4.4023326e+002  4.2127885e+002  4.0037368e+002  3.7771930e+002  3.5353269e+002  3.2804377e+002  3.0149273e+002  2.7412729e+002  2.4619988e+002  2.1796480e+002  1.8967534e+002  1.6158099e+002  1.3392467e+002  1.0694013e+002  8.0849375e+001  5.5860411e+001  3.2165047e+001  9.9369966e+000 -1.0669807e+001 -2.9522627e+001 -4.6511067e+001 -6.1547929e+001 -7.4569767e+001 -8.5537158e+001 -9.4434656e+001 -1.0127047e+002 -1.0607583e+002 -1.0890413e+002 -1.0982972e+002 -1.0894658e+002 -1.0636664e+002 -1.0221803e+002 -9.6643043e+001 -8.9796064e+001 -8.1841308e+001 -7.2950514e+001 -6.3300582e+001 -5.3071188e+001 -4.2442424e+001 -3.1592467e+001 -2.0695339e+001 -9.9187605e+000  5.7786483e-001  1.0645305e+001  2.0146184e+001  2.8956464e+001  3.6966720e+001  4.4083187e+001  5.0228563e+001  5.5342586e+001  5.9382346e+001  6.2322368e+001  6.4154441e+001  6.4887219e+001  6.4545594e+001  6.3169863e+001  6.0814689e+001  5.7547892e+001  5.3449088e+001  4.8608179e+001  4.3123744e+001  3.7101343e+001  3.0651757e+001  2.3889200e+001  1.6929518e+001  9.8884116e+000  2.8797033e+000 -3.9863328e+000 -1.0604544e+001 -1.6876364e+001 -2.2711143e+001 -2.8027336e+001 -3.2753519e+001 -3.6829245e+001 -4.0205700e+001 -4.2846185e+001 -4.4726399e+001 -4.5834522e+001 -4.6171124e+001 -4.5748871e+001 -4.4592067e+001 -4.2736018e+001 -4.0226251e+001 -3.7117589e+001 -3.3473099e+001 -2.9362940e+001 -2.4863126e+001 -2.0054221e+001 -1.5019987e+001 -9.8460168e+000 -4.6183555e+000  5.7784989e-001  5.6596675e+000  1.0547636e+001  1.5166944e+001  1.9448514e+001  2.3329980e+001  2.6756541e+001  2.9681681e+001  3.2067752e+001  3.3886400e+001  3.5118846e+001  3.5756013e+001  3.5798488e+001  3.5256352e+001  3.4148845e+001  3.2503909e+001  3.0357589e+001  2.7753331e+001  2.4741160e+001  2.1376781e+001  1.7720598e+001  1.3836678e+001  9.7916693e+000  5.6537057e+000  1.4912942e+000 -2.6277792e+000 -6.6375180e+000 -1.0474738e+001 -1.4080029e+001 -1.7398647e+001 -2.0381309e+001 -2.2984903e+001 -2.5173077e+001 -2.6916720e+001 -2.8194318e+001 -2.8992183e+001 -2.9304562e+001 -2.9133605e+001 -2.8489220e+001 -2.7388803e+001 -2.5856849e+001 -2.3924459e+001 -2.1628749e+001 -1.9012172e+001 -1.6121758e+001 -1.3008301e+001 -9.7254886e+000 -6.3290029e+000 -2.8755980e+000  5.7782500e-001  3.9751348e+000  7.2618614e+000  1.0386049e+001  1.3299061e+001  1.5956314e+001  1.8317946e+001  2.0349397e+001  2.2021897e+001  2.3312851e+001  2.4206132e+001  2.4692254e+001  2.4768444e+001  2.4438602e+001  2.3713157e+001  2.2608817e+001  2.1148225e+001  1.9359520e+001  1.7275818e+001  1.4934616e+001  1.2377137e+001  9.6476203e+000  6.7925689e+000  3.8599752e+000  8.9852661e-001 -2.0431880e+000 -4.9174630e+000 -7.6782362e+000 -1.0281815e+001 -1.2687556e+001 -1.4858487e+001 -1.6761866e+001 -1.8369661e+001 -1.9658951e+001 -2.0612245e+001 -2.1217701e+001 -2.1469257e+001 -2.1366669e+001 -2.0915448e+001 -2.0126713e+001 -1.9016949e+001 -1.7607684e+001 -1.5925086e+001 -1.3999492e+001 -1.1864870e+001 -9.5582352e+000 -7.1190131e+000 -4.5883803e+000 -2.0085766e+000  5.7779015e-001  3.1284386e+000  5.6020967e+000  7.9591605e+000  1.0162321e+001
  5.0205206e+002  4.9787303e+002  4.9095436e+002  4.8136505e+002  4.6920053e+002  4.5458155e+002  4.3765275e+002  4.1858095e+002  3.9755314e+002  3.7477436e+002  3.5046520e+002  3.2485930e+002  2.9820059e+002  2.7074049e+002  2.4273498e+002  2.1444172e+002  1.8611710e+002  1.5801335e+002  1.3037577e+002  1.0344001e+002  7.7429506e+001  5.2553157e+001  2.9003114e+001  6.9528546e+000 -1.3444504e+001 -3.2057622e+001 -4.8778068e+001 -6.3521150e+001 -7.6226447e+001 -8.6858021e+001 -9.5404338e+001 -1.0187787e+002 -1.0631442e+002 -1.0877216e+002 -1.0933037e+002 -1.0808802e+002 -1.0516203e+002 -1.0068539e+002 -9.4805119e+001 -8.7680019e+001 -7.9478408e+001 -7.0375713e+001 -6.0552045e+001 -5.0189760e+001 -3.9471040e+001 -2.8575531e+001 -1.7678062e+001 -6.9464848e+000  3.4603524e+000  1.3394461e+001  2.2720381e+001  3.1316641e+001  3.9076998e+001  4.5911435e+001  5.1746921e+001  5.6527907e+001  6.0216584e+001  6.2792876e+001  6.4254192e+001  6.4614934e+001  6.3905787e+001  6.2172785e+001  5.9476188e+001  5.5889184e+001  5.1496431e+001  4.6392480e+001  4.0680080e+001  3.4468418e+001  2.7871297e+001  2.1005298e+001  1.3987941e+001  6.9358761e+000 -3.6866599e-002 -6.8205514e+000 -1.3311305e+001 -1.9412561e+001 -2.5036363e+001 -3.0104509e+001 -3.4549518e+001 -3.8315418e+001 -4.1358340e+001 -4.3646916e+001 -4.5162476e+001 -4.5899045e+001 -4.5863156e+001 -4.5073458e+001 -4.3560166e+001 -4.1364327e+001 -3.8536945e+001 -3.5137968e+001 -3.1235151e+001 -2.6902834e+001 -2.2220628e+001 -1.7272055e+001 -1.2143147e+001 -6.9210404e+000 -1.6925740e+000  3.4570792e+000  8.4457275e+000  1.3195406e+001  1.7633532e+001  2.1693955e+001  2.5317884e+001  2.8454689e+001  3.1062548e+001  3.3108958e+001  3.4571077e+001  3.5435917e+001  3.5700371e+001  3.5371087e+001  3.4464191e+001  3.3004859e+001  3.1026760e+001  2.8571368e+001  2.5687165e+001  2.2428742e+001  1.8855820e+001  1.5032208e+001  1.1024709e+001  6.9019938e+000  2.7334693e+000 -1.4118520e+000 -5.4664565e+000 -9.3653937e+000 -1.3047282e+001 -1.6455243e+001 -1.9537749e+001 -2.2249371e+001 -2.4551422e+001 -2.6412472e+001 -2.7808758e+001 -2.8724440e+001 -2.9151749e+001 -2.9090990e+001 -2.8550417e+001 -2.7545988e+001 -2.6100989e+001 -2.4245557e+001 -2.2016091e+001 -1.9454573e+001 -1.6607809e+001 -1.3526605e+001 -1.0264881e+001 -6.8787574e+000 -3.4256129e+000  3.6866590e-002  3.4516279e+000  6.7631700e+000  9.9184257e+000  1.2867592e+001  1.5564899e+001  1.7969298e+001  2.0045072e+001  2.1762350e+001  2.3097511e+001  2.4033497e+001  2.4560004e+001  2.4673564e+001  2.4377518e+001  2.3681877e+001  2.2603076e+001  2.1163624e+001  1.9391669e+001  1.7320462e+001  1.4987761e+001  1.2435155e+001  9.7073407e+000  6.8513565e+000  3.9157859e+000  9.4994565e-001 -1.9969284e+000 -4.8764853e+000 -7.6420391e+000 -1.0249313e+001 -1.2657136e+001 -1.4828081e+001 -1.6729036e+001 -1.8331694e+001 -1.9612969e+001 -2.0555308e+001 -2.1146925e+001 -2.1381925e+001 -2.1260340e+001 -2.0788063e+001 -1.9976686e+001 -1.8843254e+001 -1.7409924e+001 -1.5703546e+001 -1.3755179e+001 -1.1599533e+001 -9.2743638e+000 -6.8198214e+000 -4.2777679e+000 -1.6910729e+000  8.9710018e-001  3.4440048e+000  5.9080085e+000  8.2492647e+000  1.0430349e+001  1.2416848e+001
  4.9990252e+002  4.9569348e+002  4.8872568e+002  4.7906939e+002  4.6682181e+002  4.5210592e+002  4.3506897e+002  4.1588074e+002  3.9473150e+002  3.7182977e+002  3.4739981e+002  3.2167900e+002  2.9491503e+002  2.6736302e+002  2.3928252e+002  2.1093455e+002  1.8257855e+002  1.5446951e+002  1.2685505e+002  9.9972675e+001  7.4047210e+001  4.9288372e+001  2.5888576e+001  4.0209782e+000 -1.6162214e+001 -3.4531159e+001 -5.0979493e+001 -6.5425140e+001 -7.7810805e+001 -8.8104147e+001 -9.6297638e+001 -1.0240812e+002 -1.0647602e+002 -1.0856439e+002 -1.0875749e+002 -1.0715932e+002 -1.0389180e+002 -9.9092829e+001 -9.2914075e+001 -8.5518756e+001 -7.7079222e+001 -6.7774505e+001 -5.7787824e+001 -4.7304086e+001 -3.6507421e+001 -2.5578776e+001 -1.4693613e+001 -4.0197216e+000  6.2848093e+000  1.6073443e+001  2.5212849e+001  3.3584334e+001  4.1085044e+001  4.7628914e+001  5.3147364e+001  5.7589738e+001  6.0923475e+001  6.3134028e+001  6.4224526e+001  6.4215195e+001  6.3142552e+001  6.1058375e+001  5.8028496e+001  5.4131403e+001  4.9456702e+001  4.4103456e+001  3.8178416e+001  3.1794195e+001  2.5067387e+001  1.8116683e+001  1.1060997e+001  4.0176279e+000 -2.8994998e+000 -9.5815121e+000 -1.5926142e+001 -2.1839149e+001 -2.7235589e+001 -3.2040908e+001 -3.6191852e+001 -3.9637191e+001 -4.2338234e+001 -4.4269140e+001 -4.5417034e+001 -4.5781905e+001 -4.5376320e+001 -4.4224942e+001 -4.2363870e+001 -3.9839819e+001 -3.6709146e+001 -3.3036752e+001 -2.8894864e+001 -2.4361733e+001 -1.9520263e+001 -1.4456589e+001 -9.2586411e+000 -4.0146978e+000  1.1880312e+000  6.2647805e+000  1.1134540e+001  1.5721279e+001  1.9955076e+001  2.3773120e+001  2.7120589e+001  2.9951379e+001  3.2228690e+001  3.3925439e+001  3.5024529e+001  3.5518933e+001  3.5411635e+001  3.4715397e+001  3.3452384e+001  3.1653635e+001  2.9358411e+001  2.6613413e+001  2.3471896e+001  1.9992697e+001  1.6239184e+001  1.2278149e+001  8.1786664e+000  4.0109324e+000 -1.5489710e-001 -4.2498473e+000 -8.2072298e+000 -1.1963693e+001 -1.5460203e+001 -1.8642938e+001 -2.1464087e+001 -2.3882537e+001 -2.5864441e+001 -2.7383663e+001 -2.8422085e+001 -2.8969788e+001 -2.9025088e+001 -2.8594445e+001 -2.7692235e+001 -2.6340401e+001 -2.4567982e+001 -2.2410537e+001 -1.9909470e+001 -1.7111263e+001 -1.4066647e+001 -1.0829706e+001 -7.4569470e+000 -4.0063331e+000 -5.3631481e-001  2.8951383e+000  6.2314842e+000  9.4185188e+000  1.2405237e+001  1.5144627e+001  1.7594396e+001  1.9717602e+001  2.1483190e+001  2.2866433e+001  2.3849255e+001  2.4420444e+001  2.4575749e+001  2.4317867e+001  2.3656305e+001  2.2607143e+001  2.1192689e+001  1.9441027e+001  1.7385491e+001  1.5064046e+001  1.2518607e+001  9.7943002e+000  6.9386770e+000  4.0009016e+000  1.0309186e+000 -1.9213814e+000 -4.8069859e+000 -7.5785606e+000 -1.0191213e+001 -1.2603207e+001 -1.4776618e+001 -1.6677915e+001 -1.8278469e+001 -1.9554969e+001 -2.0489752e+001 -2.1071030e+001 -2.1293022e+001 -2.1155982e+001 -2.0666132e+001 -1.9835493e+001 -1.8681621e+001 -1.7227259e+001 -1.5499907e+001 -1.3531309e+001 -1.1356890e+001 -9.0151223e+000 -6.5468612e+000 -3.9946401e+000 -1.4019479e+000  1.1875018e+000  3.7304987e+000  6.1850478e+000  8.5110537e+000  1.0670967e+001  1.2630383e+001  1.4358580e+001
  4.9775029e+002  4.9351141e+002  4.8649476e+002  4.7677189e+002  4.6444182e+002  4.4962975e+002  4.3248557e+002  4.1318204e+002  3.9191275e+002  3.6888972e+002  3.4434090e+002  3.1850743e+002  2.9164077e+002  2.6399975e+002  2.3584748e+002  2.0744833e+002  1.7906480e+002  1.5095458e+002  1.2336757e+002  9.6543116e+001  7.0707334e+001  4.6070704e+001  2.2825824e+001  1.1454439e+000 -1.8819235e+001 -3.6939966e+001 -5.3112556e+001 -6.7257649e+001 -7.9321179e+001 -8.9274499e+001 -9.7114183e+001 -1.0286152e+002 -1.0656166e+002 -1.0828256e+002 -1.0811354e+002 -1.0616365e+002 -1.0255984e+002 -9.7444855e+001 -9.0975043e+001 -8.3317959e+001 -7.4649922e+001 -6.5153473e+001 -5.5014824e+001 -4.4421299e+001 -3.3558821e+001 -2.2609472e+001 -1.1749159e+001 -1.1454143e+000  9.0446350e+000  1.8676114e+001  2.7618031e+001  3.5754680e+001  4.2986798e+001  4.9232461e+001  5.4427721e+001  5.8526970e+001  6.1503036e+001  6.3347011e+001  6.4067831e+001  6.3691599e+001  6.2260683e+001  5.9832596e+001  5.6478691e+001  5.2282674e+001  4.7338979e+001  4.1751026e+001  3.5629382e+001  2.9089866e+001  2.2251620e+001  1.5235173e+001  8.1605409e+000  1.1453649e+000 -5.6968552e+000 -1.2258432e+001 -1.8439030e+001 -2.4147057e+001 -2.9300889e+001 -3.3829914e+001 -3.7675377e+001 -4.0791033e+001 -4.3143578e+001 -4.4712878e+001 -4.5491984e+001 -4.5486938e+001 -4.4716386e+001 -4.3210994e+001 -4.1012694e+001 -3.8173759e+001 -3.4755745e+001 -3.0828300e+001 -2.6467871e+001 -2.1756329e+001 -1.6779539e+001 -1.1625887e+001 -6.3848039e+000 -1.1452958e+000  4.0054869e+000  8.9836258e+000  1.3709731e+001  1.8110144e+001  2.2118020e+001  2.5674286e+001  2.8728455e+001  3.1239289e+001  3.3175294e+001  3.4515054e+001  3.5247402e+001  3.5371407e+001  3.4896214e+001  3.3840708e+001  3.2233032e+001  3.0109970e+001  2.7516185e+001  2.4503357e+001  2.1129211e+001  1.7456467e+001  1.3551725e+001  9.4843060e+000  5.3250669e+000  1.1452069e+000 -2.9849085e+000 -6.9968945e+000 -1.0825442e+001 -1.4409345e+001 -1.7692447e+001 -2.0624488e+001 -2.3161842e+001 -2.5268137e+001 -2.6914741e+001 -2.8081125e+001 -2.8755070e+001 -2.8932754e+001 -2.8618685e+001 -2.7825504e+001 -2.6573657e+001 -2.4890941e+001 -2.2811939e+001 -2.0377348e+001 -1.7633213e+001 -1.4630095e+001 -1.1422159e+001 -8.0662319e+000 -4.6208165e+000 -1.1450983e+000  2.3020479e+000  5.6630327e+000  8.8824925e+000  1.1908181e+001  1.4691795e+001  1.7189730e+001  1.9363741e+001  2.1181510e+001  2.2617110e+001  2.3651349e+001  2.4272010e+001  2.4473959e+001  2.4259146e+001  2.3636484e+001  2.2621605e+001  2.1236527e+001  1.9509197e+001  1.7472961e+001  1.5165933e+001  1.2630307e+001  9.9115983e+000  7.0578464e+000  4.1187807e+000  1.1449699e+000 -1.8130337e+000 -4.7055391e+000 -7.4845374e+000 -1.0104485e+001 -1.2523039e+001 -1.4701724e+001 -1.6606540e+001 -1.8208472e+001 -1.9483927e+001 -2.0415061e+001 -2.0990023e+001 -2.1203078e+001 -2.1054640e+001 -2.0551198e+001 -1.9705140e+001 -1.8534482e+001 -1.7062505e+001 -1.5317307e+001 -1.3331282e+001 -1.1140534e+001 -8.7842245e+000 -6.3038918e+000 -3.7427247e+000 -1.1448218e+000  1.4455575e+000  3.9847379e+000  6.4303548e+000  8.7420526e+000  1.0882141e+001  1.2816203e+001  1.4513637e+001  1.5948134e+001
  4.9559550e+002  4.9132695e+002  4.8426172e+002  4.7447271e+002  4.6206072e+002  4.4715319e+002  4.2990271e+002  4.1048505e+002  3.8909710e+002  3.6595444e+002  3.4128871e+002  3.1534483e+002  2.8837807e+002  2.6065094e+002  2.3243014e+002  2.0398335e+002  1.7557613e+002  1.4746883e+002  1.1991361e+002  9.3151562e+001  6.7410071e+001  4.2900295e+001  1.9814937e+001 -1.6737505e+000 -2.1415664e+001 -3.9284253e+001 -5.5177597e+001 -6.9019163e+001 -8.0758216e+001 -9.0369900e+001 -9.7854986e+001 -1.0323929e+002 -1.0657276e+002 -1.0792833e+002 -1.0740039e+002 -1.0510310e+002 -1.0116842e+002 -9.5743967e+001 -8.8990702e+001 -8.1080475e+001 -7.2193492e+001 -6.2515707e+001 -5.2236204e+001 -4.1544584e+001 -3.0628407e+001 -1.9670712e+001 -8.8476646e+000  1.6736562e+000  1.1737293e+001  2.1200243e+001  2.9934063e+001  3.7826241e+001  4.4781303e+001  5.0721655e+001  5.5588152e+001  5.9340387e+001  6.1956704e+001  6.3433942e+001  6.3786915e+001  6.3047647e+001  6.1264366e+001  5.8500296e+001  5.4832247e+001  5.0349046e+001  4.5149824e+001  3.9342190e+001  3.3040327e+001  2.6363032e+001  1.9431736e+001  1.2368529e+001  5.2942263e+000 -1.6734990e+000 -8.4218951e+000 -1.4844788e+001 -2.0844097e+001 -2.6331195e+001 -3.1228083e+001 -3.5468372e+001 -3.8998071e+001 -4.1776146e+001 -4.3774878e+001 -4.4979992e+001 -4.5390581e+001 -4.5018806e+001 -4.3889412e+001 -4.2039037e+001 -3.9515362e+001 -3.6376089e+001 -3.2687789e+001 -2.8524631e+001 -2.3967006e+001 -1.9100094e+001 -1.4012368e+001 -8.7940821e+000 -3.5357636e+000  1.6732790e+000  6.7463921e+000  1.1600945e+001  1.6159608e+001  2.0351516e+001  2.4113314e+001  2.7390049e+001  3.0135919e+001  3.2314857e+001  3.3900938e+001  3.4878627e+001  3.5242840e+001  3.4998838e+001  3.4161957e+001  3.2757170e+001  3.0818505e+001  2.8388321e+001  2.5516461e+001  2.2259296e+001  1.8678674e+001  1.4840803e+001  1.0815075e+001  6.6728583e+000  2.4862787e+000 -1.6729962e+000 -5.7349419e+000 -9.6323185e+000 -1.3301746e+001 -1.6684703e+001 -1.9728421e+001 -2.2386683e+001 -2.4620488e+001 -2.6398592e+001 -2.7697913e+001 -2.8503792e+001 -2.8810112e+001 -2.8619268e+001 -2.7942008e+001 -2.6797120e+001 -2.5211008e+001 -2.3217131e+001 -2.0855344e+001 -1.8171136e+001 -1.5214787e+001 -1.2040454e+001 -8.7052107e+000 -5.2680431e+000 -1.7888353e+000  1.6726505e+000  5.0577774e+000  8.3100045e+000  1.1375810e+001  1.4205550e+001  1.6754246e+001  1.8982276e+001  2.0855973e+001  2.2348117e+001  2.3438304e+001  2.4113208e+001  2.4366710e+001  2.4199914e+001  2.3621031e+001  2.2645158e+001  2.1293928e+001  1.9595074e+001  1.7581876e+001  1.5292538e+001  1.2769478e+001  1.0058562e+001  7.2082871e+000  4.2689317e+000  1.2916821e+000 -1.6722420e+000 -4.5724546e+000 -7.3602456e+000 -9.9893851e+000 -1.2416877e+001 -1.4603650e+001 -1.6515171e+001 -1.8121983e+001 -1.9400141e+001 -2.0331560e+001 -2.0904250e+001 -2.1112458e+001 -2.0956691e+001 -2.0443641e+001 -1.9586003e+001 -1.8402194e+001 -1.6915981e+001 -1.5156016e+001 -1.3155303e+001 -1.0950588e+001 -8.5816954e+000 -6.0908254e+000 -3.5218070e+000 -9.1934062e-001  1.6717708e+000  4.2073827e+000  6.6447518e+000  8.9432471e+000  1.1065019e+001  1.2975611e+001  1.4644517e+001  1.6045652e+001  1.7157756e+001
  4.9344119e+002  4.8914317e+002  4.8202973e+002  4.7217509e+002  4.5968185e+002  4.4467977e+002  4.2732407e+002  4.0779359e+002  3.8628856e+002  3.6302810e+002  3.3824759e+002  3.1219573e+002  2.8513158e+002  2.5732138e+002  2.2903537e+002  2.0054455e+002  1.7211750e+002  1.4401720e+002  1.1649801e+002  8.9802753e+001  6.4159982e+001  3.9781472e+001  1.6859949e+001 -4.4329202e+000 -2.3948224e+001 -4.1561206e+001 -5.7172317e+001 -7.0707945e+001 -8.2120784e+001 -9.1389863e+001 -9.8520230e+001 -1.0354230e+002 -1.0651090e+002 -1.0750397e+002 -1.0662102e+002 -1.0398132e+002 -9.9721846e+001 -9.3995061e+001 -8.6966496e+001 -7.8812228e+001 -6.9716262e+001 -5.9867857e+001 -4.9458839e+001 -3.8680939e+001 -2.7723187e+001 -1.6769405e+001 -5.9958238e+000  4.4311327e+000  1.4356882e+001  2.3640498e+001  3.2156294e+001  3.9795152e+001  4.6465578e+001  5.2094483e+001  5.6627686e+001  6.0030118e+001  6.2285754e+001  6.3397264e+001  6.3385398e+001  6.2288122e+001  6.0159515e+001  5.7068464e+001  5.3097157e+001  4.8339423e+001  4.2898936e+001  3.6887311e+001  3.0422131e+001  2.3624927e+001  1.6619147e+001  9.5281537e+000  2.4732585e+000 -4.4281545e+000 -1.1064403e+001 -1.7331151e+001 -2.3132892e+001 -2.8384270e+001 -3.3011200e+001 -3.6951790e+001 -4.0157045e+001 -4.2591355e+001 -4.4232752e+001 -4.5072953e+001 -4.5117172e+001 -4.4383728e+001 -4.2903448e+001 -4.0718881e+001 -3.7883341e+001 -3.4459796e+001 -3.0519620e+001 -2.6141241e+001 -2.1408700e+001 -1.6410142e+001 -1.1236280e+001 -5.9788404e+000 -7.2902501e-001  4.4239870e+000  9.3944775e+000  1.4101542e+001  1.8470339e+001  2.2433214e+001  2.5930686e+001  2.8912282e+001  3.1337204e+001  3.3174830e+001  3.4405033e+001  3.5018324e+001  3.5015814e+001  3.4409003e+001  3.3219401e+001  3.1477988e+001  2.9224527e+001  2.6506745e+001  2.3379389e+001  1.9903189e+001  1.6143735e+001  1.2170290e+001  8.0545664e+000  3.8694746e+000 -3.1212150e-001 -4.4186323e+000 -8.3809280e+000 -1.2133464e+001 -1.5615330e+001 -1.8771203e+001 -2.1552192e+001 -2.3916568e+001 -2.5830349e+001 -2.7267764e+001 -2.8211555e+001 -2.8653146e+001 -2.8592651e+001 -2.8038746e+001 -2.7008392e+001 -2.5526426e+001 -2.3625024e+001 -2.1343049e+001 -1.8725293e+001 -1.5821634e+001 -1.2686115e+001 -9.3759691e+000 -5.9505990e+000 -2.4705407e+000  1.0035828e+000  4.4120929e+000  7.6972580e+000  1.0804249e+001  1.3682032e+001  1.6284187e+001  1.8569639e+001  2.0503280e+001  2.2056497e+001  2.3207569e+001  2.3941946e+001  2.4252413e+001  2.4139108e+001  2.3609435e+001  2.2677839e+001  2.1365474e+001  1.9699760e+001  1.7713831e+001  1.5445903e+001  1.2938559e+001  1.0237966e+001  7.3930433e+000  4.4545939e+000  1.4744134e+000 -1.4956077e+000 -4.4043721e+000 -7.2024405e+000 -9.8428580e+000 -1.2281928e+001 -1.4479922e+001 -1.6401716e+001 -1.8017335e+001 -1.9302411e+001 -2.0238536e+001 -2.0813507e+001 -2.1021473e+001 -2.0862954e+001 -2.0344772e+001 -1.9479856e+001 -1.8286958e+001 -1.6790270e+001 -1.5018943e+001 -1.3006542e+001 -1.0790416e+001 -8.4110220e+000 -5.9111953e+000 -3.3353903e+000 -7.2890045e-001  1.8629277e+000  4.3954734e+000  6.8256002e+000  9.1123813e+000  1.1217779e+001  1.3107271e+001  1.4750402e+001  1.6121274e+001  1.7198938e+001  1.7967707e+001
  4.9128163e+002  4.8695428e+002  4.7979286e+002  4.6987293e+002  4.5729893e+002  4.4220291e+002  4.2474281e+002  4.0510055e+002  3.8347969e+002  3.6010298e+002  3.3520951e+002  3.0905181e+002  2.8189275e+002  2.5400229e+002  2.2565422e+002  1.9712287e+002  1.6867978e+002  1.4059057e+002  1.1311176e+002  8.6487811e+001  6.0948416e+001  3.6705887e+001  1.3952887e+001 -7.1395896e+000 -2.6423924e+001 -4.3777253e+001 -5.9102509e+001 -7.2329107e+001 -8.3413273e+001 -9.2338021e+001 -9.9112775e+001 -1.0377264e+002 -1.0637738e+002 -1.0701001e+002 -1.0577520e+002 -1.0279736e+002 -9.8218488e+001 -9.2195875e+001 -8.4899585e+001 -7.6509862e+001 -6.7214427e+001 -5.7205739e+001 -4.6678238e+001 -3.5825640e+001 -2.4838280e+001 -1.3900578e+001 -3.1886405e+000  7.1319690e+000  1.6908252e+001  2.6001577e+001  3.4289223e+001  4.1665673e+001  4.8043609e+001  5.3354635e+001  5.7549699e+001  6.0599214e+001  6.2492909e+001  6.3239375e+001  6.2865360e+001  6.1414798e+001  5.8947615e+001  5.5538314e+001  5.1274380e+001  4.6254531e+001  4.0586828e+001  3.4386707e+001  2.7774931e+001  2.0875515e+001  1.3813658e+001  6.7136952e+000 -3.0287495e-001 -7.1192789e+000 -1.3625233e+001 -1.9718564e+001 -2.5306665e+001 -3.0307761e+001 -3.4651973e+001 -3.8282173e+001 -4.1154606e+001 -4.3239288e+001 -4.4520173e+001 -4.4995090e+001 -4.4675454e+001 -4.3585770e+001 -4.1762928e+001 -3.9255314e+001 -3.6121751e+001 -3.2430295e+001 -2.8256903e+001 -2.3683995e+001 -1.8798944e+001 -1.3692517e+001 -8.4572851e+000 -3.1860373e+000  2.0297730e+000  7.1015355e+000  1.1944911e+001  1.6481161e+001  2.0638360e+001  2.4352475e+001  2.7568284e+001  3.0240141e+001  3.2332562e+001  3.3820632e+001  3.4690230e+001  3.4938063e+001  3.4571527e+001  3.3608387e+001  3.2076287e+001  3.0012107e+001  2.7461172e+001  2.4476338e+001  2.1116959e+001  1.7447772e+001  1.3537701e+001  9.4586123e+000  5.2840478e+000  1.0879408e+000 -3.0566481e+000 -7.0787616e+000 -1.0910721e+001 -1.4489228e+001 -1.7756372e+001 -2.0660537e+001 -2.3157180e+001 -2.5209481e+001 -2.6788855e+001 -2.7875311e+001 -2.8457663e+001 -2.8533585e+001 -2.8109522e+001 -2.7200443e+001 -2.5829458e+001 -2.4027306e+001 -2.1831709e+001 -1.9286629e+001 -1.6441419e+001 -1.3349902e+001 -1.0069380e+001 -6.6596015e+000 -3.1817015e+000  3.0286986e-001  3.7334077e+000  7.0509862e+000  1.0199448e+001  1.3126331e+001  1.5783725e+001  1.8129032e+001  2.0125631e+001  2.1743428e+001  2.2959289e+001  2.3757349e+001  2.4129191e+001  2.4073890e+001  2.3597939e+001  2.2715041e+001  2.1445778e+001  1.9817172e+001  1.7862137e+001  1.5618837e+001  1.3129963e+001  1.0441939e+001  7.6040746e+000  4.6676773e+000  1.6851427e+000 -1.2909654e+000 -4.2088252e+000 -7.0182450e+000 -9.6715114e+000 -1.2124186e+001 -1.4335838e+001 -1.6270693e+001 -1.7898202e+001 -1.9193512e+001 -2.0137828e+001 -2.0718668e+001 -2.0930016e+001 -2.0772346e+001 -2.0252545e+001 -1.9383721e+001 -1.8184910e+001 -1.6680677e+001 -1.4900634e+001 -1.2878867e+001 -1.0653303e+001 -8.2650037e+000 -5.7574256e+000 -3.1756374e+000 -5.6552180e-001  2.0270290e+000  4.5569103e+000  6.9805797e+000  9.2567968e+000  1.1347315e+001  1.3217517e+001  1.4836976e+001  1.6179945e+001  1.7225752e+001  1.7959115e+001  1.8370349e+001
  4.8911986e+002  4.8476336e+002  4.7755426e+002  4.6756948e+002  4.5491532e+002  4.3972613e+002  4.2216261e+002  4.0240975e+002  3.8067452e+002  3.5718325e+002  3.3217883e+002  3.0591760e+002  2.7866625e+002  2.5069847e+002  2.2229160e+002  1.9372325e+002  1.6526797e+002  1.3719391e+002  1.0975973e+002  8.3211502e+001  5.7779966e+001  3.3677901e+001  1.1097826e+001 -9.7900323e+000 -2.8839441e+001 -4.5929535e+001 -6.0965826e+001 -7.3880860e+001 -8.4634498e+001 -9.3213833e+001 -9.9632749e+001 -1.0393112e+002 -1.0617370e+002 -1.0644865e+002 -1.0486583e+002 -1.0155480e+002 -9.6662569e+001 -9.0351227e+001 -8.2795329e+001 -7.4179212e+001 -6.4694221e+001 -5.4535896e+001 -4.3901161e+001 -3.2985558e+001 -2.1980558e+001 -1.1070994e+001 -4.3264820e-001  9.7699795e+000  1.9385686e+001  2.8278342e+001  3.6328403e+001  4.3434151e+001  4.9512635e+001  5.4500324e+001  5.8353445e+001  6.1048030e+001  6.2579659e+001  6.2962922e+001  6.2230605e+001  6.0432621e+001  5.7634711e+001  5.3916931e+001  4.9371965e+001  4.4103277e+001  3.8223150e+001  3.1850631e+001  2.5109430e+001  1.8125786e+001  1.1026361e+001  3.9361625e+000 -3.0234417e+000 -9.7366131e+000 -1.6094793e+001 -2.1998299e+001 -2.7357732e+001 -3.2095200e+001 -3.6145310e+001 -3.9455946e+001 -4.1988811e+001 -4.3719731e+001 -4.4638720e+001 -4.4749814e+001 -4.4070678e+001 -4.2631999e+001 -4.0476675e+001 -3.7658822e+001 -3.4242617e+001 -3.0301000e+001 -2.5914252e+001 -2.1168490e+001 -1.6154086e+001 -1.0964056e+001 -5.6924297e+000 -4.3264156e-001  4.7240400e+000  9.6900149e+000  1.4382764e+001  1.8726147e+001  2.2651574e+001  2.6099021e+001  2.9017886e+001  3.1367672e+001  3.3118484e+001  3.4251339e+001  3.4758285e+001  3.4642336e+001  3.3917216e+001  3.2606929e+001  3.0745166e+001  2.8374548e+001  2.5545744e+001  2.2316454e+001  1.8750301e+001  1.4915631e+001  1.0884260e+001  6.7301781e+000  2.5282421e+000 -1.6471302e+000 -5.7232333e+000 -9.6302994e+000 -1.3302653e+001 -1.6679778e+001 -1.9707278e+001 -2.2337721e+001 -2.4531344e+001 -2.6256623e+001 -2.7490689e+001 -2.8219590e+001 -2.8438393e+001 -2.8151136e+001 -2.7370618e+001 -2.6118050e+001 -2.4422558e+001 -2.2320565e+001 -1.9855046e+001 -1.7074696e+001 -1.4032992e+001 -1.0787203e+001 -7.3973402e+000 -3.9250713e+000 -4.3263051e-001  3.0182734e+000  6.3675225e+000  9.5576132e+000  1.2534621e+001  1.5249090e+001  1.7656834e+001  1.9719633e+001  2.1405823e+001  2.2690757e+001  2.3557144e+001  2.3995254e+001  2.4002987e+001  2.3585817e+001  2.2756590e+001  2.1535216e+001  1.9948223e+001  1.8028218e+001  1.5813235e+001  1.3346009e+001  1.0673168e+001  7.8443698e+000  4.9114018e+000  1.9272451e+000 -1.0548631e+000 -3.9823645e+000 -6.8042905e+000 -9.4721344e+000 -1.1940671e+001 -1.4168711e+001 -1.6119772e+001 -1.7762664e+001 -1.9071974e+001 -2.0028446e+001 -2.0619246e+001 -2.0838115e+001 -2.0685406e+001 -2.0168001e+001 -1.9299119e+001 -1.8098013e+001 -1.6589569e+001 -1.4803804e+001 -1.2775287e+001 -1.0542482e+001 -8.1470306e+000 -5.6329887e+000 -3.0460276e+000 -4.3261504e-001  2.1608080e+000  4.6886426e+000  7.1069232e+000  9.3740726e+000  1.1451607e+001  1.3304781e+001  1.4903156e+001  1.6221097e+001  1.7238167e+001  1.7939441e+001  1.8315705e+001  1.8363569e+001
  4.8695601e+002  4.8257053e+002  4.7531406e+002  4.6526488e+002  4.5253116e+002  4.3724959e+002  4.1958363e+002  3.9972138e+002  3.7787322e+002  3.5426914e+002  3.2915577e+002  3.0279333e+002  2.7545233e+002  2.4741017e+002  2.1894775e+002  1.9034596e+002  1.6188230e+002  1.3382745e+002  1.0644215e+002  7.9974015e+001  5.4654775e+001  3.0697600e+001  8.2947780e+000 -1.2384321e+001 -3.1194950e+001 -4.8018341e+001 -6.2762691e+001 -7.5363778e+001 -8.5785195e+001 -9.4018209e+001 -1.0008125e+002 -1.0401904e+002 -1.0590138e+002 -1.0582162e+002 -1.0389484e+002 -1.0025575e+002 -9.5056383e+001 -8.8463588e+001 -8.0656352e+001 -7.1823030e+001 -6.2158493e+001 -5.1861241e+001 -4.1130541e+001 -3.0163601e+001 -1.9152853e+001 -8.2833556e+000  2.2696339e+000  1.2342887e+001  2.1787206e+001  3.0469174e+001  3.8272629e+001  4.5099849e+001  5.0872435e+001  5.5531885e+001  5.9039858e+001  6.1378121e+001  6.2548203e+001  6.2570757e+001  6.1484635e+001  5.9345726e+001  5.6225544e+001  5.2209624e+001  4.7395731e+001  4.1891928e+001  3.5814531e+001  2.9285988e+001  2.2432707e+001  1.5382881e+001  8.2643393e+000  1.2024557e+000 -5.6818549e+000 -1.2274016e+001 -1.8467520e+001 -2.4165495e+001 -2.9282063e+001 -3.3743501e+001 -3.7489169e+001 -4.0472204e+001 -4.2659970e+001 -4.4034262e+001 -4.4591277e+001 -4.4341332e+001 -4.3308364e+001 -4.1529215e+001 -3.9052713e+001 -3.5938573e+001 -3.2256144e+001 -2.8083017e+001 -2.3503527e+001 -1.8607165e+001 -1.3486950e+001 -8.2377604e+000 -2.9546750e+000  2.2686572e+000  7.3415921e+000  1.2177983e+001  1.6697568e+001  2.0827233e+001  2.4502122e+001  2.7666600e+001  3.0275024e+001  3.2292340e+001  3.3694489e+001  3.4468610e+001  3.4613057e+001  3.4137216e+001  3.3061143e+001  3.1415021e+001  2.9238452e+001  2.6579608e+001  2.3494236e+001  2.0044566e+001  1.6298108e+001  1.2326394e+001  8.2036629e+000  4.0055247e+000 -1.9238063e-001 -4.3156992e+000 -8.2926380e+000 -1.2055174e+001 -1.5540178e+001 -1.8690439e+001 -2.1455564e+001 -2.3792753e+001 -2.5667426e+001 -2.7053694e+001 -2.7934682e+001 -2.8302682e+001 -2.8159146e+001 -2.7514522e+001 -2.6387936e+001 -2.4806727e+001 -2.2805840e+001 -2.0427109e+001 -1.7718415e+001 -1.4732760e+001 -1.1527264e+001 -8.1621030e+000 -4.6994048e+000 -1.2021336e+000  2.2670300e+000  5.6467864e+000  8.8782759e+000  1.1906080e+001  1.4679151e+001  1.7151647e+001  1.9283673e+001  2.1041901e+001  2.2400070e+001  2.3339354e+001  2.3848597e+001  2.3924409e+001  2.3571125e+001  2.2800627e+001  2.1632041e+001  2.0091301e+001  1.8210614e+001  1.6027802e+001  1.3585573e+001  1.0930701e+001  8.1131494e+000  5.1851521e+000  2.2002603e+000 -7.8761949e-001 -3.7251821e+000 -6.5606592e+000 -9.2447169e+000 -1.1731299e+001 -1.3978402e+001 -1.5948773e+001 -1.7610513e+001 -1.8937577e+001 -1.9910171e+001 -2.0515029e+001 -2.0745573e+001 -2.0601955e+001 -2.0090978e+001 -1.9225900e+001 -1.8026130e+001 -1.6516810e+001 -1.4728315e+001 -1.2695647e+001 -1.0457772e+001 -8.0568826e+000 -5.5376139e+000 -2.9462280e+000 -3.2977425e-001  2.2647531e+000  4.7912486e+000  7.2053047e+000  9.4649816e+000  1.1531527e+001  1.3370029e+001  1.4950001e+001  1.6245873e+001  1.7237397e+001  1.7909954e+001  1.8254756e+001  1.8268943e+001  1.7955578e+001
  4.8479019e+002  4.8037592e+002  4.7307239e+002  4.6295926e+002  4.5014659e+002  4.3477344e+002  4.1700603e+002  3.9703561e+002  3.7507600e+002  3.5136083e+002  3.2614055e+002  2.9967924e+002  2.7225121e+002  2.4413764e+002  2.1562293e+002  1.8699126e+002  1.5852303e+002  1.3049144e+002  1.0315922e+002  7.6775523e+001  5.1572972e+001  2.7765054e+001  5.5437424e+000 -1.4922544e+001 -3.3490643e+001 -5.0043983e+001 -6.4493550e+001 -7.6778454e+001 -8.6866121e+001 -9.4752082e+001 -1.0045940e+002 -1.0403770e+002 -1.0556192e+002 -1.0513062e+002 -1.0286413e+002 -9.8902320e+001 -9.3402226e+001 -8.6535419e+001 -7.8485261e+001 -6.9444043e+001 -5.9610055e+001 -4.9184636e+001 -3.8369246e+001 -2.7362600e+001 -1.6357910e+001 -5.5402653e+000  4.9158014e+000  1.4848542e+001  2.4110975e+001  3.2572606e+001  4.0120857e+001  4.6662198e+001  5.2122961e+001  5.6449837e+001  5.9610051e+001  6.1591223e+001  6.2400916e+001  6.2065894e+001  6.0631100e+001  5.8158378e+001  5.4724965e+001  5.0421782e+001  4.5351548e+001  3.9626764e+001  3.3367583e+001  2.6699622e+001  1.9751734e+001  1.2653784e+001  5.5344731e+000 -1.4807779e+000 -8.2718294e+000 -1.4725694e+001 -2.0738243e+001 -2.6215729e+001 -3.1076098e+001 -3.5250080e+001 -3.8682042e+001 -4.1330595e+001 -4.3168949e+001 -4.4185019e+001 -4.4381278e+001 -4.3774377e+001 -4.2394526e+001 -4.0284670e+001 -3.7499461e+001 -3.4104061e+001 -3.0172783e+001 -2.5787618e+001 -2.1036652e+001 -1.6012420e+001 -1.0810212e+001 -5.5263700e+000 -2.5659991e-001  4.9056707e+000  9.8708648e+000  1.4554731e+001  1.8879698e+001  2.2776089e+001  2.6183178e+001  2.9050069e+001  3.1336396e+001  3.3012819e+001  3.4061327e+001  3.4475344e+001  3.4259620e+001  3.3429949e+001  3.2012680e+001  3.0044070e+001  2.7569466e+001  2.4642350e+001  2.1323253e+001  1.7678575e+001  1.3779307e+001  9.6997131e+000  5.5159623e+000  1.3047595e+000 -2.8580149e+000 -6.8986274e+000 -1.0746755e+001 -1.4336668e+001 -1.7608315e+001 -2.0508291e+001 -2.2990671e+001 -2.5017705e+001 -2.6560352e+001 -2.7598659e+001 -2.8121971e+001 -2.8128976e+001 -2.7627585e+001 -2.6634650e+001 -2.5175531e+001 -2.3283521e+001 -2.0999131e+001 -1.8369275e+001 -1.5446333e+001 -1.2287150e+001 -8.9519575e+000 -5.5032576e+000 -2.0046802e+000  1.4801642e+000  4.8888139e+000  8.1610509e+000  1.1239940e+001  1.4072797e+001  1.6612067e+001  1.8816102e+001  2.0649819e+001  2.2085241e+001  2.3101900e+001  2.3687098e+001  2.3836034e+001  2.3551786e+001  2.2845155e+001  2.1734367e+001  2.0244660e+001  1.8407738e+001  1.6261126e+001  1.3847429e+001  1.1213502e+001  8.4095663e+000  5.4882657e+000  2.5037003e+000 -4.8955996e-001 -3.4374560e+000 -6.2873996e+000 -8.9891961e+000 -1.1495913e+001 -1.3764682e+001 -1.5757414e+001 -1.7441432e+001 -1.8789984e+001 -1.9782658e+001 -2.0405676e+001 -2.0652059e+001 -2.0521680e+001 -2.0021184e+001 -1.9163796e+001 -1.7969009e+001 -1.6462164e+001 -1.4673935e+001 -1.2639713e+001 -1.0398927e+001 -7.9942906e+000 -5.4709977e+000 -2.8758895e+000 -2.5659427e-001  2.3393350e+000  4.8652728e+000  7.2763481e+000  9.5302309e+000  1.1587866e+001  1.3414139e+001  1.4978467e+001  1.6255300e+001  1.7224529e+001  1.7871791e+001  1.8188669e+001  1.8172785e+001  1.7827778e+001  1.7163181e+001
  4.8262544e+002  4.7818259e+002  4.7083238e+002  4.6065585e+002  4.4776497e+002  4.3230116e+002  4.1443344e+002  3.9435623e+002  3.7228680e+002  3.4846245e+002  3.2313744e+002  2.9657971e+002  2.6906745e+002  2.4088551e+002  2.1232184e+002  1.8366387e+002  1.5519486e+002  1.2719051e+002  9.9915504e+001  7.3620419e+001  4.8538736e+001  2.4884172e+001  2.8483004e+000 -1.7401504e+001 -3.5723758e+001 -5.2004189e+001 -6.6156667e+001 -7.8123733e+001 -8.7876736e+001 -9.5415556e+001 -1.0076796e+002 -1.0398856e+002 -1.0515744e+002 -1.0437844e+002 -1.0177713e+002 -9.7498552e+001 -9.1704705e+001 -8.4571840e+001 -7.6287623e+001 -6.7048187e+001 -5.7055130e+001 -4.6512492e+001 -3.5623777e+001 -2.4589034e+001 -1.3602073e+001 -2.8478195e+000  7.5001220e+000  1.7281690e+001  2.6352328e+001  3.4584668e+001  4.1869912e+001  4.8118906e+001  5.3262880e+001  5.7253865e+001  6.0064780e+001  6.1689191e+001  6.2140761e+001  6.1452403e+001  5.9675146e+001  5.6876755e+001  5.3140114e+001  4.8561419e+001  4.3248200e+001  3.7317212e+001  3.0892232e+001  2.4101805e+001  1.7076958e+001  9.9489421e+000  2.8470181e+000 -4.1036619e+000 -1.0784059e+001 -1.7083100e+001 -2.2899354e+001 -2.8142506e+001 -3.2734612e+001 -3.6611122e+001 -3.9721645e+001 -4.2030465e+001 -4.3516800e+001 -4.4174798e+001 -4.4013280e+001 -4.3055250e+001 -4.1337158e+001 -3.8907968e+001 -3.5828023e+001 -3.2167740e+001 -2.8006164e+001 -2.3429402e+001 -1.8528974e+001 -1.3400095e+001 -8.1399383e+000 -2.8458963e+000  2.3861282e+000  7.4633690e+000  1.2297758e+001  1.6807373e+001  2.0917753e+001  2.4563058e+001  2.7687054e+001  3.0243917e+001  3.2198838e+001  3.3528420e+001  3.4220882e+001  3.4276040e+001  3.3705096e+001  3.2530229e+001  3.0784000e+001  2.8508589e+001  2.5754867e+001  2.2581347e+001  1.9053004e+001  1.5240012e+001  1.1216404e+001  7.0586893e+000  2.8444544e+000 -1.3490395e+000 -5.4462246e+000 -9.3745444e+000 -1.3065696e+001 -1.6456779e+001 -1.9491327e+001 -2.2120211e+001 -2.4302402e+001 -2.6005570e+001 -2.7206525e+001 -2.7891489e+001 -2.8056195e+001 -2.7705817e+001 -2.6854729e+001 -2.5526111e+001 -2.3751400e+001 -2.1569601e+001 -1.9026476e+001 -1.6173622e+001 -1.3067464e+001 -9.7681668e+000 -6.3385038e+000 -2.8426927e+000  6.5477975e-001  4.0903192e+000  7.4023541e+000  1.0532415e+001  1.3426140e+001  1.6034201e+001  1.8313117e+001  2.0225958e+001  2.1742924e+001  2.2841783e+001  2.3508172e+001  2.3735748e+001  2.3526202e+001  2.2889118e+001  2.1841701e+001  2.0408367e+001  1.8620211e+001  1.6514358e+001  1.4133219e+001  1.1523660e+001  8.7360952e+000  5.8235390e+000  2.8406115e+000 -1.5746580e-001 -3.1158755e+000 -5.9811900e+000 -8.7023203e+000 -1.1231411e+001 -1.3524669e+001 -1.5543103e+001 -1.7253177e+001 -1.8627351e+001 -1.9644507e+001 -2.0290260e+001 -2.0557141e+001 -2.0444648e+001 -1.9959182e+001 -1.9113850e+001 -1.7928149e+001 -1.6427548e+001 -1.4642952e+001 -1.2610090e+001 -1.0368806e+001 -7.9622995e+000 -5.4362994e+000 -2.8382113e+000 -2.1623827e-001  2.3815012e+000  4.9078457e+000  7.3174358e+000  9.5675179e+000  1.1618693e+001  1.3435596e+001  1.4987497e+001  1.6248809e+001  1.7199500e+001  1.7825402e+001  1.8118405e+001  1.8076547e+001  1.7703982e+001  1.7010848e+001  1.6013023e+001
  4.8045603e+002  4.7598476e+002  4.6858813e+002  4.5834859e+002  4.4538002e+002  4.2982624e+002  4.1185910e+002  3.9167620e+002  3.6949830e+002  3.4556638e+002  3.2013855e+002  2.9348664e+002  2.6589267e+002  2.3764524e+002  2.0903582e+002  1.8035505e+002  1.5188907e+002  1.2391599e+002  9.6702436e+001  7.0500349e+001  4.5543989e+001  2.2047229e+001  2.0115135e-001 -1.9828008e+001 -3.7900546e+001 -5.3904593e+001 -6.7757010e+001 -7.9403876e+001 -8.8820561e+001 -9.6011391e+001 -1.0100892e+002 -1.0387282e+002 -1.0468839e+002 -1.0356478e+002 -1.0063283e+002 -9.6042768e+001 -8.9961522e+001 -8.2569989e+001 -7.4060072e+001 -6.4631663e+001 -5.4489554e+001 -4.3840359e+001 -3.2889468e+001 -2.1838099e+001 -1.0880472e+001 -2.0115118e-001  1.0027394e+001  1.9647003e+001  2.8515756e+001  3.6509621e+001  4.3523787e+001  4.9473666e+001  5.4295562e+001  5.7947003e+001  6.0406730e+001  6.1674361e+001  6.1769733e+001  6.0731943e+001  5.8618113e+001  5.5501893e+001  5.1471745e+001  4.6629031e+001  4.1085943e+001  3.4963309e+001  2.8388318e+001  2.1492194e+001  1.4407870e+001  7.2676847e+000  2.0115089e-001 -6.6671724e+000 -1.3219676e+001 -1.9347531e+001 -2.4952325e+001 -2.9947486e+001 -3.4259475e+001 -3.7828723e+001 -4.0610316e+001 -4.2574414e+001 -4.3706399e+001 -4.4006763e+001 -4.3490743e+001 -4.2187704e+001 -4.0140303e+001 -3.7403428e+001 -3.4042966e+001 -3.0134394e+001 -2.5761242e+001 -2.1013444e+001 -1.5985619e+001 -1.0775296e+001 -5.4811324e+000 -2.0115049e-001  4.9689871e+000  9.9376200e+000  1.4618632e+001  1.8932867e+001  2.2809391e+001  2.6186593e+001  2.9013092e+001  3.1248452e+001  3.2863691e+001  3.3841577e+001  3.4176711e+001  3.3875399e+001  3.2955323e+001  3.1445009e+001  2.9383122e+001  2.6817586e+001  2.3804558e+001  2.0407276e+001  1.6694796e+001  1.2740651e+001  8.6214534e+000  4.4154621e+000  2.0114997e-001 -3.9442133e+000 -7.9459311e+000 -1.1733182e+001 -1.5240232e+001 -1.8407535e+001 -2.1182705e+001 -2.3521347e+001 -2.5387729e+001 -2.6755287e+001 -2.7606962e+001 -2.7935360e+001 -2.7742731e+001 -2.7040782e+001 -2.5850318e+001 -2.4200729e+001 -2.2129324e+001 -1.9680541e+001 -1.6905029e+001 -1.3858645e+001 -1.0601358e+001 -7.1961043e+000 -3.7076018e+000 -2.0114934e-001  3.2585676e+000  6.6086428e+000  9.7890676e+000  1.2743781e+001  1.5421633e+001  1.7777250e+001  1.9771777e+001  2.1373498e+001  2.2558317e+001  2.3310093e+001  2.3620829e+001  2.3490708e+001  2.2927982e+001  2.1948720e+001  2.0576405e+001  1.8841420e+001  1.6780396e+001  1.4435471e+001  1.1853448e+001  9.0848814e+000  6.1831098e+000  3.2032459e+000  2.0114859e-001 -2.7676066e+000 -5.6487390e+000 -8.3902391e+000 -1.0943291e+001 -1.3263128e+001 -1.5309799e+001 -1.7048846e+001 -1.8451867e+001 -1.9496965e+001 -2.0169072e+001 -2.0460149e+001 -2.0369245e+001 -1.9902440e+001 -1.9072652e+001 -1.7899318e+001 -1.6407971e+001 -1.4629702e+001 -1.2600527e+001 -1.0360672e+001 -7.9537940e+000 -5.4261376e+000 -2.8256632e+000 -2.0114773e-001  2.3987182e+000  4.9262223e+000  7.3354948e+000  9.5833304e+000  1.1629953e+001  1.3439707e+001  1.4981673e+001  1.6230182e+001  1.7165232e+001  1.7772799e+001  1.8045034e+001  1.7980340e+001  1.7583340e+001  1.6864732e+001  1.5841027e+001  1.4534191e+001
  4.7828500e+002  4.7378551e+002  4.6634279e+002  4.5604070e+002  4.4299508e+002  4.2735216e+002  4.0928663e+002  3.8899930e+002  3.6671443e+002  3.4267673e+002  3.1714815e+002  2.9040442e+002  2.6273142e+002  2.3442148e+002  2.0576957e+002  1.7706954e+002  1.4861038e+002  1.2067256e+002  9.3524594e+001  6.7419733e+001  4.2592943e+001  1.9258170e+001 -2.3940836e+000 -2.2198814e+001 -4.0018200e+001 -5.5742876e+001 -6.9292797e+001 -8.0617676e+001 -8.9697002e+001 -9.6539635e+001 -1.0118300e+002 -1.0369187e+002 -1.0415683e+002 -1.0269236e+002 -9.9434611e+001 -9.4538939e+001 -8.8177211e+001 -8.0534906e+001 -7.1808092e+001 -6.2200318e+001 -5.1919452e+001 -4.1174540e+001 -3.0172704e+001 -1.9116149e+001 -8.1993178e+000  2.3937865e+000  1.2492039e+001  2.1939389e+001  3.0596764e+001  3.8343676e+001  4.5079493e+001  5.0724374e+001  5.5219863e+001  5.8529124e+001  6.0636838e+001  6.1548759e+001  6.1290952e+001  5.9908721e+001  5.7465260e+001  5.4040052e+001  4.9727044e+001  4.4632635e+001  3.8873515e+001  3.2574385e+001  2.5865613e+001  1.8880845e+001  1.1754635e+001  4.6201070e+000 -2.3932913e+000 -9.1619200e+000 -1.5569928e+001 -2.1511055e+001 -2.6890222e+001 -3.1624901e+001 -3.5646229e+001 -3.8899868e+001 -4.1346597e+001 -4.2962622e+001 -4.3739620e+001 -4.3684513e+001 -4.2818985e+001 -4.1178748e+001 -3.8812585e+001 -3.5781190e+001 -3.2155815e+001 -2.8016770e+001 -2.3451796e+001 -1.8554337e+001 -1.3421753e+001 -8.1535005e+000 -2.8493107e+000  2.3925981e+000  7.4772447e+000  1.2314519e+001  1.6820695e+001  2.0919806e+001  2.4544848e+001  2.7638808e+001  3.0155489e+001  3.2060130e+001  3.3329813e+001  3.3953644e+001  3.3932722e+001  3.3279892e+001  3.2019296e+001  3.0185721e+001  2.7823778e+001  2.4986914e+001  2.1736284e+001  1.8139503e+001  1.4269307e+001  1.0202140e+001  6.0167025e+000  1.7924816e+000 -2.3917071e+000 -6.4591423e+000 -1.0336558e+001 -1.3955419e+001 -1.7253093e+001 -2.0173891e+001 -2.2669974e+001 -2.4702096e+001 -2.6240181e+001 -2.7263727e+001 -2.7762030e+001 -2.7734223e+001 -2.7189139e+001 -2.6145002e+001 -2.4628946e+001 -2.2676381e+001 -2.0330224e+001 -1.7639997e+001 -1.4660821e+001 -1.1452324e+001 -8.0774798e+000 -4.6014041e+000 -1.0901300e+000  2.3906184e+000  5.7766279e+000  9.0063541e+000  1.2022015e+001  1.4770599e+001  1.7204773e+001  1.9283678e+001  2.0973586e+001  2.2248427e+001  2.3090163e+001  2.3489016e+001  2.3443532e+001  2.2960503e+001  2.2054727e+001  2.0748637e+001  1.9071784e+001  1.7060200e+001  1.4755653e+001  1.2204802e+001  9.4582729e+000  6.5696782e+000  3.5945861e+000  5.8947279e-001 -2.3893321e+000 -5.2866835e+000 -8.0496252e+000 -1.0628341e+001 -1.2977039e+001 -1.5054745e+001 -1.6826007e+001 -1.8261484e+001 -1.9338414e+001 -2.0040960e+001 -2.0360422e+001 -2.0295311e+001 -1.9851302e+001 -1.9041039e+001 -1.7883823e+001 -1.6405182e+001 -1.4636328e+001 -1.2613512e+001 -1.0377298e+001 -7.9717647e+000 -5.4436513e+000 -2.8414591e+000 -2.1453590e-001  2.3878484e+000  4.9174139e+000  7.3277555e+000  9.5751827e+000  1.1619501e+001  1.3424721e+001  1.4959680e+001  1.6198572e+001  1.7121367e+001  1.7714129e+001  1.7969204e+001  1.7885304e+001  1.7467462e+001  1.6726879e+001  1.5680647e+001  1.4351380e+001  1.2766732e+001
  4.7611248e+002  4.7158494e+002  4.6409646e+002  4.5373232e+002  4.4061030e+002  4.2487907e+002  4.0671619e+002  3.8632570e+002  3.6393539e+002  3.3979369e+002  3.1416645e+002  2.8733327e+002  2.5958393e+002  2.3121445e+002  2.0252332e+002  1.7380758e+002  1.4535900e+002  1.1746041e+002  9.0382149e+001  6.4378703e+001  3.9685678e+001  1.6517010e+001 -4.9374672e+000 -2.4514079e+001 -4.2076984e+001 -5.7519424e+001 -7.0764548e+001 -8.1765805e+001 -9.0506895e+001 -9.7001295e+001 -1.0129137e+002 -1.0344708e+002 -1.0356433e+002 -1.0176294e+002 -9.8184391e+001 -9.2989172e+001 -8.6354037e+001 -7.8468994e+001 -6.9534195e+001 -5.9756745e+001 -4.9347464e+001 -3.8517682e+001 -2.7476089e+001 -1.6425702e+001 -5.5609898e+000  4.9348080e+000  1.4892119e+001  2.4157213e+001  3.2594077e+001  4.0085965e+001  4.6536618e+001  5.1871121e+001  5.6036411e+001  5.9001426e+001  6.0756890e+001  6.1314774e+001  6.0707411e+001  5.8986319e+001  5.6220737e+001  5.2495915e+001  4.7911178e+001  4.2577822e+001  3.6616856e+001  3.0156645e+001  2.3330491e+001  1.6274197e+001  9.1236431e+000  2.0124312e+000 -4.9303779e+000 -1.1582391e+001 -1.7829843e+001 -2.3569364e+001 -2.8709518e+001 -3.3172108e+001 -3.6893216e+001 -3.9823970e+001 -4.1931035e+001 -4.3196820e+001 -4.3619410e+001 -4.3212219e+001 -4.2003385e+001 -4.0034926e+001 -3.7361658e+001 -3.4049928e+001 -3.0176152e+001 -2.5825224e+001 -2.1088800e+001 -1.6063497e+001 -1.0849047e+001 -5.5464314e+000 -2.5602962e-001  4.9241798e+000  9.9003422e+000  1.4584340e+001  1.8895271e+001  2.2760770e+001  2.6118149e+001  2.8915344e+001  3.1111652e+001  3.2678246e+001  3.3598472e+001  3.3867918e+001  3.3494261e+001  3.2496896e+001  3.0906364e+001  2.8763587e+001  2.6118927e+001  2.3031092e+001  1.9565911e+001  1.5794997e+001  1.1794332e+001  7.6427977e+000  3.4206715e+000 -7.9186863e-001 -4.9162178e+000 -8.8767631e+000 -1.2602225e+001 -1.6026896e+001 -1.9091759e+001 -2.1745466e+001 -2.3945156e+001 -2.5657112e+001 -2.6857232e+001 -2.7531324e+001 -2.7675207e+001 -2.7294637e+001 -2.6405037e+001 -2.5031070e+001 -2.3206035e+001 -2.0971123e+001 -1.8374532e+001 -1.5470470e+001 -1.2318062e+001 -8.9801783e+000 -5.5222182e+000 -2.0108571e+000  1.4872081e+000  4.9064968e+000  8.1839430e+000  1.1260032e+001  1.4079856e+001  1.6594068e+001  1.8759725e+001  2.0540995e+001  2.1909725e+001  2.2845865e+001  2.3337724e+001  2.3382080e+001  2.2984129e+001  2.2157267e+001  2.0922745e+001  1.9309161e+001  1.7351832e+001  1.5092057e+001  1.2576260e+001  9.8550647e+000  6.9822975e+000  4.0139403e+000  1.0070609e+000 -1.9812658e+000 -4.8950232e+000 -7.6802859e+000 -1.0286200e+001 -1.2665897e+001 -1.4777320e+001 -1.6583951e+001 -1.8055428e+001 -1.9168040e+001 -1.9905090e+001 -2.0257125e+001 -2.0222031e+001 -1.9804984e+001 -1.9018269e+001 -1.7880972e+001 -1.6418542e+001 -1.4662245e+001 -1.2648510e+001 -1.0418195e+001 -8.0157653e+000 -5.4884263e+000 -2.8852074e+000 -2.5602382e-001  2.3492682e+000  4.8818045e+000  7.2946181e+000  9.5434989e+000  1.1587793e+001  1.3391125e+001  1.4922041e+001  1.6154536e+001  1.7068495e+001  1.7650003e+001  1.7891543e+001  1.7792073e+001  1.7356975e+001  1.6597893e+001  1.5532448e+001  1.4183850e+001  1.2580403e+001  1.0754922e+001
  4.7394149e+002  4.6938616e+002  4.6185231e+002  4.5142669e+002  4.3822902e+002  4.2241045e+002  4.0415140e+002  3.8365917e+002  3.6116508e+002  3.3692134e+002  3.1119764e+002  2.8427753e+002  2.5645462e+002  2.2802867e+002  1.9930164e+002  1.7057372e+002  1.4213947e+002  1.1428401e+002  8.7279421e+001  6.1381394e+001  3.6826087e+001  1.3827344e+001 -7.4257570e+000 -2.6770967e+001 -4.4074523e+001 -5.9232369e+001 -7.2170948e+001 -8.2847537e+001 -9.1250132e+001 -9.7396906e+001 -1.0133523e+002 -1.0314030e+002 -1.0291337e+002 -1.0077964e+002 -9.6885896e+001 -9.1397746e+001 -8.4496782e+001 -7.6377473e+001 -6.7243968e+001 -5.7306810e+001 -4.6779642e+001 -3.5875924e+001 -2.4805744e+001 -1.3772746e+001 -2.9712316e+000  7.4165270e+000  1.7222717e+001  2.6296139e+001  3.4504037e+001  4.1733607e+001  4.7893142e+001  5.2912818e+001  5.6745110e+001  5.9364845e+001  6.0768884e+001  6.0975467e+001  6.0023223e+001  5.7969870e+001  5.4890645e+001  5.0876474e+001  4.6031940e+001  4.0473073e+001  3.4325006e+001  2.7719540e+001  2.0792658e+001  1.3682038e+001  6.5245877e+000 -5.4592806e-001 -7.4011590e+000 -1.3920285e+001 -1.9991950e+001 -2.5515986e+001 -3.0404900e+001 -3.4585100e+001 -3.7997856e+001 -4.0599975e+001 -4.2364181e+001 -4.3279217e+001 -4.3349654e+001 -4.2595428e+001 -4.1051114e+001 -3.8764957e+001 -3.5797680e+001 -3.2221099e+001 -2.8116567e+001 -2.3573285e+001 -1.8686501e+001 -1.3555648e+001 -8.2824400e+000 -2.9689688e+000  2.2841687e+000  7.3796758e+000  1.2225267e+001  1.6735251e+001  2.0831970e+001  2.4447056e+001  2.7522498e+001  3.0011504e+001  3.1879138e+001  3.3102729e+001  3.3672051e+001  3.3589272e+001  3.2868676e+001  3.1536172e+001  2.9628597e+001  2.7192831e+001  2.4284746e+001  2.0968007e+001  1.7312751e+001  1.3394174e+001  9.2910426e+000  5.0841727e+000  8.5489150e-001 -3.3164813e+000 -7.3521096e+000 -1.1178045e+001 -1.4725540e+001 -1.7932234e+001 -2.0743216e+001 -2.3111921e+001 -2.5000860e+001 -2.6382177e+001 -2.7238007e+001 -2.7560654e+001 -2.7352574e+001 -2.6626166e+001 -2.5403388e+001 -2.3715197e+001 -2.1600831e+001 -1.9106952e+001 -1.6286655e+001 -1.3198379e+001 -9.9047370e+000 -6.4712738e+000 -2.9651997e+000  5.4589602e-001  3.9953176e+000  7.3185013e+000  1.0454197e+001  1.3345569e+001  1.5941204e+001  1.8195998e+001  2.0071917e+001  2.1538615e+001  2.2573898e+001  2.3164028e+001  2.3303872e+001  2.2996879e+001  2.2254900e+001  2.1097856e+001  1.9553255e+001  1.7655574e+001  1.5445522e+001  1.2969188e+001  1.0277105e+001  7.4232443e+000  4.4639488e+000  1.4568446e+000 -1.5402635e+000 -4.4704840e+000 -7.2789011e+000 -9.9135864e+000 -1.2326543e+001 -1.4474562e+001 -1.6319984e+001 -1.7831340e+001 -1.8983873e+001 -1.9759927e+001 -2.0149196e+001 -2.0148832e+001 -1.9763412e+001 -1.9004767e+001 -1.7891672e+001 -1.6449413e+001 -1.4709234e+001 -1.2707678e+001 -1.0485836e+001 -8.0885199e+000 -5.5633710e+000 -2.9599278e+000 -3.2866695e-001  2.2799622e+000  4.8164931e+000  7.2333679e+000  9.4858175e+000  1.1532680e+001  1.3337142e+001  1.4867388e+001  1.6097155e+001  1.7006167e+001  1.7580460e+001  1.7812578e+001  1.7701650e+001  1.7253338e+001  1.6479660e+001  1.5398702e+001  1.4034209e+001  1.2415078e+001  1.0574763e+001  8.5505857e+000
  4.7176630e+002  4.6718333e+002  4.5960441e+002  4.4911771e+002  4.3584497e+002  4.1993978e+002  4.0158550e+002  3.8099269e+002  3.5839623e+002  3.3405212e+002  3.0823394e+002  2.8122917e+002  2.5333529e+002  2.2485578e+002  1.9609606e+002  1.6735948e+002  1.3894332e+002  1.1113496e+002  8.4208194e+001  5.8419831e+001  3.4006514e+001  1.1181909e+001 -9.8657547e+000 -2.8975752e+001 -4.6016498e+001 -6.0886750e+001 -7.3516348e+001 -8.3866495e+001 -9.1929586e+001 -9.7728574e+001 -1.0131592e+002 -1.0277210e+002 -1.0220378e+002 -9.9741577e+001 -9.5537561e+001 -8.9762464e+001 -8.2602676e+001 -7.4257065e+001 -6.4933688e+001 -5.4846424e+001 -4.4211602e+001 -3.3244665e+001 -2.2156928e+001 -1.1152477e+001 -4.2524662e-001  9.8436652e+000  1.9488419e+001  2.8360556e+001  3.6330793e+001  4.3290467e+001  4.9152615e+001  5.3852675e+001  5.7348813e+001  5.9621868e+001  6.0674936e+001  6.0532593e+001  5.9239790e+001  5.6860441e+001  5.3475732e+001  4.9182183e+001  4.4089511e+001  3.8318320e+001  3.1997673e+001  2.5262577e+001  1.8251440e+001  1.1103528e+001  3.9564749e+000 -3.0561102e+000 -9.8069154e+000 -1.6177024e+001 -2.2057816e+001 -2.7352645e+001 -3.1978255e+001 -3.5865939e+001 -3.8962404e+001 -4.1230343e+001 -4.2648715e+001 -4.3212720e+001 -4.2933494e+001 -4.1837521e+001 -3.9965784e+001 -3.7372674e+001 -3.4124683e+001 -3.0298910e+001 -2.5981404e+001 -2.1265382e+001 -1.6249358e+001 -1.1035214e+001 -5.7262482e+000 -4.2523986e-001  4.7674340e+000  9.7556039e+000  1.4448998e+001  1.8764790e+001  2.2628979e+001  2.5977587e+001  2.8757635e+001  3.0927918e+001  3.2459528e+001  3.3336156e+001  3.3554151e+001  3.3122339e+001  3.2061626e+001  3.0404376e+001  2.8193592e+001  2.5481916e+001  2.2330465e+001  1.8807532e+001  1.4987182e+001  1.0947753e+001  6.7703202e+000  2.5371179e+000 -1.6700179e+000 -5.7711821e+000 -9.6898686e+000 -1.3354350e+001 -1.6698947e+001 -1.9665161e+001 -2.2202660e+001 -2.4270087e+001 -2.5835695e+001 -2.6877790e+001 -2.7384978e+001 -2.7356214e+001 -2.6800658e+001 -2.5737344e+001 -2.4194661e+001 -2.2209678e+001 -1.9827303e+001 -1.7099319e+001 -1.4083297e+001 -1.0841420e+001 -7.4392401e+000 -3.9443803e+000 -4.2522858e-001  3.0503719e+000  6.4164007e+000  9.6098856e+000  1.2572054e+001  1.5249388e+001  1.7594567e+001  1.9567277e+001  2.1134884e+001  2.2272940e+001  2.2965543e+001  2.3205517e+001  2.2994433e+001  2.2342461e+001  2.1268063e+001  1.9797528e+001  1.7964372e+001  1.5808602e+001  1.3375875e+001  1.0716550e+001  7.8846699e+000  4.9368869e+000  1.9313474e+000 -1.0734338e+000 -4.0196946e+000 -6.8515165e+000 -9.5158693e+000 -1.1963586e+001 -1.4150256e+001 -1.6037010e+001 -1.7591199e+001 -1.8786943e+001 -1.9605541e+001 -2.0035746e+001 -2.0073888e+001 -1.9723860e+001 -1.8996953e+001 -1.7911552e+001 -1.6492708e+001 -1.4771577e+001 -1.2784759e+001 -1.0573535e+001 -8.1830240e+000 -5.6612781e+000 -3.0583297e+000 -4.2521280e-001  2.1870247e+000  4.7282981e+000  7.1504340e+000  9.4080716e+000  1.1459501e+001  1.3267423e+001  1.4799614e+001  1.6029493e+001  1.6936569e+001  1.7506768e+001  1.7732638e+001  1.7613423e+001  1.7155005e+001  1.6369727e+001  1.5276086e+001  1.3898321e+001  1.2265883e+001  1.0412825e+001  8.3770958e+000  6.1997795e+000
[truncated: 2,195,887 more chars]
