# Supplementary material for: A Molecular Ruler for Measuring Quantitative Distance Distributions
Source: PLoS One. 2008 Oct 17;3(10):e3229. doi: 10.1371/journal.pone.0003229 (PMC2566812; doi:10.1371/journal.pone.0003229)
Supplement: Supplementary Materials S2 — MATLAB Data Analysis Scripts (2.42 MB ZIP) [file pone.0003229.s002.zip › Data for PLoS ONE/interference profiles/Id10.txt]

  3.2446435e-001
  3.0217781e-001
  2.7761730e-001
  2.5363539e-001
  2.2850950e-001
  2.0502837e-001
  1.8499658e-001
  1.5825182e-001
  1.3893973e-001
  1.1953371e-001
  1.0566118e-001
  9.1106715e-002
  7.3853596e-002
  5.9972638e-002
  4.5741561e-002
  2.9565633e-002
  1.7423438e-002
  5.7592371e-003
 -4.3228004e-003
 -1.7748821e-002
 -3.6838181e-002
 -4.9252138e-002
 -5.4323358e-002
 -5.7211604e-002
 -6.0599315e-002
 -7.5186177e-002
 -9.2187548e-002
 -9.9014267e-002
 -9.8836749e-002
 -1.0433135e-001
 -1.0969327e-001
 -1.1339227e-001
 -1.1427963e-001
 -1.1730037e-001
 -1.2476399e-001
 -1.3176935e-001
 -1.3525557e-001
 -1.3815842e-001
 -1.4230107e-001
 -1.4293156e-001
 -1.5015746e-001
 -1.5187504e-001
 -1.5023653e-001
 -1.4986739e-001
 -1.5445557e-001
 -1.5291414e-001
 -1.4644417e-001
 -1.5027262e-001
 -1.5549552e-001
 -1.5277864e-001
 -1.5046748e-001
 -1.4780443e-001
 -1.3774535e-001
 -1.3311784e-001
 -1.3680893e-001
 -1.3645409e-001
 -1.3589781e-001
 -1.2736366e-001
 -1.2133432e-001
 -1.1847606e-001
 -1.1652724e-001
 -1.1553443e-001
 -1.1482400e-001
 -1.1543884e-001
 -1.0710639e-001
 -9.9104012e-002
 -9.3924086e-002
 -9.0383173e-002
 -8.5993531e-002
 -7.7625773e-002
 -7.1075124e-002
 -7.2523602e-002
 -7.5107742e-002
 -6.4269288e-002
 -5.6312062e-002
 -4.7635553e-002
 -4.2145215e-002
 -3.7971536e-002
 -3.5151543e-002
 -2.7960860e-002
 -2.5378173e-002
 -2.1373528e-002
 -1.5396500e-002
 -1.0883962e-002
 -7.9344333e-003
 -2.5753116e-003
  2.0655143e-003
  7.2868598e-003
  1.1715439e-002
  1.6822936e-002
  2.2044814e-002
  2.6420057e-002
  3.1954698e-002
  3.5471881e-002
  3.6719197e-002
  3.9316237e-002
  4.3564618e-002
  4.7645518e-002
  5.0833749e-002
  5.2975948e-002
  5.8467691e-002
  6.0467633e-002
  5.8837211e-002
  6.2458989e-002
  6.8777375e-002
  7.0570895e-002
  7.5100972e-002
  7.2524445e-002
  7.7446318e-002
  7.7232079e-002
  8.0383777e-002
  8.0839347e-002
  8.2138554e-002
  8.5625703e-002
  8.4134511e-002
  8.2175722e-002
  8.5895986e-002
  8.6644433e-002
  8.6146420e-002
  8.5267892e-002
  7.8976154e-002
  7.8105423e-002
  8.1236788e-002
  8.1126069e-002
  7.9540366e-002
  7.7303830e-002
  7.4446436e-002
  7.6864562e-002
  7.2026473e-002
  6.9621092e-002
  6.8472981e-002
  6.6894836e-002
  6.3170565e-002
  6.5209706e-002
  6.3016034e-002
  5.8227346e-002
  5.9126126e-002
  5.6890330e-002
  5.4155897e-002
  5.0525140e-002
  4.7306355e-002
  4.6230569e-002
  4.4374431e-002
  4.2530577e-002
  3.8362918e-002
  3.6055174e-002
  3.5115630e-002
  3.4085504e-002
  3.1051431e-002
  2.7798274e-002
  2.4569823e-002
  2.0625470e-002
  2.2258195e-002
  2.2491784e-002
  1.9040597e-002
  1.2538294e-002
  7.5020172e-003
  6.4261470e-003
  3.3428683e-003
 -3.0294653e-003
 -4.7870990e-003
 -1.7636576e-003
 -3.0843177e-003
 -8.9095787e-003
 -1.1313838e-002
 -9.8583756e-003
 -1.3673520e-002
 -1.3641148e-002
 -1.3465542e-002
 -1.6287392e-002
 -1.7302957e-002
 -2.1834848e-002
 -2.3641110e-002
 -2.2800998e-002
 -2.6535248e-002
 -2.8553723e-002
 -2.7458561e-002
 -2.6497400e-002
 -2.5882719e-002
 -2.8675760e-002
 -3.0289507e-002
 -2.9845739e-002
 -2.7475955e-002
 -2.7605289e-002
 -2.9975734e-002
 -3.3326090e-002
 -3.6764636e-002
 -3.6973359e-002
 -3.7282599e-002
 -3.5525395e-002
 -3.5034935e-002
 -3.2810899e-002
 -3.3123713e-002
 -3.2130926e-002
 -3.3720277e-002
 -3.0542105e-002
 -3.2032982e-002
 -3.1963235e-002
 -3.0838990e-002
 -3.0736725e-002
 -2.7508739e-002
 -3.0833107e-002
 -3.4585990e-002
 -3.3287041e-002
 -3.0342945e-002
 -3.1559879e-002
 -3.1770261e-002
 -3.2432320e-002
 -3.0473065e-002
 -2.6669846e-002
 -2.4734597e-002
 -2.2756317e-002
 -2.1862091e-002
 -2.2996746e-002
 -2.4432710e-002
 -2.5565115e-002
 -2.4414395e-002
 -2.5846455e-002
 -2.1732789e-002
 -2.0552220e-002
 -1.6378337e-002
 -1.9534859e-002
 -1.7067282e-002
 -1.0797969e-002
 -8.0084504e-003
 -6.8653706e-003
 -6.4177662e-003
 -1.0100636e-002
 -1.1097623e-002
 -1.0396692e-002
 -1.0858011e-002
 -6.6240708e-003
 -3.1201582e-003
 -9.6547272e-004
 -2.5656998e-003
 -8.2534332e-003
 -5.7388836e-003
 -3.9076815e-003
 -2.2861032e-003
  9.0168285e-004
 -8.9836704e-004
 -9.3090157e-004
  2.0993901e-003
  7.8903284e-003
  5.3345277e-003
  6.4859611e-003
  1.6718987e-003
 -1.7699784e-003
  4.3154832e-003
  1.3584421e-002
  1.6756926e-002
  1.2577011e-002
  1.2000072e-002
  7.3554826e-003
  6.6093717e-003
  7.4485782e-003
  8.5155902e-003
  7.7268899e-003
  8.9610506e-003
  6.6510524e-003
  7.1896909e-003
  9.2495361e-003
  1.6255423e-002
  1.4686910e-002
  1.4130702e-002
  1.3585827e-002
  1.3675258e-002
  1.1648569e-002
  1.3219732e-002
  8.2233537e-003
  8.3576239e-003
  1.1691042e-002
  1.2901296e-002
  1.1022141e-002
  1.3748772e-002
  1.3632323e-002
  1.3342203e-002
  1.1943574e-002
  1.0804040e-002
  1.1630816e-002
  7.7846432e-003
  8.9494270e-003
  7.0109517e-003
  5.8277708e-003
  9.1274681e-003
  1.3071915e-002
  1.2327560e-002
  8.5439945e-003
  1.0610171e-002
  9.2392483e-003
  6.2885140e-003
  8.3472284e-003
  9.8272525e-003
  8.0973163e-003
  5.7904039e-003
  4.9028844e-003
  5.8109855e-003
  5.3391643e-003
  7.7212372e-003
  3.3068090e-003
 -1.4151560e-003
 -1.7394345e-003
  2.1945569e-003
  5.4282214e-003
  2.4283356e-003
 -2.0421897e-003
  2.4220729e-003
  1.6135339e-003
 -1.9231713e-003
 -3.4434232e-003
 -4.5557226e-004
 -6.9992977e-004
 -1.0925375e-003
 -1.7167408e-003
  1.2429599e-004
 -1.7007148e-003
  6.0187827e-004
  4.5813285e-005
 -1.7741447e-003
 -2.0903338e-003
 -2.3883382e-003
 -2.3482260e-003
 -4.9858646e-004
 -3.0215805e-003
 -7.3426853e-003
 -4.4745964e-003
 -3.7727712e-003
 -3.2801428e-003
 -3.7640251e-003
 -5.6421500e-003
 -4.0435583e-003
 -5.7692451e-003
 -6.8163620e-003
 -4.5179817e-003
 -5.4682022e-003
 -3.9493347e-003
 -3.6370776e-003
 -5.0029686e-003
 -1.1854180e-003
 -3.4283410e-004
 -2.8849280e-003
 -3.3947409e-003
 -6.9127174e-003
 -1.2724110e-002
 -1.0861921e-002
 -6.8560803e-003
 -5.1608282e-003
 -6.3269285e-003
 -6.4992335e-003
 -4.1040958e-003
 -4.0790960e-003
 -3.5906459e-003
 -4.0572581e-003
 -5.2376543e-003
 -2.7335932e-003
 -4.6864815e-003
 -5.7713234e-003
 -6.8293216e-003
 -8.0649333e-003
 -8.6214692e-003
 -4.2196069e-003
 -4.3821607e-003
 -3.8727511e-003
 -6.1441938e-003
 -6.8340018e-003
 -4.8628798e-003
 -4.4027442e-003
 -4.0334773e-003
 -1.2799626e-003
 -3.1232540e-003
 -4.1170316e-003
 -2.6803695e-003
 -3.3368451e-003
 -5.8903318e-003
 -7.6392209e-003
 -3.4968654e-003
 -3.8964563e-003
 -4.9388812e-003
 -3.9518920e-003
 -3.2206838e-003
 -3.7879769e-003
 -4.5896287e-003
 -1.2935597e-004
 -1.9843089e-003
 -3.7322287e-003
 -6.8649725e-005
  2.0365847e-003
  3.7182703e-003
  3.3711634e-003
  4.6084925e-003
  3.9471996e-003
  2.4848769e-003
  2.8393853e-003
  4.8829222e-004
 -9.3037805e-004
 -1.0341562e-003
 -9.3876300e-004
 -1.6904386e-003
 -5.3617826e-004
 -1.3591847e-003
  3.3055309e-004
  1.9008621e-003
 -7.6285456e-004
  5.1648789e-004
  2.6096155e-003
  3.4792736e-003
  2.0286517e-003
  7.0091319e-004
  4.1254972e-003
 -2.6008452e-004
 -1.1518651e-003
 -4.1788303e-004
 -4.0538410e-004
  3.3334770e-003
  2.0145293e-003
  2.3548674e-003
  4.4388661e-003
  2.4971322e-003
  1.2867869e-003
  2.8755759e-003
  1.6997115e-003
  2.5003297e-003
  1.9675143e-003
  4.5598581e-003
  3.6530329e-003
  3.3469591e-003
  3.2735571e-003
  1.8668446e-003
  4.4964537e-003
  4.5434674e-003
  7.1656177e-003
  6.4291072e-003
  1.7932439e-003
  3.5780547e-003
  5.5778102e-003
  3.7610265e-003
  4.1229946e-003
  4.3829201e-003
  2.9097387e-003
  3.4390562e-003
  3.9684384e-003
  2.0684360e-003
  9.3848070e-004
  1.3541376e-003
  1.8933711e-003
  2.7168236e-003
  4.6008876e-003
  4.8408071e-003
  3.9560398e-003
  2.4204555e-003
  4.5858191e-004
  3.2162182e-003
  4.2916594e-003
  3.4446678e-003
  2.7566950e-003
  1.1615965e-003
  1.2313943e-003
 -1.4745544e-003
  4.1469597e-004
  2.6130717e-003
  2.6692782e-003
  3.1770003e-003
  3.3377396e-003
  6.3382000e-003
  4.7792961e-003
  3.5405972e-003
  2.7890229e-003
  1.6151395e-003
  7.0496930e-004
  1.7474634e-003
  7.8253975e-004
 -1.3106893e-003
  1.1873561e-003
  1.9723140e-003
  3.6695213e-004
  7.3755517e-004
 -9.1933502e-004
 -1.3138529e-003
 -1.0258404e-003
 -9.1875674e-004
 -2.0891609e-004
  3.1920131e-004
  6.7444933e-004
 -1.7059308e-003
 -2.4632889e-003
 -2.5392013e-003
 -1.1695863e-003
  7.5232675e-004
  3.0144312e-004
 -8.9982739e-004
 -1.4446495e-003
 -1.2181360e-003
 -1.2799103e-003
 -2.7142975e-003
 -1.3839881e-003
 -2.2865317e-004
 -1.1726920e-003
  3.3301959e-004
  7.7424767e-004
  1.6967509e-003
  2.4592454e-003
 -6.9356988e-004
 -1.1163301e-003
 -1.0362613e-003
  4.5933354e-004
  2.3871746e-003
  2.0623447e-003
 -1.0822005e-003
 -1.6949980e-003
 -9.1089867e-004
 -1.5722847e-003
 -2.0580605e-003
 -1.6273003e-003
 -2.2845265e-003
 -2.4491915e-003
 -1.9677687e-003
  1.5692477e-004
  5.7541534e-004
 -1.5491485e-003
 -3.0299915e-003
 -1.3230881e-003
 -4.7479976e-004
 -1.1685052e-003
 -2.0018411e-003
 -3.5049842e-003
 -3.3291447e-003
 -8.4624573e-005
  1.5116775e-004
  1.1078456e-003
  2.8505651e-004
 -1.3585191e-003
 -1.2005856e-003
 -1.6640908e-003
 -2.4984473e-005
  4.7615883e-004
  1.4290378e-003
  1.7238246e-003
  2.7685552e-003
  1.6718041e-003
  2.5152840e-004
 -3.7440463e-004
 -1.4026104e-003
  6.7737686e-004
  1.6523545e-003
  1.9093798e-003
 -6.0088661e-004
 -6.4317387e-006
 -7.3529342e-004
  9.9607672e-005
  7.6933397e-004
  6.1006918e-004
 -2.1547094e-005
  8.9294211e-004
  3.3196117e-003
  1.4597151e-003
  2.1838439e-004
 -1.4350493e-003
 -8.9259615e-004
  5.7376328e-006
  1.1228730e-003
  8.4413043e-004
  5.6299603e-004
 -2.0920694e-005
 -7.2595404e-004
 -1.6394730e-003
 -3.4784563e-004
  1.1488211e-003
  1.7983186e-003
  7.8902072e-004
  1.5883234e-003
  1.5969436e-003
 -5.3750074e-004
 -1.5499158e-003
  8.3900621e-004
  1.2181919e-003
  1.3933129e-003
  1.5351689e-003
 -3.6638890e-004
  2.1150729e-004
  1.7565000e-004
  1.4995524e-003
  1.6902955e-003
  7.9693766e-004
  9.4288238e-004
  5.1201514e-005
  1.9138903e-003
  5.7619702e-004
  5.4078777e-006
  8.5487736e-004
  3.5565570e-004
 -1.5477340e-004
 -9.5011229e-004
 -7.8975120e-004
 -1.0054259e-003
 -2.2433834e-004
 -1.1231100e-004
 -9.5260946e-004
 -8.9556981e-004
 -2.2602256e-003
 -2.8466354e-003
 -1.7615858e-003
  1.8429739e-004
  2.3836674e-004
  2.0259518e-003
  2.1554009e-004
 -1.7058052e-003
 -1.0500139e-003
 -7.4560132e-004
 -3.3171853e-004
  1.3162930e-003
  4.6727328e-004
  7.7940991e-004
  1.6411237e-003
  1.2823464e-003
  8.4985578e-004
 -9.4320214e-004
 -1.6201816e-003
 -9.5678948e-004
  1.0245149e-003
  2.4753468e-004
 -7.2820739e-004
 -1.6790634e-003
 -1.3742665e-003
  5.4214141e-004
  1.4557320e-003
  9.3142370e-004
  1.4947608e-004
  4.0165563e-004
 -2.5643140e-004
 -8.0919426e-004
 -1.4258988e-004
 -2.1735837e-004
  3.0198293e-004
 -5.7763858e-004
 -6.0617091e-004
 -6.5908538e-004
  5.0628341e-004
 -3.2895523e-004
  5.3524089e-004
  8.2925957e-004
 -1.9624451e-004
  9.5659091e-004
  8.1762549e-004
 -3.4904771e-004
  5.2876281e-004
  5.9202462e-004
  1.1323494e-003
  1.6003251e-003
  1.0738297e-003
  6.1387409e-004
  2.4575592e-003
  1.0486195e-003
  1.8661830e-003
  1.4908011e-003
  7.5313388e-004
  1.0685232e-003
 -1.2430564e-003
 -4.7210202e-004
  1.9341279e-003
  1.3632674e-003
  1.1927204e-003
  8.0065744e-004
 -3.4631510e-004
  3.6510369e-004
  6.6144592e-004
  1.6685815e-003
  5.6042914e-004
  2.2040892e-004
  8.0377879e-006
  4.8994775e-005
 -2.4209550e-003
 -1.9641672e-003
 -5.4058909e-004
  8.2970374e-005
 -1.6032544e-003
 -1.0026229e-003
 -8.5623926e-005
 -2.6949317e-004
 -7.2633995e-004
 -2.0854388e-005
  8.9451742e-004
  9.3086750e-004
  3.0424236e-004
 -1.0449257e-003
 -1.2552784e-003
  4.0491499e-004
  1.0190599e-003
 -9.8152700e-004
  3.5377741e-004
 -1.0290608e-003
 -1.1959537e-003
 -1.5375763e-003
 -5.8844229e-004
  7.5113940e-004
  5.4966913e-004
  1.1950852e-003
  1.2630569e-003
  1.1858790e-003
  1.1169771e-003
  7.1850470e-004
 -1.2218568e-003
  1.1713591e-004
  1.2879414e-003
  1.4895758e-003
  4.5176998e-004
 -2.1552936e-003
 -2.1570601e-003
 -1.4103182e-003
  5.2836892e-004
 -4.6988149e-004
 -8.6044420e-004
 -2.2272946e-003
  1.0086802e-003
  1.0385094e-003
  3.7717043e-004
 -1.2233396e-003
 -1.0820446e-003
  4.7535189e-004
  2.9992045e-004
  5.9956676e-004
  2.3274958e-004
  8.1375371e-004
  8.5446103e-004
  8.8925024e-004
  2.7771642e-004
  6.0777731e-004
  1.5143214e-003
  1.4993121e-003
  1.9052718e-003
  1.1833047e-003
  1.2911376e-003
  7.9253400e-004
  3.4064841e-004
  2.9788242e-004
  1.4675118e-004
  8.9014506e-004
  3.1622787e-003
  3.2659292e-003
  2.2668229e-003
  8.2324970e-004
 -8.9310309e-004
 -1.1578686e-003
 -2.0937319e-003
 -3.0515994e-003
 -1.6887800e-003
  1.2452739e-004
  6.5841397e-004
  2.9568845e-004
 -8.9993682e-004
 -2.3880777e-004
  1.0642647e-003
 -4.3555781e-004
  3.3042135e-004
 -1.9198311e-004
  1.2364130e-004
 -9.9857414e-004
 -1.3664893e-003
 -2.2611855e-003
 -4.4640719e-004
  9.1110184e-004
 -4.5936018e-004
 -1.2028296e-004
 -1.3117694e-003
 -1.3369499e-003
 -1.5777722e-004
  8.2317448e-004
  3.6382907e-005
  6.2768240e-004
 -2.2760106e-005
 -6.0602327e-004
 -8.8475778e-004
 -1.2113107e-003
 -2.2560232e-003
 -2.3090600e-003
 -1.1478127e-003
  6.1294285e-005
 -5.2359985e-004
 -6.2404258e-004
  8.4499599e-004
 -6.5274747e-004
 -1.5750900e-003
 -2.3113488e-003
  3.7027508e-004
  1.1189734e-003
  6.4468062e-004
  1.5146521e-003
  1.0960025e-003
 -5.7175395e-004
 -1.0729082e-003
 -1.1139603e-003
 -3.3758608e-004
 -2.1499228e-003
 -1.7266391e-003
 -4.9856323e-004
 -4.8047841e-004
 -1.4439470e-003
 -2.3248379e-003
 -1.3173335e-003
 -1.4746998e-003
 -5.5069017e-004
 -1.2158708e-004
  8.0580344e-004
  7.4366356e-004
  5.0454033e-004
  1.0559184e-003
  1.2681131e-003
  4.5518426e-004
 -4.0753814e-004
  1.7564655e-004
  8.8664715e-005
