# Supplementary material for: A Molecular Ruler for Measuring Quantitative Distance Distributions
Source: PLoS One. 2008 Oct 17;3(10):e3229. doi: 10.1371/journal.pone.0003229 (PMC2566812; doi:10.1371/journal.pone.0003229)
Supplement: Supplementary Materials S2 — MATLAB Data Analysis Scripts (2.42 MB ZIP) [file pone.0003229.s002.zip › Data for PLoS ONE/interference profiles/Id25.txt]

 -1.3254986e-001
 -1.3491600e-001
 -1.3267352e-001
 -1.1343191e-001
 -1.1104686e-001
 -1.1258082e-001
 -9.8140856e-002
 -8.7700787e-002
 -7.8384977e-002
 -7.1443016e-002
 -6.3744936e-002
 -4.6067058e-002
 -3.0168208e-002
 -2.2477500e-002
 -9.0537734e-003
 -3.1427717e-003
  1.9522706e-002
  1.3839274e-002
  2.2332855e-002
  4.6480867e-002
  6.4538321e-002
  7.1887577e-002
  6.4858172e-002
  5.8606563e-002
  7.7083237e-002
  9.4297071e-002
  1.1103928e-001
  1.0919639e-001
  1.1127216e-001
  1.2043644e-001
  1.3397391e-001
  1.3102863e-001
  1.3229792e-001
  1.3182854e-001
  1.3213152e-001
  1.4014246e-001
  1.4555733e-001
  1.4134820e-001
  1.2338828e-001
  1.3111758e-001
  1.2879136e-001
  1.1633509e-001
  1.2437257e-001
  1.2750461e-001
  1.1735663e-001
  1.1085064e-001
  1.0205530e-001
  9.6698941e-002
  9.2277936e-002
  8.7475826e-002
  8.2364637e-002
  7.6103636e-002
  7.3042444e-002
  6.8789959e-002
  7.3440863e-002
  6.8645842e-002
  6.1691909e-002
  4.9641642e-002
  4.3768716e-002
  3.1043589e-002
  1.4956710e-002
  1.4040972e-002
  1.2532954e-002
  8.4252591e-003
  4.4606900e-003
  1.4855908e-003
 -3.4652249e-003
 -9.4135007e-003
 -1.6546519e-002
 -2.0263538e-002
 -1.5894181e-002
 -1.5550250e-002
 -2.0290080e-002
 -2.8953620e-002
 -3.3950030e-002
 -2.9956272e-002
 -2.7234093e-002
 -3.4861597e-002
 -4.0814377e-002
 -4.1478728e-002
 -4.6238406e-002
 -4.7064436e-002
 -4.4191093e-002
 -4.4996787e-002
 -3.3793438e-002
 -3.1133798e-002
 -3.2222497e-002
 -3.1957225e-002
 -3.6379680e-002
 -3.4567169e-002
 -2.4526918e-002
 -2.4202945e-002
 -2.2881429e-002
 -1.6492808e-002
 -1.8513956e-002
 -2.1051658e-002
 -1.7871774e-002
 -1.8303313e-002
 -1.7839610e-002
 -1.2056848e-002
 -8.2029702e-003
 -5.9108593e-003
  5.4498733e-003
  1.5178231e-003
 -1.4497619e-003
  4.4274500e-003
  3.5878410e-003
  8.4771731e-003
  1.4855575e-002
  2.0115611e-002
  2.2584666e-002
  2.0094797e-002
  1.7386178e-002
  2.0756124e-002
  2.5315556e-002
  2.3444983e-002
  1.8173902e-002
  2.2125325e-002
  2.6567221e-002
  3.2746082e-002
  2.9428364e-002
  2.3387298e-002
  3.0841918e-002
  2.8039191e-002
  2.1672433e-002
  2.4143883e-002
  2.7209335e-002
  2.5133597e-002
  2.7545969e-002
  2.0150871e-002
  1.6330441e-002
  1.8786672e-002
  2.2249160e-002
  1.5347654e-002
  1.6933008e-002
  2.0836807e-002
  1.3674369e-002
  6.2730476e-003
  5.5432073e-003
  3.6189539e-003
  4.8439410e-003
  1.2694586e-003
 -3.5611253e-003
 -4.5250195e-003
 -2.5779657e-003
 -4.5912534e-003
 -5.2002878e-003
 -7.8724508e-003
 -9.3872623e-003
 -1.1691943e-002
 -1.0464256e-002
 -1.5387847e-002
 -1.1925303e-002
 -1.2706048e-002
 -1.7265957e-002
 -2.1053296e-002
 -2.3975418e-002
 -2.3392061e-002
 -2.1951090e-002
 -1.7564309e-002
 -1.2012434e-002
 -1.3639253e-002
 -1.4912801e-002
 -1.9442267e-002
 -2.4042675e-002
 -2.1313142e-002
 -1.7463533e-002
 -2.0243402e-002
 -1.8069563e-002
 -1.4935005e-002
 -1.6140769e-002
 -1.4591467e-002
 -9.4325484e-003
 -1.0761851e-002
 -1.1766619e-002
 -1.0481683e-002
 -9.4908449e-003
 -7.9631982e-003
 -7.3178964e-003
 -1.2259104e-002
 -1.8939729e-002
 -1.1693505e-002
 -6.5270081e-003
 -9.0461932e-003
 -4.4090026e-003
 -5.2594890e-003
 -3.9492128e-003
  3.3501935e-003
  2.6993479e-003
  3.3735602e-003
  2.3149587e-003
  1.7142339e-003
 -9.7340643e-004
  1.4049576e-004
  3.6130435e-003
  2.9097596e-003
  4.3336694e-003
  1.6700837e-003
  4.3320962e-003
 -2.7985292e-004
  3.8200933e-003
  8.6896711e-003
  1.0157169e-002
  8.0739108e-003
  1.8426922e-003
 -2.1336264e-004
  9.8805632e-003
  7.1837493e-003
  7.6908222e-003
  6.5442215e-003
  8.0831847e-003
  1.2030122e-003
  8.0904463e-003
  7.5521296e-003
  5.1499089e-003
  1.5599409e-003
  1.8691245e-003
 -2.6224981e-003
  1.1706060e-003
 -8.9188988e-004
 -1.9958105e-003
  9.2931513e-005
 -5.8230223e-003
 -6.4762955e-004
 -8.0179646e-004
  2.9761999e-003
  7.5612210e-003
  1.0048157e-002
  4.6062974e-004
 -7.9302992e-003
 -9.4331578e-003
 -2.4357506e-003
  1.7402113e-003
 -2.9132643e-003
 -7.4662282e-003
 -1.1740865e-002
 -4.7169330e-003
 -5.7628532e-003
 -1.6949962e-003
 -1.7831762e-004
 -4.8482920e-003
 -4.4442512e-003
 -8.9349954e-003
 -8.4968652e-003
 -1.2766497e-002
 -1.4889193e-002
 -1.3483540e-002
 -5.2662279e-003
  6.3919495e-005
 -4.3587906e-003
 -1.2982028e-004
 -1.1985583e-003
 -1.0227080e-002
 -1.6219198e-002
 -9.1493192e-003
 -4.0543816e-003
 -6.4796269e-003
 -7.4374496e-003
 -6.4567614e-003
 -4.3599925e-003
 -3.6363224e-003
 -9.5453048e-003
 -1.4473764e-002
 -1.3966348e-002
 -1.1086687e-002
 -1.2300531e-002
 -6.9927915e-003
 -4.0329079e-003
  2.4059443e-004
 -8.4658329e-004
  1.4315414e-003
 -3.2025704e-003
 -1.7671282e-003
 -2.6588397e-003
  9.4851601e-005
  2.5958714e-003
  1.6137565e-003
  1.4499042e-003
  1.0669064e-003
  9.8688120e-004
  6.6265171e-003
  7.4312522e-003
  2.6887036e-005
 -5.3652618e-003
  4.5941515e-003
  2.5133614e-003
  2.8699190e-003
  4.7678491e-003
  1.4867069e-003
  1.8866735e-003
  3.7045736e-003
 -2.6145508e-003
 -2.5761173e-003
 -2.1658787e-003
  4.0891497e-003
  2.7192147e-003
  2.2923535e-003
  1.1525142e-003
 -1.8063780e-003
  6.1473334e-004
 -9.8222041e-004
  4.5555004e-003
  5.5468539e-003
  8.2526301e-004
 -2.7885572e-003
 -5.9640942e-004
  8.8325833e-003
  1.2961915e-002
  6.2038817e-003
 -3.9689807e-003
  1.8850479e-003
  2.6106505e-003
  5.8471877e-003
  6.0312849e-004
  3.2075241e-003
  1.3923833e-003
  2.7164119e-003
  3.9271866e-003
  6.1266214e-003
  5.4549274e-003
  5.5333929e-003
  6.6713835e-003
  1.4248600e-003
 -3.7374373e-003
 -3.8520647e-003
 -7.8003612e-003
  8.3232887e-005
  1.1266347e-003
 -5.5338120e-003
 -3.9742182e-003
 -1.9865596e-003
  2.2851288e-003
 -5.4539652e-003
 -8.4220559e-003
 -8.4189859e-003
 -9.2185699e-003
 -5.6060074e-003
  4.4501309e-003
  1.1475124e-002
  3.7829554e-003
 -1.9827395e-003
 -5.0248566e-003
 -3.0582958e-003
  2.1871466e-003
 -1.9512394e-003
 -5.8395924e-003
 -7.5834908e-003
 -1.2997232e-003
  3.7578850e-003
  5.2729292e-003
  5.3780705e-003
 -9.2940653e-004
 -4.2071431e-004
  5.8186896e-004
 -3.8750475e-003
 -1.8663666e-003
  3.4339313e-003
  4.6704667e-003
  6.5582561e-003
  1.7369615e-003
  3.3760892e-003
  6.0867668e-003
  8.5757966e-003
  7.3601637e-003
  1.3703180e-003
 -3.4569876e-003
 -1.2112158e-003
 -1.6778061e-003
 -1.3154773e-003
  8.5466883e-004
  1.1410623e-003
  1.3577393e-003
  6.7012383e-004
 -1.6590531e-003
 -3.2576784e-003
 -2.0697331e-003
  3.6996689e-003
  7.1842708e-004
 -1.4011459e-003
 -4.4039882e-003
 -5.7794516e-003
 -7.9583560e-003
 -6.3573381e-003
 -2.8743256e-003
 -1.7149391e-003
 -1.3705905e-003
 -1.6001565e-003
 -1.2274938e-003
 -1.9252168e-003
 -2.5025035e-003
 -6.2534370e-003
 -5.9047842e-003
 -5.3841079e-003
 -8.4530203e-005
  1.9905903e-003
  2.4665918e-004
 -4.8652934e-003
 -2.9876014e-003
  5.5483230e-003
  1.9951829e-003
 -5.6220819e-003
 -6.0946410e-003
 -6.6727294e-003
 -3.0904837e-003
 -1.7584763e-003
 -8.3951729e-004
  9.2210478e-004
  1.4340391e-003
  1.4921609e-003
  2.8275387e-003
  1.2343453e-003
  4.9809217e-004
  1.8578636e-003
  3.2844314e-003
  1.2206466e-003
  2.2364236e-003
  2.0131783e-003
  3.3631910e-003
 -2.0986611e-003
 -1.1939071e-005
  2.3270514e-003
 -3.9568531e-003
 -6.7909864e-003
 -4.7733958e-003
 -2.6611131e-003
 -2.9757517e-003
  1.5449738e-003
  1.2623888e-003
  5.4441388e-004
  3.2718156e-003
  4.8793195e-003
  2.4523460e-003
 -1.1017230e-004
  5.8452262e-004
 -3.7768957e-003
 -2.8646311e-004
  2.6439523e-003
  4.5006900e-003
  1.4464832e-003
  4.3854576e-005
 -1.8948496e-003
 -3.0606981e-003
 -4.7359613e-004
  3.9725255e-003
 -7.7271797e-004
 -1.8898174e-003
  8.0858444e-004
 -9.5113693e-004
 -1.1113846e-003
  9.6012288e-004
 -3.4265100e-004
 -1.9643427e-003
  3.0423506e-004
  3.0513771e-003
 -6.1083430e-004
  2.4928879e-004
  1.3206248e-003
  2.6260764e-003
  6.7452033e-004
 -1.7255605e-003
  1.4406877e-003
  2.4223433e-003
  2.7841002e-003
  3.7648760e-003
  4.9728231e-003
  6.7527128e-003
  7.3993851e-003
  1.6061000e-003
  2.2432860e-003
  3.7289887e-003
  1.3336244e-003
  1.5498468e-003
  5.1752262e-003
  5.3174088e-003
  4.6614561e-003
  1.1748159e-003
  4.1106612e-004
  1.1454362e-003
  2.3964062e-003
  1.7329580e-003
  8.9444697e-004
 -2.4077223e-004
 -1.4023151e-003
 -7.0637418e-004
  3.4008074e-003
  2.6403108e-003
  1.2983840e-003
  3.3866708e-003
  3.7204708e-003
  2.8562066e-003
  4.6916847e-003
  2.9545866e-003
  1.6760722e-003
  3.3441916e-003
  1.8986376e-003
  3.6715495e-003
  3.8301121e-003
  2.6026972e-003
  2.0115200e-003
 -1.4253094e-004
  2.0425082e-003
  2.5043339e-003
  3.1866270e-004
 -3.6502981e-003
 -3.5824016e-003
  5.0230780e-004
 -3.5130027e-004
 -6.7792365e-004
 -1.4053631e-003
 -2.7570398e-003
 -1.2056387e-003
 -4.2919518e-004
  1.1448133e-003
  6.2639005e-003
  2.3040904e-003
 -1.2106178e-003
 -2.5530601e-003
 -2.3771428e-003
 -2.1386183e-003
 -1.7313882e-003
 -1.7592624e-003
  1.5792591e-003
  1.1836180e-003
 -8.9933777e-004
 -9.4043995e-004
 -8.2683037e-004
  2.7867385e-003
  2.2130543e-003
 -1.9731106e-003
  8.7717631e-004
  4.9714287e-003
  1.6315519e-003
  1.7775770e-003
  3.7581244e-003
  3.4950471e-003
  1.5302712e-003
  3.8007937e-003
  3.4932299e-003
  2.6810725e-003
  1.6894173e-003
  1.9505874e-003
  8.9686077e-004
  1.4556297e-004
 -2.0118292e-003
 -2.3847831e-004
 -1.0687290e-003
 -2.2991422e-003
 -1.8900258e-003
  6.2081668e-004
 -1.5664560e-003
 -5.7207797e-004
  4.6237047e-005
  8.5039926e-004
 -5.1424164e-004
 -2.4116496e-004
 -1.5290635e-003
 -2.1300439e-004
 -7.3177872e-005
 -2.5187465e-004
 -9.4746102e-004
  6.2284929e-004
 -7.8658264e-004
 -1.8460245e-003
  2.2801566e-003
  2.5447878e-003
  1.0757706e-003
 -4.9615370e-004
 -1.4107261e-003
 -2.0262130e-004
  2.4805190e-003
  3.7091440e-003
  2.5918966e-003
 -7.3263929e-004
 -1.1967225e-003
 -4.8015312e-004
 -2.8090262e-004
 -6.3096113e-005
 -5.3122225e-004
 -6.2670332e-004
 -8.2473279e-004
 -2.8739878e-003
 -3.1828645e-003
 -1.6450309e-003
  1.2066720e-003
  3.1298765e-003
  2.6776677e-003
  4.0989259e-003
  5.0548310e-003
  3.8704685e-003
  1.1384305e-003
  1.2421206e-003
 -3.0181193e-004
 -2.6402054e-003
 -7.5977329e-004
  4.3705350e-005
  2.0158236e-003
  1.5662518e-003
  8.9849010e-004
  1.5448219e-003
 -1.2344607e-003
 -9.2875188e-005
 -9.0551872e-004
 -7.0433508e-004
  4.7580409e-004
  2.0318190e-003
  1.1339124e-003
  8.2204086e-004
  2.1586861e-003
 -7.4004738e-004
 -2.9009479e-003
 -2.4867911e-003
 -1.6203483e-003
 -3.2024389e-003
 -1.5595194e-003
 -2.9944005e-004
 -7.6612616e-005
 -2.5609920e-004
 -1.5061310e-006
  2.4840362e-003
 -4.0239889e-004
  2.6735787e-004
  9.8151511e-005
 -1.8478885e-003
 -1.1082606e-003
 -1.1703611e-003
 -1.3741139e-003
  1.0607628e-003
 -1.4923822e-004
 -1.2076855e-003
 -4.6963792e-004
  1.1020549e-003
  5.3526044e-004
 -6.7953507e-005
  2.4003151e-004
  1.1848532e-003
 -5.6828665e-004
  1.2742530e-003
  1.4604672e-004
  2.2517267e-003
  3.3127111e-003
  9.8110871e-004
 -1.5373714e-003
  1.0246931e-003
  8.3487446e-004
  2.6014326e-003
  4.6984554e-004
 -1.0761865e-004
  3.3828721e-004
 -3.2945376e-004
 -4.2196127e-004
  2.5801809e-003
  1.4765731e-003
  7.3763192e-004
 -2.9092657e-003
 -1.8314335e-003
 -2.4289279e-003
 -2.5702798e-003
 -1.0041865e-003
 -1.4392246e-003
 -3.4121807e-004
 -2.7420365e-004
 -1.1125723e-004
 -8.4225823e-004
 -2.0056021e-003
 -1.6382809e-003
 -1.8186706e-003
 -1.0043292e-003
  6.1050489e-004
 -4.5511443e-004
  2.1462111e-003
  2.7466601e-003
  2.1698442e-003
  3.0455049e-003
  1.6117969e-003
 -9.2996215e-005
 -4.6015990e-004
 -3.9243286e-004
 -4.1113920e-004
  7.8970892e-004
 -3.0616613e-004
 -1.7012117e-003
 -2.0776543e-003
 -1.3573830e-003
  9.0933312e-004
  2.1178103e-003
  2.2991170e-003
  3.8724911e-003
  4.1887210e-003
  2.9574581e-003
  2.7686358e-003
  2.0155375e-003
  1.3302121e-003
  2.1275460e-003
  1.3413684e-003
  5.5253255e-004
 -1.9582459e-003
 -3.0992006e-003
 -2.2487493e-004
 -1.3094432e-003
 -1.8765104e-003
 -7.9324800e-004
  8.7567497e-004
  5.6412473e-004
  1.5198737e-003
  1.3261209e-003
  2.7983451e-003
  4.4025682e-004
 -3.9163127e-004
 -6.2276420e-004
 -1.5053708e-003
 -1.9477309e-003
 -9.6855443e-004
 -1.3514053e-003
 -2.2650205e-003
  5.1161812e-004
  1.1816764e-003
  2.2204220e-003
  2.1386721e-003
 -8.9250876e-005
  6.8905458e-005
  1.2596178e-003
  3.0131271e-003
  1.4648272e-003
  9.6225509e-005
  4.7989751e-004
 -8.7551992e-004
  2.1482750e-003
  7.2973394e-004
 -1.4085342e-004
 -7.3280488e-004
 -1.2527543e-003
 -1.2420520e-003
  6.8732824e-004
  1.0920985e-003
  1.6239452e-003
  5.2324066e-004
 -2.0035688e-004
 -7.4558589e-004
 -5.8597199e-004
 -8.4987629e-004
 -1.4396883e-003
 -1.6654353e-003
 -6.6996672e-004
 -1.1189948e-004
  8.8103546e-004
 -1.5668032e-004
  6.9097673e-004
  1.1669243e-003
  4.5677596e-004
  8.9000508e-004
 -1.1378529e-003
 -3.3591282e-004
  4.1698766e-005
  1.9149356e-003
  1.2122033e-003
  2.7802050e-003
  2.2671104e-003
  8.1035114e-004
  1.4658817e-003
  1.1574831e-003
  7.0891157e-004
  1.0288276e-003
  1.1187689e-003
 -3.9696369e-004
 -8.9358668e-004
  9.9355181e-004
  2.1660467e-003
  1.0797608e-003
  2.4879402e-004
 -2.1525133e-003
 -2.8375075e-003
 -3.1134980e-003
 -4.1619611e-003
 -3.1574694e-003
 -9.7226181e-004
 -7.7988737e-004
  2.1154166e-004
  5.5857899e-004
  2.8465838e-004
 -1.5025190e-004
 -8.3991519e-004
 -1.5567220e-003
 -1.3469111e-003
 -1.7309634e-003
  4.1625941e-004
  1.8094967e-003
  1.1436300e-003
  2.4120927e-004
 -2.2017087e-003
  1.0552386e-004
  2.3047413e-003
  3.1737529e-003
 -9.7243791e-004
 -2.1744831e-003
 -1.4942275e-003
 -1.1767191e-003
 -1.2620234e-004
  9.3019299e-004
 -2.4952061e-004
 -1.8643000e-003
 -3.1929875e-003
 -3.7359491e-003
 -2.7720925e-003
 -3.8704723e-003
 -1.4964954e-003
 -2.3753025e-003
 -2.4600362e-004
 -1.5108801e-003
 -4.4832928e-003
 -3.1490759e-003
