# Supplementary material for: A Molecular Ruler for Measuring Quantitative Distance Distributions
Source: PLoS One. 2008 Oct 17;3(10):e3229. doi: 10.1371/journal.pone.0003229 (PMC2566812; doi:10.1371/journal.pone.0003229)
Supplement: Supplementary Materials S2 — MATLAB Data Analysis Scripts (2.42 MB ZIP) [file pone.0003229.s002.zip › Data for PLoS ONE/scripts/fms5.m]

function [hvec,fvec,sfvec,cscas,alpha]=fms5(sval,Dvec,Sigvec,RMAT,CMAT,ALPHA_STOP,Szero,VERBlog,Xlog);
%
% Skilling MEMSYS5 "hidden-space" algorithm for constructing an h distribition
% using QUADRATIC ENTROPY.
%
% Usage: [hvec,fvec,sfvec,cscas,alpha]=fms5(sval,Dvec,Sigvec,RMAT,CMAT,ALPHA_STOP,Szero,VERBlog,Xlog);
%
% Inputs:   sval        values of s for the data
%           Dvec        data 
%			Sigvec      sig_data
%			RMAT        basis functions matrix
%			CMAT        intrinsic corellation function matrix
%			ALPHA_STOP  stopping reg. constant
%			Szero       the S index above which I(s) goes to zero
%			Xlog        if ==0 no cross-validation; <0 uses random Mod; >0 Mod=Xlog-1
%			VERBlog     if ==1 verbose output; ==0 minimal output; <0 I/O file#=-VERBlog
%
% Outputs:	hvec        hidden space distribution
%			fvec        visible space distribution
%			sfvec       sigma of visible space distribution
%			cscas       square of the noise scaling factor
%			alpha       regularization constant (temperature analog)
%
%		REMEMBER TO global hvec alpha
%
X_INTERVALS=5;
X_INTERVAL_FRAC=0.02;
TOLX=10^-3;
TOLA=10^-4;
GTOL=10^-3;
EPS =3*10^-8;
STPM=100.0;
BASEPRESS=0.1;
ITSMAX=200;
tol=0.01;
GOLD=1.618034;
OMEGA_STOP=1; COOLRATE=1.1;
OMEGA_SWITCH=	[-Inf 10^-5 10^-4 10^-3 10^-2  10^-1  0.7];
COOLRATES=		[ 3.0  3.0   3.0   1.4   1.4    1.4   1.1];
format='%10.3g %10.3g %10s %10.3g %10.3g %10.3g %10.3g %10.2g %10.2g %10.3g %10.2g %5d\n';
sformat='%10s %10s %10s %10s %10s %10s %10s %10s %10s %10s %10s %5s\n';
cscas=1;
%
Ndim=length(Dvec); Ndim1=length(Sigvec); Cdim=2;
[Ndim2 Mdim]=size(RMAT); [Mdim1 Ldim]=size(CMAT);
if (Ndim~=Ndim1 | Ndim~=Ndim2 | Mdim~=Mdim1)
	disp('Dimension mismatch in get_h');
	return;
end
if (min(abs(Sigvec))==0) disp('!!! Zeros in standard deviation vector !!!'); return; end
FIO=1; if (VERBlog <0) FIO=-VERBlog; VERBlog=0; end
Mval=1:1:Mdim; Ind=1:1:Ndim;
gveca=zeros(Ldim,1); gvecb=zeros(Ldim,1); grLvec=zeros(Ldim,1); grSvec=zeros(Ldim,1); deluhvec=zeros(Ldim,1);
xhvec=zeros(Ldim,1); errvec=zeros(Ndim,1); htest=zeros(Ldim,1); fvec=zeros(Mdim,1); sfvec=zeros(Mdim,1);
delg=zeros(Ldim,1); hdelg=zeros(Ldim,1); uvec=zeros(Ldim,1); uhvec=zeros(Ldim,1); srhvec=zeros(Ldim,1); isrhvec=zeros(Ldim,1);
Ihess=zeros(Ldim,Ldim); hessL=zeros(Ldim,Ldim); RCMAT=zeros(Ndim,Ldim); Ihessofh=zeros(Ldim,Ldim);
%
RCMAT=RMAT*CMAT; Sigvec=Sigvec.^-1;
mvec=ones(Ldim,1)/Ldim; errvec=RCMAT*mvec; mvec=mvec*sum(abs(Dvec))/sum(abs(errvec))*BASEPRESS;
hvec=mvec; errvec=Sigvec.*(Dvec-RCMAT*hvec); grLvec=-RCMAT'*(Sigvec.*errvec);
alpha=max(grLvec)-min(grLvec);
%
% Cross Validation Block
%
Xchis='N/A'; logXchis=1;
if (Xlog)
	Xchis=realmax; Xchismin=realmax;
    cvd=zeros(Ndim,1); blocksize=round(Ndim*X_INTERVAL_FRAC);
    for (datum=1:X_INTERVALS) idx=round(Ndim*rand); cvd(idx:min(idx+blocksize,Ndim))=1; end
    Xind=Ind(cvd==1); NX=length(Xind);
	XDvec=Dvec(Xind); Dvec(Xind)=[];
	XSigvec=Sigvec(Xind); Sigvec(Xind)=[];
	Xsval=sval(Xind); sval(Xind)=[];
	XRCMAT=RCMAT(Xind,:); RCMAT(Xind,:)=[];
	Ndim=Ndim-NX;
	fprintf(FIO,'\n','');
	fprintf(FIO,'%s\n',['#FIT: ' num2str(Ndim) '  #CrossV: ' num2str(NX) '  Indices: ' num2str(Xind)]);
	format='%10.3g %10.3g %10.3g %10.3g %10.3g %10.3g %10.3g %10.2g %10.2g %10.3g %10.3g %5d\n';
end
hessL=RCMAT'*diag(Sigvec.^2)*RCMAT; logdetSIGinv=sum(log(Sigvec)); uhvec=sqrt(hvec);
Ihess=eye(Ldim,Ldim); omega=0;
%
% CENTRAL ANNEALING CYCLE
%
omega=0; aits=0; logALPHA=1;
if (~VERBlog) 
	fprintf(FIO,'\n','');
	fprintf(FIO,sformat,'alpha','omega','Xchis','log(prD)','Q','chisq','Ichisq','entpy','Good','Bad','cScal','its');
end
while (omega<OMEGA_STOP & logXchis & logALPHA)
    aits=aits+1; alpha=max(alpha/COOLRATE,ALPHA_STOP);
	if (VERBlog)
		fprintf('\n');
		fprintf(sformat,'alpha','omega','Xchis','log(prD)','Q','chisq','Ichisq','entpy','Good','Bad','cScal','its');
	end
	%
    Ssca=sum(hvec-mvec-hvec.*log(hvec./mvec));
    errvec=Sigvec.*(Dvec-RCMAT*hvec); Lsca=0.5*sum(errvec.*errvec); Qsca=Lsca-alpha*Ssca;
    grSvec=-log(hvec./mvec);
    grLvec=-RCMAT'*(errvec.*Sigvec); gveca=2*(grLvec-alpha*grSvec).*uhvec;
	deluhvec=-Ihess*gveca; STPMAX=STPM*max(sqrt(uhvec'*uhvec),Ldim);
	% LBFGS from numerical recipes
    Xconvlog=0; GRDconvlog=0; hits=0;
	while (~Xconvlog & ~GRDconvlog & hits<=ITSMAX)
		hits=hits+1;
        % BACKTRACK from numerical recipes
        deluhvec=deluhvec*STPMAX/max(STPMAX,sqrt(deluhvec'*deluhvec));
        lambdamin=min(TOLX/max(abs(deluhvec)./max(abs(uhvec),ones(Ldim,1))),0.9);
        slope=gveca'*deluhvec; lambda1=1; BACKconvlog=0;
        while (~BACKconvlog & lambda1>lambdamin)
            uhtest=uhvec+lambda1*deluhvec; htest=uhtest.^2;
            Ssca=sum(htest-mvec-htest.*log(htest./mvec));
            errvec=Sigvec.*(Dvec-RCMAT*htest); Lsca=0.5*sum(errvec.*errvec); Qsca1=Lsca-alpha*Ssca;
            if (lambda1==1) newlambda=-slope/(2*(Qsca1-Qsca-slope));
            else
                rhs1=Qsca1-Qsca-lambda1*slope; rhs2=Qsca2-Qsca-lambda2*slope;
                aval=(rhs1/lambda1^2-rhs2/lambda2^2)/(lambda1-lambda2);
                bval=(-lambda2*rhs1/lambda1^2+lambda1*rhs2/lambda2^2)/(lambda1-lambda2);
                if (aval==0) newlambda=-slope/(2*bval);
                else
                    disc=bval^2-3*aval*slope;
                    if (disc<0.0) disp('Warning: roundoff problem in backtrack'); disc=abs(disc); %return
                    else
                        newlambda=(-bval+sqrt(disc))/(3*aval);
                    end
                end
            end
            if (Qsca1<=Qsca+TOLA*lambda1*slope) BACKconvlog=1; end
            newlambda=min(newlambda,0.5*lambda1); newlambda=max(newlambda,0.1*lambda1);
            Qsca2=Qsca1; lambda2=lambda1; lambda1=newlambda;
        end
        lambda=lambda2; Qsca=Qsca2; deluhvec=lambda*deluhvec; uhvec=uhvec+deluhvec; hvec=uhvec.^2;
        gvecb=gveca; errvec=Sigvec.*(Dvec-RCMAT*hvec);
        grSvec=-log(hvec./mvec);
        grLvec=-RCMAT'*(errvec.*Sigvec); gveca=2*(grLvec-alpha*grSvec).*uhvec;
        delg=gveca-gvecb; hdelg=Ihess*delg;
        fac=delg'*deluhvec; fae=delg'*hdelg; sumdg=delg'*delg; sumdh=deluhvec'*deluhvec;
        if (fac^2 > EPS*sumdg*sumdh)
            fac=fac^-1; fad=fae^-1; uvec=fac*deluhvec-fad*hdelg;
            Ihess=Ihess+fac*deluhvec*deluhvec'-fad*hdelg*hdelg'+fae*uvec*uvec';
        end
		%
        if (max(abs(deluhvec)./max(abs(uhvec),ones(Ldim,1))) < TOLX) Xconvlog=1; end
        if (max(abs(gveca).*max(abs(uhvec),ones(Ldim,1)))/max(Qsca,1.0) < GTOL) GRDconvlog=1; end
        %
        deluhvec=-Ihess*gveca;
    end
	%
    Ssca=sum(hvec-mvec-hvec.*log(hvec./mvec));
    errvec=Sigvec.*(Dvec-RCMAT*hvec); Lsca=0.5*sum(errvec.*errvec);
	if (Xlog) 
		Xerrvec=XSigvec.*(XDvec-XRCMAT*hvec);
		Xchis=sum(Xerrvec.*Xerrvec)/NX;
	end
    Ivar=var(Dvec(sval>Szero))*sqrt(mean(Dvec.^2)/mean(Dvec(sval>Szero).^2));
    Ichis=sum((Dvec-RCMAT*hvec).^2)/Ndim/Ivar;
	%
	% Comment out cscas evaluation to turn off auto-scaling of noise
	cscas=2*(Lsca-alpha*Ssca)/Ndim;
    Q=(alpha*Ssca-Lsca)/cscas;
    srhvec=(hvec.^0.5);
    % approximate versus exact Gsca
    % isrhvec=srhvec.^-1; Ihessofh=diag(2*uhvec)*Ihess*diag(2*uhvec);
    % Gsca=trace(diag(isrhvec)*Ihessofh*hessL*diag(srhvec));
    Gsca=trace((alpha*eye(Ldim)+diag(srhvec)*hessL*diag(srhvec))^-1*diag(srhvec)*hessL*diag(srhvec));
    detB=det(eye(Ldim)+diag(srhvec)*hessL*diag(srhvec)/alpha);
	omega=(Gsca*cscas)/(-2*alpha*Ssca);
	logprD=-(Ndim/2)*log(2*pi*cscas)+logdetSIGinv+(alpha*Ssca-Lsca)/cscas-0.5*log(detB);
	%
	S=sprintf(format,alpha,omega,Xchis,logprD,Q,2*Lsca/Ndim,Ichis,Ssca,Gsca,2*Lsca/cscas,cscas^0.5,hits);
	fprintf(FIO,'%s',S);
	if (VERBlog) figure(1); plot(Mval,CMAT*hvec); figure(2); plot(sval,Dvec,sval,RCMAT*hvec); pause(1); end
	%
    
	if (Xlog) 
        logXchis=((Xchis-Xchismin)<tol*Xchismin | Ichis>2.0);
 	    if (Xchis<Xchismin) Xchismin=Xchis; end
        if (logXchis) Xalpha=alpha; Xcscas=cscas; Xhvec=hvec; Xstring=S; end
    end
	if hits > ITSMAX
	    disp('Warning: required tolerance not achieved in get_h');
	    % return
	end
	if (aits>=3) COOLRATE=min(COOLRATES(omega>OMEGA_SWITCH)); end
    logALPHA=logical(alpha>ALPHA_STOP);
end
%
if (Xlog) hvec=Xhvec; alpha=Xalpha; cscas=Xcscas; S=Xstring; end
fvec=CMAT*hvec;
%
if (Xlog & VERBlog)
	fprintf(FIO,'\n','');
	fprintf(FIO,'%s\n',['#FIT: ' num2str(Ndim) '  #CrossV: ' num2str(NX) '  Indices: ' num2str(Xind)]);
end
%
if (~VERBlog)
	fprintf(FIO,'\n','');
	fprintf(FIO,sformat,'alpha','omega','Xchis','log(prD)','Q','chisq','Ichisq','entpy','Good','Bad','cScal','its');
    fprintf(FIO,'%s',S);
end
fprintf(FIO,'\n','');
