# Supplementary material for: A Molecular Ruler for Measuring Quantitative Distance Distributions
Source: PLoS One. 2008 Oct 17;3(10):e3229. doi: 10.1371/journal.pone.0003229 (PMC2566812; doi:10.1371/journal.pone.0003229)
Supplement: Supplementary Materials S2 — MATLAB Data Analysis Scripts (2.42 MB ZIP) [file pone.0003229.s002.zip › Data for PLoS ONE/scripts/gen_Ic2c0.m]

function Ic2c0=gen_Ic2c0(cRau,Rval,sval)
%
% Usage: Ic2c0=gen_Ic2c0(cRau,Rval,sval)
%
Rvalm3=Rval.^-3;
% Rvalm2=Rval.^-2;
% Rvalm1=Rval.^-1;
%
Ic2c0=zeros(length(sval),1);
IRi_Rj=zeros(length(sval),1);
svals=sval.^2;
Fau=16.881901*exp(-0.461100/4*svals);
Fau=Fau+18.591299*exp(-8.621600/4*svals);
Fau=Fau+25.558201*exp(-1.482600/4*svals);
Fau=Fau+5.860000*exp(-36.395599/4*svals);
Fau=Fau+12.065800;
Faus=Fau.^2;
%
qval=2*pi*sval;
qvalm6=qval.^-6;
%
for i=1:length(Rval)
	for j=i:length(Rval)
		IRi_Rj=Faus.*qvalm6.*(sin(Rval(i)*qval)-Rval(i)*qval.*cos(Rval(i)*qval)).*(sin(Rval(j)*qval)-Rval(j)*qval.*cos(Rval(j)*qval));
		sym=1+logical(i~=j);
		Ic2c0=Ic2c0+sym*cRau(i)*Rvalm3(i)*cRau(j)*Rvalm3(j)*IRi_Rj;
	 end
end
