# Supplementary material for: A Molecular Ruler for Measuring Quantitative Distance Distributions
Source: PLoS One. 2008 Oct 17;3(10):e3229. doi: 10.1371/journal.pone.0003229 (PMC2566812; doi:10.1371/journal.pone.0003229)
Supplement: Supplementary Materials S2 — MATLAB Data Analysis Scripts (2.42 MB ZIP) [file pone.0003229.s002.zip › Data for PLoS ONE/scripts/gen_IqD.m]

function IqD=gen_IqD(Ic2c0,sval,Dval)
%
% Usage: IqD=gen_IqD(Ic2c0,sval,Dval)
%
IqD=zeros(length(sval),length(Dval));
%
for i=1:length(Ic2c0)
    if sval(i)==0
        IqD(i,:)=Ic2c0(i)*ones(1,length(Dval));
    else
        IqD(i,:)=(Ic2c0(i)*sin(2*pi*sval(i)*Dval)./(2*pi*sval(i)*Dval))';
    end
end
	  
