# Supplementary material for: A Molecular Ruler for Measuring Quantitative Distance Distributions
Source: PLoS One. 2008 Oct 17;3(10):e3229. doi: 10.1371/journal.pone.0003229 (PMC2566812; doi:10.1371/journal.pone.0003229)
Supplement: Supplementary Materials S2 — MATLAB Data Analysis Scripts (2.42 MB ZIP) [file pone.0003229.s002.zip › Data for PLoS ONE/scripts/gen_IqR.m]

function IqR=gen_IqR(sval,Rval)
%
% Usage: IqR=gen_IqR(sval,Rval)
%
IqR=zeros(length(sval),length(Rval));
%
svals=sval.^2;
Fau=16.881901*exp(-0.461100/4*svals);
Fau=Fau+18.591299*exp(-8.621600/4*svals);
Fau=Fau+25.558201*exp(-1.482600/4*svals);
Fau=Fau+5.860000*exp(-36.395599/4*svals);
Fau=Fau+12.065800;
Faus=Fau.^2;
%
qval=2*pi*sval;
qvalm6=qval.^-6;
Rvalm6=Rval.^-6;
%
for Rind=1:length(Rval)
	IqR(:,Rind)=Rvalm6(Rind)*Faus.*qvalm6.*(sin(Rval(Rind)*qval)-Rval(Rind)*qval.*cos(Rval(Rind)*qval)).^2;
end
