# Supplementary material for: A Molecular Ruler for Measuring Quantitative Distance Distributions
Source: PLoS One. 2008 Oct 17;3(10):e3229. doi: 10.1371/journal.pone.0003229 (PMC2566812; doi:10.1371/journal.pone.0003229)
Supplement: Supplementary Materials S2 — MATLAB Data Analysis Scripts (2.42 MB ZIP) [file pone.0003229.s002.zip › Data for PLoS ONE/scripts/gui.m]

function Izero=gui(SDATA,IDATA)
%
% Usage: Izero=gui(SDATA,IDATA);
%
N=length(SDATA);
XDATA=SDATA.^2; YDATA=log(IDATA);
sx=sum(XDATA); sx2=sum(XDATA.^2);
sy=sum(YDATA); sxy=sum(XDATA.*YDATA);
mval=(sxy-N^-1*sx*sy)/(sx2-N^-1*sx*sx);
bval=N^-1*(sy-mval*sx);
Izero=exp(bval);
