# Supplementary material for: A Molecular Ruler for Measuring Quantitative Distance Distributions
Source: PLoS One. 2008 Oct 17;3(10):e3229. doi: 10.1371/journal.pone.0003229 (PMC2566812; doi:10.1371/journal.pone.0003229)
Supplement: Supplementary Materials S2 — MATLAB Data Analysis Scripts (2.42 MB ZIP) [file pone.0003229.s002.zip › Data for PLoS ONE/scripts/scale.m]

function sqr=scale(scafs,sval,IU,PU,IApB,PApB,IAB,PAB,IAu,PAu,IBuf,PBuf,sidx,Didx)
%
% Usage: sqr=scale(scafs,sval,IU,PU,IApB,PApB,IAB,PAB,IAu,PAu,IBuf,pBuf,sidx,Didx);
%
Idel=IAB+scafs(1)*IU-scafs(2)*IApB+scafs(3)*IAu+scafs(4)*IBuf;
Pdel=PAB+scafs(1)*PU-scafs(2)*PApB+scafs(3)*PAu+scafs(4)*PBuf;
% Inorm=sum(IAu.^2); Pnorm=sum(PAu.^2);
% sqr=sum(Idel(sidx).^2)/Inorm+sum(Pdel(Pdel<0).^2)/Pnorm+sum(Pdel(Didx).^2)/Pnorm;
% Inorm=mean(abs(IAB)); Pnorm=mean(abs(PAB));
% sqr=mean(abs(Idel(sidx)))/Inorm+mean(abs(Pdel(Pdel<0)))/Pnorm+mean(abs(Pdel(Didx)))/Pnorm;
Inorm=sum((IU.*sval.*sval).^2); Pnorm=sum(PU.^2);
sqr=sum((Idel.*sval.*sval).^2)/Inorm+sum(Pdel(Pdel<0).^2)/Pnorm;
