# Supplementary material for: A Molecular Ruler for Measuring Quantitative Distance Distributions
Source: PLoS One. 2008 Oct 17;3(10):e3229. doi: 10.1371/journal.pone.0003229 (PMC2566812; doi:10.1371/journal.pone.0003229)
Supplement: Supplementary Materials S2 — MATLAB Data Analysis Scripts (2.42 MB ZIP) [file pone.0003229.s002.zip › Data for PLoS ONE/scripts/tail.m]

function aligned=tail(VAR,vidx,TARG,tidx)
%
% Usage: aligned=tail(VAR,vidx,TARG,tidx);
% for vidx and tidx type the following at the command line: vidx=find(sval10>0.04);
% VAR is the variable (AB, A or B profile) that should be scaled
% TARG is the target (G) that VAR should be scaled to
N=length(vidx);
sv=sum(VAR(vidx)); sv2=sum(VAR(vidx).^2);
st=sum(TARG(tidx)); st2=sum(TARG(tidx).^2);
svt=sum(VAR(vidx).*TARG(tidx));
% mval=(svt-N^-1*sv*st)/(sv2-N^-1*sv*sv);
mval=svt/sv2;
bval=0;
% bval=N^-1*(st-mval*sv);
aligned=mval*VAR+bval;
